# Supplementary material for: Transcriptomic analysis reveals that methyl jasmonate confers salt tolerance in alfalfa by regulating antioxidant activity and ion homeostasis
Source: Front Plant Sci. 2023 Sep 14;14:1258498. doi: 10.3389/fpls.2023.1258498 (PMC10536279; doi:10.3389/fpls.2023.1258498)
Supplement: Supplementary file 4 [file Table_2.xlsx]

## Sheet: Sheet1
Supplemental table S2. All differentially expressed genes identified in the transcriptomic data through pairwise comparison.
gene_id	CK1	CK2	CK3	MeJA1	MeJA2	MeJA3	NaCl1	NaCl2	NaCl3	MeJA+NaCl1	MeJA+NaCl2	MeJA+NaCl3	chr	start	end	strand	gene_name	gene_description	KEGG	KEGG pathway	NR	Swissprot	KOG	GO	Pfam	TF-Family	TF-Category	TF-Classification
MS.gene000014	0.06	0.1	0.05	0.23	0.71	0.18	2.32	0.16	0.27	0.32	0.53	0	chr3.3	16873632	16904965	-	--	--	K18663 activating signal cointegrator complex subunit 3 [EC:3.6.4.12] | (GenBank) U5 small nuclear ribonucleoprotein helicase (A)	--	XP_003598950.2	DEXHE_ARATH RecName: Full=DExH-box ATP-dependent RNA helicase DExH14 {ECO:0000305}; EC=3.6.4.13 {ECO:0000305}; AltName: Full=BRR2 homolog C {ECO:0000305}; Short=AtBRR2C {ECO:0000305}; AltName: Full=Pre-mRNA-splicing helicase BRR2C {ECO:0000305};	At5g61140	GO:0005634,nucleus; GO:0005681,spliceosomal complex; GO:0043138,3'-5' DNA helicase activity; GO:0005524,ATP binding; GO:0003729,mRNA binding; GO:0003723,RNA binding; GO:0003724,RNA helicase activity; GO:0006397,mRNA processing; GO:0008380,RNA splicing; GO:0003674,molecular_function; GO:0003678,DNA helicase activity; GO:0003824,catalytic activity; GO:0017111,nucleoside-triphosphatase activity; GO:…	PF02889.16:Sec63 Brl domain	--	--	--
MS.gene000047	0.29	0.65	1.18	0.52	1.22	0.92	3.95	4.98	4.98	2.12	2.55	22.87	chr3.1	24810032	24810961	+	--	--	--	--	XP_003599116.1	U496D_ORYSJ RecName: Full=UPF0496 protein 4;	At1g01550	GO:0016021,integral component of membrane; GO:0005575,cellular_component; GO:0016020,membrane; GO:0031224,intrinsic component of membrane; GO:0044425,membrane part	PF05633.11:Protein BYPASS1-related	--	--	--
MS.gene000067	38.87	40.43	49.31	12.42	18.65	10.65	20.7	33.67	163.5	28.77	8.37	21.54	chr2.3	52420037	52420930	-	--	--	--	--	XP_013442920.1	CHIT2_TULSB RecName: Full=Chitinase 2; EC=3.2.1.14; AltName: Full=Tulip bulb chitinase-2; Short=TBC-2;	--	GO:0008061,chitin binding; GO:0004568,chitinase activity; GO:0006032,chitin catabolic process; GO:0000272,polysaccharide catabolic process; GO:0003674,molecular_function; GO:0005488,binding; GO:0008144,drug binding; GO:0097367,carbohydrate derivative binding; GO:0003824,catalytic activity; GO:0004553,hydrolase activity, hydrolyzing O-glycosyl compounds; GO:0016787,hydrolase activity; GO:0016798,h…	PF00704.28:Glycosyl hydrolases family 18	--	--	--
MS.gene000074	7.75	5.86	5.64	0.51	1.25	2.06	9.16	15.2	14.31	2.4	3.43	2.23	chr2.3	52532548	52538683	+	--	--	K22733 magnesium transporter | (RefSeq) probable magnesium transporter NIPA4 (A)	--	XP_013463390.1	--	At3g54070	GO:0016021,integral component of membrane; GO:0016020,membrane; GO:0005575,cellular_component; GO:0031224,intrinsic component of membrane; GO:0044425,membrane part	PF12796.7:Ankyrin repeats (3 copies)	--	--	--
MS.gene000078	5.77	3.78	1.59	0.35	0.29	0.5	3.89	3.26	9.63	1.37	1.24	0.92	chr2.3	52591383	52593516	+	--	--	K20890 xylan alpha-glucuronosyltransferase [EC:2.4.1.-] | (RefSeq) UDP-glucuronate:xylan alpha-glucuronosyltransferase 1-like (A)	--	XP_013463390.1	--	At3g54070	GO:0016021,integral component of membrane; GO:0016020,membrane; GO:0005575,cellular_component; GO:0031224,intrinsic component of membrane; GO:0044425,membrane part	PF13962.6:Domain of unknown function	--	--	--
MS.gene000139	96.35	76.48	48.37	99.21	103.98	63.53	129.71	329.35	280.15	438.34	242.87	67.35	chr5.4	1878407	1882893	-	--	--	K24193 MFS transporter, SP family, sugar:H+ symporter | (GenBank) sugar porter (SP) family MFS transporter (A)	--	XP_003610701.1	STP13_ARATH RecName: Full=Sugar transport protein 13; AltName: Full=Hexose transporter 13; AltName: Full=Multicopy suppressor of snf4 deficiency protein 1;	At5g26340	GO:0016021,integral component of membrane; GO:0005886,plasma membrane; GO:0009506,plasmodesma; GO:0009536,plastid; GO:0009679,hexose:proton symporter activity; GO:0005358,high-affinity glucose:proton symporter activity; GO:0015145,monosaccharide transmembrane transporter activity; GO:0015749,monosaccharide transmembrane transport; GO:0009737,response to abscisic acid; GO:0009651,response to salt …	PF00083.24:Sugar (and other) transporter	--	--	--
MS.gene000140	1.07	0.86	0	0.58	2.81	3.59	7.73	2.81	5.01	2.61	2.93	0	chr5.4	1908347	1913366	-	--	--	K21248 vacuole membrane protein 1 | (GenBank) vacuole membrane-like protein (A)	--	XP_003610704.1	KMS1_ARATH RecName: Full=Vacuole membrane protein KMS1 {ECO:0000303|PubMed:21294794}; AltName: Full=Protein KILLING ME SLOWLY 1 {ECO:0000303|PubMed:21294794};	At1g05360	GO:0012505,endomembrane system; GO:0005783,endoplasmic reticulum; GO:0005789,endoplasmic reticulum membrane; GO:0016021,integral component of membrane; GO:0016020,membrane; GO:0010256,endomembrane system organization; GO:0016192,vesicle-mediated transport; GO:0008150,biological_process; GO:0009987,cellular process; GO:0016043,cellular component organization; GO:0071840,cellular component organiza…	PF09335.11:SNARE associated Golgi protein	--	--	--
MS.gene000176	10.36	26.45	4.9	27.47	13.35	18.35	42.69	32.2	44.94	109.89	66.14	365.13	chr2.1	33834629	33834874	+	--	--	--	--	XP_013464148.1	--	At2g31940	GO:0016021,integral component of membrane; GO:0005575,cellular_component; GO:0016020,membrane; GO:0031224,intrinsic component of membrane; GO:0044425,membrane part	--	--	--	--
MS.gene000218	4.17	5.42	8.58	0.91	0.41	0.65	2.53	2.09	4.13	1.41	3.95	0	chr6.3	26328315	26333653	-	--	--	K20557 transcription factor VIP1 | (GenBank) bZIP transcription factor (A)	ko04016: MAPK signaling pathway - plant	XP_013451804.1	VIP1_ARATH RecName: Full=Transcription factor VIP1 {ECO:0000305}; AltName: Full=Protein SULPHATE UTILIZATION EFFICIENCY 3 {ECO:0000303|PubMed:20547563}; AltName: Full=VirE2-interacting protein 1 {ECO:0000303|PubMed:11432846}; Short=AtVIP1 {ECO:0000303|PubMed:11432846}; AltName: Full=bZIP transcription factor 51 {ECO:0000303|PubMed:11906833}; Short=AtbZIP51 {ECO:0000303|PubMed:11906833}; Short=bZI…	At1g43700	GO:0005829,cytosol; GO:0005634,nucleus; GO:0003682,chromatin binding; GO:0003700,DNA-binding transcription factor activity; GO:0051019,mitogen-activated protein kinase binding; GO:0003676,nucleic acid binding; GO:0043621,protein self-association; GO:0043565,sequence-specific DNA binding; GO:0000976,transcription regulatory region sequence-specific DNA binding; GO:0009970,cellular response to sulf…	PF00170.21:bZIP transcription factor	bZIP	TF	bZIP
MS.gene000231	31.7	10.62	9.24	0.46	0.16	4.52	1.68	0	0.82	0.84	0.45	0	chr2.3	23291709	23297245	+	--	--	K05658 ATP-binding cassette, subfamily B (MDR/TAP), member 1 [EC:7.6.2.2] | (RefSeq) uncharacterized protein LOC111781709 (A)	ko02010: ABC transporters	XP_013464484.1	SRG1_ARATH RecName: Full=Protein SRG1; Short=AtSRG1; AltName: Full=Protein SENESCENCE-RELATED GENE 1;	At1g17020	GO:0046872,metal ion binding; GO:0016682,oxidoreductase activity, acting on diphenols and related substances as donors, oxygen as acceptor; GO:0010150,leaf senescence; GO:0003674,molecular_function; GO:0005488,binding; GO:0043167,ion binding; GO:0043169,cation binding; GO:0003824,catalytic activity; GO:0016491,oxidoreductase activity; GO:0016679,oxidoreductase activity, acting on diphenols and re…	PF03171.20:2OG-Fe(II) oxygenase superfamily	--	--	--
MS.gene000238	6.95	15.97	13.85	114.19	16.47	14.15	37.51	44.66	34.87	87.76	31.96	15.17	chr2.3	23058431	23058996	+	--	--	--	--	XP_013464494.1	KI106_MEDTR RecName: Full=Kunitz type trypsin inhibitor 106 {ECO:0000303|PubMed:23662629}; Flags: Precursor;	At1g73260	GO:0048046,apoplast; GO:0005615,extracellular space; GO:0004867,serine-type endopeptidase inhibitor activity; GO:0036377,arbuscular mycorrhizal association; GO:0009610,response to symbiotic fungus; GO:0003674,molecular_function; GO:0004857,enzyme inhibitor activity; GO:0004866,endopeptidase inhibitor activity; GO:0061135,endopeptidase regulator activity; GO:0098772,molecular function regulator; G…	PF00197.18:Trypsin and protease inhibitor	--	--	--
MS.gene000257	0	0	0	0	0	0	0.42	3.48	14.69	9.58	1.51	0	chr8.3	81971131	81971523	-	--	--	--	--	XP_003626688.1	--	At3g60520	--	--	--	--	--
MS.gene000300	0	0.92	1.67	1.23	3.85	3.72	11	11.75	5.87	1.67	4.22	5.47	20850	123570	124215	+	--	--	K17279 receptor expression-enhancing protein 5/6 | (GenBank) TB2/DP1, HVA22 family protein (A)	--	XP_003602788.1	HA22E_ARATH RecName: Full=HVA22-like protein e; Short=AtHVA22e;	At5g50720	GO:0016021,integral component of membrane; GO:0042538,hyperosmotic salinity response; GO:0009737,response to abscisic acid; GO:0009409,response to cold; GO:0009414,response to water deprivation; GO:0006950,response to stress; GO:0006970,response to osmotic stress; GO:0006972,hyperosmotic response; GO:0008150,biological_process; GO:0009628,response to abiotic stimulus; GO:0009651,response to salt …	PF03134.19:TB2/DP1, HVA22 family	--	--	--
MS.gene000405	11.28	6.36	7.27	5.78	8.22	5.32	1.77	9.73	9.47	0.64	0.73	0.09	chr4.3	7370986	7374601	+	--	--	K08054 calnexin | (GenBank) Calnexin 2 (A)	ko04141: Protein processing in endoplasmic reticulum; ko04145: Phagosome	XP_003630450.1	CALX_SOYBN RecName: Full=Calnexin homolog; Flags: Precursor;	At5g61790	GO:0005789,endoplasmic reticulum membrane; GO:0016021,integral component of membrane; GO:0005509,calcium ion binding; GO:0030246,carbohydrate binding; GO:0051082,unfolded protein binding; GO:0030968,endoplasmic reticulum unfolded protein response; GO:0006457,protein folding; GO:0003674,molecular_function; GO:0005488,binding; GO:0046872,metal ion binding; GO:0043167,ion binding; GO:0043169,cation …	PF00262.18:Calreticulin family	--	--	--
MS.gene000473	170.65	129.14	174.9	300.17	17.49	41.92	46.45	45	11.21	57.88	53.59	92.86	56990	66970	67258	-	--	--	K03945 NADH dehydrogenase (ubiquinone) 1 alpha subcomplex subunit 1 | (GenBank) NADH dehydrogenase [ubiquinone] 1 alpha subcomplex subunit 1 (A)	ko00190: Oxidative phosphorylation; ko01100: Metabolic pathways	XP_003626648.1	NDUA1_ARATH RecName: Full=NADH dehydrogenase [ubiquinone] 1 alpha subcomplex subunit 1;	At3g08610	GO:0016021,integral component of membrane; GO:0005747,mitochondrial respiratory chain complex I; GO:0005739,mitochondrion; GO:0005575,cellular_component; GO:0016020,membrane; GO:0031224,intrinsic component of membrane; GO:0044425,membrane part; GO:0005622,intracellular; GO:0005623,cell; GO:0005737,cytoplasm; GO:0005740,mitochondrial envelope; GO:0005743,mitochondrial inner membrane; GO:0005746,mi…	PF15879.5:NADH-ubiquinone oxidoreductase MWFE subunit	--	--	--
MS.gene000484	18.96	17.55	36.37	21.65	17.84	27.14	75.64	441.76	220.29	315.54	402.6	450.81	chr7.3	35674876	35678229	-	--	--	K01568 pyruvate decarboxylase [EC:4.1.1.1] | (RefSeq) pyruvate decarboxylase 2 (A)	ko00010: Glycolysis / Gluconeogenesis; ko01100: Metabolic pathways; ko01110: Biosynthesis of secondary metabolites	PNY15372.1	PDC2_ARATH RecName: Full=Pyruvate decarboxylase 2; Short=AtPDC2; EC=4.1.1.1;	At5g54960	GO:0005829,cytosol; GO:0009536,plastid; GO:0016831,carboxy-lyase activity; GO:0000287,magnesium ion binding; GO:0004737,pyruvate decarboxylase activity; GO:0030976,thiamine pyrophosphate binding; GO:0071456,cellular response to hypoxia; GO:0001666,response to hypoxia; GO:0003674,molecular_function; GO:0003824,catalytic activity; GO:0016829,lyase activity; GO:0016830,carbon-carbon lyase activity; …	PF02776.18:Thiamine pyrophosphate enzyme, N-terminal TPP binding domain	--	--	--
MS.gene000493	0.77	2.07	1.25	7.59	4.81	8.13	8	4.64	1.47	1.5	8.82	0	chr7.1	64198983	64202473	+	--	--	K14850 ribosomal RNA-processing protein 8 [EC:2.1.1.287] | (GenBank) ribosomal RNA-processing-like protein (A)	--	XP_013448106.1	RRP8_ARATH RecName: Full=Ribosomal RNA-processing protein 8; EC=2.1.1.-;	At5g40530	GO:0005677,chromatin silencing complex; GO:0005730,nucleolus; GO:0033553,rDNA heterochromatin; GO:0035064,methylated histone binding; GO:0008168,methyltransferase activity; GO:0032259,methylation; GO:0000183,chromatin silencing at rDNA; GO:0006364,rRNA processing; GO:0005515,protein binding; GO:0003674,molecular_function; GO:0042393,histone binding; GO:0005488,binding; GO:0140030,modification-dep…	PF05148.15:Hypothetical methyltransferase	--	--	--
MS.gene000533	0.58	0	0	0	0	0.53	0.57	2.11	1.67	5.4	5.14	11.2	chr4.3	6775256	6775717	-	--	--	K14488 SAUR family protein | (GenBank) SAUR-like auxin-responsive family protein (A)	ko04075: Plant hormone signal transduction	XP_013446968.1	SAU32_ARATH RecName: Full=Auxin-responsive protein SAUR32 {ECO:0000305}; AltName: Full=Protein ABOLISHED APICAL HOOK MAINTENANCE 1 {ECO:0000303|Ref.6}; AltName: Full=Protein SMALL AUXIN UP RNA 32 {ECO:0000303|PubMed:12036261};	At5g50760	GO:0005737,cytoplasm; GO:0005634,nucleus; GO:0009734,auxin-activated signaling pathway; GO:0007275,multicellular organism development; GO:0040008,regulation of growth; GO:1900140,regulation of seedling development; GO:0007165,signal transduction; GO:0007154,cell communication; GO:0008150,biological_process; GO:0009719,response to endogenous stimulus; GO:0009725,response to hormone; GO:0009733,res…	PF02519.14:Auxin responsive protein	--	--	--
MS.gene000553	823.6	333.08	487.46	278.87	121.23	182.07	474.01	221.63	535.53	24.05	42.07	11.79	chr8.2	74382809	74384034	-	--	--	--	--	XP_003627277.1	AB19A_PRUPE RecName: Full=Auxin-binding protein ABP19a; Flags: Precursor;	At1g72610	GO:0048046,apoplast; GO:0005618,cell wall; GO:0030145,manganese ion binding; GO:0009734,auxin-activated signaling pathway; GO:0003674,molecular_function; GO:0005488,binding; GO:0046872,metal ion binding; GO:0043167,ion binding; GO:0043169,cation binding; GO:0046914,transition metal ion binding; GO:0007165,signal transduction; GO:0007154,cell communication; GO:0008150,biological_process; GO:000971…	PF00190.22:Cupin	--	--	--
MS.gene000645	1.41	1.78	1.72	0.07	0.12	0.08	0.93	1.62	1.31	0.2	0.44	0	chr5.1	19444777	19448019	+	--	--	K19613 leucine-rich repeat protein SHOC2 | (GenBank) CC-NBS-LRR resistance protein, putative (A)	--	XP_003612767.1	RGA3_SOLBU RecName: Full=Putative disease resistance protein RGA3; AltName: Full=Blight resistance protein B149; AltName: Full=RGA1-blb;	At3g14460	GO:0043531,ADP binding; GO:0005524,ATP binding; GO:0006952,defense response; GO:0000166,nucleotide binding; GO:0003674,molecular_function; GO:0005488,binding; GO:0017076,purine nucleotide binding; GO:0030554,adenyl nucleotide binding; GO:0032553,ribonucleotide binding; GO:0032555,purine ribonucleotide binding; GO:0032559,adenyl ribonucleotide binding; GO:0036094,small molecule binding; GO:0043167…	PF00931.22:NB-ARC domain	--	--	--
MS.gene000660	8.24	0.52	1.17	0.06	0.43	0.18	0.06	0.12	1.68	0	0.11	5.01	chr1.4	81370931	81376395	+	--	--	K24104 GPN-loop GTPase | (RefSeq) LOW QUALITY PROTEIN: uncharacterized protein LOC104799061 (A)	--	XP_013469913.1	CRK29_ARATH RecName: Full=Cysteine-rich receptor-like protein kinase 29; Short=Cysteine-rich RLK29; EC=2.7.11.-; Flags: Precursor;	At4g23160_2	GO:0016021,integral component of membrane; GO:0005886,plasma membrane; GO:0005773,vacuole; GO:0005524,ATP binding; GO:0106310,NA; GO:0004674,protein serine/threonine kinase activity; GO:0106311,NA; GO:0006468,protein phosphorylation; GO:0009737,response to abscisic acid; GO:0000166,nucleotide binding; GO:0003674,molecular_function; GO:0005488,binding; GO:0008144,drug binding; GO:0017076,purine nu…	PF00069.25:Protein kinase domain	--	--	--
MS.gene000740	14.88	9.4	18.41	0.57	2.89	3.01	13.02	3.22	0.53	2.85	1.95	12.23	chr6.4	29052882	29054585	-	--	--	K23618 acyl-activating enzyme 11/12 [EC:6.2.1.2 6.2.1.-] | (RefSeq) benzoate--CoA ligase, peroxisomal (A)	--	XP_013442481.1	CCL4_HUMLU RecName: Full=2-methylpropanoate--CoA ligase CCL4 {ECO:0000305|PubMed:23300257}; Short=HlCCL4 {ECO:0000303|PubMed:23300257}; EC=6.2.1.- {ECO:0000269|PubMed:23300257}; AltName: Full=2-methylbutanoate--CoA ligase CCL4 {ECO:0000305|PubMed:23300257}; EC=6.2.1.- {ECO:0000269|PubMed:23300257}; AltName: Full=Butanoate--CoA ligase CCL3 {ECO:0000305|PubMed:23300257}; EC=6.2.1.- {ECO:0000269|Pub…	At5g16340	GO:0003987,acetate-CoA ligase activity; GO:0003674,molecular_function; GO:0003824,catalytic activity; GO:0016405,CoA-ligase activity; GO:0016874,ligase activity; GO:0016877,ligase activity, forming carbon-sulfur bonds; GO:0016878,acid-thiol ligase activity	PF00501.28:AMP-binding enzyme	--	--	--
MS.gene000741	13.37	11.48	22.74	3.01	3.61	5.9	8.75	1.34	3.96	2.79	4.44	0	chr6.4	28979012	28984743	+	--	--	K01915 glutamine synthetase [EC:6.3.1.2] | (RefSeq) type-1 glutamine synthetase 1-like (A)	ko00220: Arginine biosynthesis; ko00250: Alanine, aspartate and glutamate metabolism; ko00630: Glyoxylate and dicarboxylate metabolism; ko00910: Nitrogen metabolism; ko01100: Metabolic pathways; ko01230: Biosynthesis of amino acids	XP_013441931.1	--	At3g53180	GO:0004356,glutamate-ammonia ligase activity; GO:0006542,glutamine biosynthetic process; GO:0003674,molecular_function; GO:0003824,catalytic activity; GO:0016211,ammonia ligase activity; GO:0016874,ligase activity; GO:0016879,ligase activity, forming carbon-nitrogen bonds; GO:0016880,acid-ammonia (or amide) ligase activity; GO:0008152,metabolic process; GO:0006082,organic acid metabolic process; …	PF00120.24:Glutamine synthetase, catalytic domain	--	--	--
MS.gene000803	5.3	0.67	1.92	0.24	0.84	4.07	0.21	0.08	0.5	0.92	1.66	0.47	chr1.4	21907481	21916780	+	--	--	K13459 disease resistance protein RPS2 | (RefSeq) probable disease resistance protein At1g12280 (A)	ko04626: Plant-pathogen interaction	XP_013466846.1	DRL27_ARATH RecName: Full=Disease resistance protein At4g27190;	At4g27190	GO:0043531,ADP binding; GO:0005524,ATP binding; GO:0006952,defense response; GO:0000166,nucleotide binding; GO:0003674,molecular_function; GO:0005488,binding; GO:0017076,purine nucleotide binding; GO:0030554,adenyl nucleotide binding; GO:0032553,ribonucleotide binding; GO:0032555,purine ribonucleotide binding; GO:0032559,adenyl ribonucleotide binding; GO:0036094,small molecule binding; GO:0043167…	PF00931.22:NB-ARC domain	--	--	--
MS.gene00083	0.9	0.63	0.58	0.06	0	0	0.13	0.12	0.31	0	0.11	0	chr2.1	59723529	59727525	-	--	--	K20102 YTH domain-containing family protein | (GenBank) evolutionarily carboxy-terminal region protein (A)	--	XP_003594628.2	ECT2_ARATH RecName: Full=YTH domain-containing protein ECT2 {ECO:0000305}; AltName: Full=Protein EVOLUTIONARILY CONSERVED C-TERMINAL REGION 2 {ECO:0000303|PubMed:16113215};	At1g48110	GO:0005737,cytoplasm; GO:0005829,cytosol; GO:0005634,nucleus; GO:0003729,mRNA binding; GO:0061157,mRNA destabilization; GO:0003674,molecular_function; GO:0003676,nucleic acid binding; GO:0003723,RNA binding; GO:0005488,binding; GO:0097159,organic cyclic compound binding; GO:1901363,heterocyclic compound binding; GO:0008152,metabolic process; GO:0006139,nucleobase-containing compound metabolic pro…	PF04146.15:YT521-B-like domain	--	--	--
MS.gene000838	3.61	6.71	4.68	36.98	19.11	20.39	9.75	7.81	8.12	9.26	12.24	11.21	chr7.1	38978024	38980135	+	--	--	K14976 thebaine 6-O-demethylase [EC:1.14.11.31] | (RefSeq) thebaine 6-O-demethylase (A)	ko00950: Isoquinoline alkaloid biosynthesis; ko01100: Metabolic pathways; ko01110: Biosynthesis of secondary metabolites	XP_013448903.1	DIOX2_PAPSO RecName: Full=Probable 2-oxoglutarate/Fe(II)-dependent dioxygenase; EC=1.14.11.-;	At3g21420	GO:0051213,dioxygenase activity; GO:0046872,metal ion binding; GO:0016740,transferase activity; GO:0003674,molecular_function; GO:0003824,catalytic activity; GO:0016491,oxidoreductase activity; GO:0005488,binding; GO:0043167,ion binding; GO:0043169,cation binding	PF03171.20:2OG-Fe(II) oxygenase superfamily	--	--	--
MS.gene000894	80.94	9.08	10.01	3.83	22.05	7.75	19.8	0.97	0	0.52	0	0	chr7.4	3812543	3812904	+	--	--	K02883 large subunit ribosomal protein L18e | (GenBank) 60S ribosomal protein L18-3 (A)	ko03010: Ribosome	XP_003626232.1	RL18_CICAR RecName: Full=60S ribosomal protein L18; Flags: Fragment;	At5g27850	GO:0005840,ribosome; GO:0003735,structural constituent of ribosome; GO:0006412,translation; GO:0003674,molecular_function; GO:0005198,structural molecule activity; GO:0008152,metabolic process; GO:0006518,peptide metabolic process; GO:0006807,nitrogen compound metabolic process; GO:0008150,biological_process; GO:0009058,biosynthetic process; GO:0009059,macromolecule biosynthetic process; GO:00099…	PF17135.4:Ribosomal protein 60S L18 and 50S L18e	--	--	--
MS.gene000896	39.72	118.24	142.71	30.57	22.23	80.37	418.33	410.47	501.88	183.72	9.5	0	chr7.4	3753611	3755150	+	--	--	--	--	AFK38489.1	DRMH3_ARATH RecName: Full=Dormancy-associated protein homolog 3 {ECO:0000305}; AltName: Full=DRM1 homolog 3 {ECO:0000305};	At1g56220	--	--	--	--	--
MS.gene000929	2.22	4.98	2.42	15.63	3.83	2.69	9.4	32.57	19.83	10.12	4.25	0	chr4.3	6581353	6581715	+	--	--	K14297 nuclear pore complex protein Nup98-Nup96 | (RefSeq) LOW QUALITY PROTEIN: nuclear pore complex protein NUP96-like (A)	ko03013: RNA transport	XP_013447001.1	P21_SOYBN RecName: Full=Protein P21;	At4g11650	GO:0005576,extracellular region; GO:0006952,defense response; GO:0006950,response to stress; GO:0008150,biological_process; GO:0050896,response to stimulus; GO:0005575,cellular_component	PF00314.17:Thaumatin family	--	--	--
MS.gene000930	1.05	3.3	1.5	1.65	3.95	1.43	42.39	2.86	10.82	29.02	9.06	1.97	chr4.3	6651597	6653080	+	--	--	K01784 UDP-glucose 4-epimerase [EC:5.1.3.2] | (GenBank) UDP-D-glucose/UDP-D-galactose 4-epimerase (A)	ko00052: Galactose metabolism; ko00520: Amino sugar and nucleotide sugar metabolism; ko01100: Metabolic pathways	XP_013446997.1	GALE1_PEA RecName: Full=UDP-glucose 4-epimerase; EC=5.1.3.2; AltName: Full=Galactowaldenase; AltName: Full=UDP-galactose 4-epimerase;	At1g12780	GO:0003978,UDP-glucose 4-epimerase activity; GO:0006012,galactose metabolic process; GO:0003674,molecular_function; GO:0003824,catalytic activity; GO:0016853,isomerase activity; GO:0016854,racemase and epimerase activity; GO:0016857,racemase and epimerase activity, acting on carbohydrates and derivatives; GO:0008152,metabolic process; GO:0005975,carbohydrate metabolic process; GO:0005996,monosacc…	PF16363.5:GDP-mannose 4,6 dehydratase	--	--	--
MS.gene000931	5.48	3.66	2.08	30.03	1.92	4.29	21.19	37.5	29.18	8.97	7.67	0.14	chr4.3	6665783	6668728	+	--	--	K01784 UDP-glucose 4-epimerase [EC:5.1.3.2] | (GenBank) UDP-D-glucose/UDP-D-galactose 4-epimerase (A)	ko00052: Galactose metabolism; ko00520: Amino sugar and nucleotide sugar metabolism; ko01100: Metabolic pathways	XP_013446997.1	UGE1_PEA RecName: Full=Bifunctional UDP-glucose 4-epimerase and UDP-xylose 4-epimerase 1; EC=5.1.3.2; EC=5.1.3.5; AltName: Full=UDP-D-xylose 4-epimerase; AltName: Full=UDP-L-arabinose 4-epimerase; AltName: Full=UDP-galactose 4-epimerase 1; AltName: Full=UDP-glucose 4-epimerase 1; Short=PsUGE1;	At1g12780	GO:0050373,UDP-arabinose 4-epimerase activity; GO:0003978,UDP-glucose 4-epimerase activity; GO:0045227,capsule polysaccharide biosynthetic process; GO:0071555,cell wall organization; GO:0006012,galactose metabolic process; GO:0033358,UDP-L-arabinose biosynthetic process; GO:0003674,molecular_function; GO:0003824,catalytic activity; GO:0016853,isomerase activity; GO:0016854,racemase and epimerase …	PF16363.5:GDP-mannose 4,6 dehydratase	--	--	--
MS.gene000944	0.42	1.49	0.34	2.86	4.43	10.2	6.77	5.03	11.28	10.29	8.09	46.13	57543	62654	64215	+	--	--	K07213 copper chaperone | (RefSeq) copper chaperone homolog CCH (A)	--	XP_013446985.1	HIP7_ARATH RecName: Full=Heavy metal-associated isoprenylated plant protein 7 {ECO:0000303|PubMed:21072340, ECO:0000303|PubMed:23368984}; Short=AtHIP07 {ECO:0000303|PubMed:21072340, ECO:0000303|PubMed:23368984}; AltName: Full=Farnesylated protein 3 {ECO:0000303|PubMed:8837031}; Short=AtFP3 {ECO:0000303|PubMed:8837031}; Flags: Precursor;	At5g63530	GO:0005886,plasma membrane; GO:0046914,transition metal ion binding; GO:0046916,cellular transition metal ion homeostasis; GO:0003674,molecular_function; GO:0005488,binding; GO:0046872,metal ion binding; GO:0043167,ion binding; GO:0043169,cation binding; GO:0006873,cellular ion homeostasis; GO:0006875,cellular metal ion homeostasis; GO:0008150,biological_process; GO:0009987,cellular process; GO:0…	PF00403.26:Heavy-metal-associated domain	--	--	--
MS.gene000968	18.83	16.53	19.06	233.1	86.82	107.42	41.25	121.87	90.21	176.86	155.5	259.92	chr3.2	50055327	50055953	+	--	--	K00640 serine O-acetyltransferase [EC:2.3.1.30] | (GenBank) serine acetyltransferase (A)	ko00270: Cysteine and methionine metabolism; ko00920: Sulfur metabolism; ko01100: Metabolic pathways; ko01110: Biosynthesis of secondary metabolites; ko01200: Carbon metabolism; ko01230: Biosynthesis of amino acids	XP_013459995.1	SAT3_ARATH RecName: Full=Serine acetyltransferase 3, mitochondrial; Short=AtSAT-3; Short=AtSERAT2;2; Short=SAT-m; EC=2.3.1.30; Flags: Precursor;	At3g13110	GO:0005829,cytosol; GO:0005739,mitochondrion; GO:0009001,serine O-acetyltransferase activity; GO:0008270,zinc ion binding; GO:0019344,cysteine biosynthetic process; GO:0006535,cysteine biosynthetic process from serine; GO:0046686,response to cadmium ion; GO:0003674,molecular_function; GO:0003824,catalytic activity; GO:0008374,O-acyltransferase activity; GO:0016407,acetyltransferase activity; GO:0…	PF06426.14:Serine acetyltransferase, N-terminal	--	--	--
MS.gene00102	2.27	3.57	5.69	8.68	12.83	12.27	13.61	13.03	16.32	12.5	17.34	0	chr2.1	59503288	59504232	-	--	--	K14803 protein phosphatase PTC2/3 [EC:3.1.3.16] | (GenBank) protein phosphatase 2C-like protein (A)	--	XP_003594655.1	P2C02_ORYSJ RecName: Full=Probable protein phosphatase 2C 2; Short=OsPP2C02; EC=3.1.3.16;	At1g48040	GO:0046872,metal ion binding; GO:0106306,NA; GO:0004722,protein serine/threonine phosphatase activity; GO:0106307,NA; GO:0006470,protein dephosphorylation; GO:0003674,molecular_function; GO:0005488,binding; GO:0043167,ion binding; GO:0043169,cation binding; GO:0003824,catalytic activity; GO:0004721,phosphoprotein phosphatase activity; GO:0016787,hydrolase activity; GO:0016788,hydrolase activity, …	PF00481.21:Protein phosphatase 2C	--	--	--
MS.gene001050	3.19	0.33	7.43	2.87	85.01	47.04	13.34	14.84	4	15.98	4.68	21.06	chr5.4	2340677	2342388	+	--	--	K05894 12-oxophytodienoic acid reductase [EC:1.3.1.42] | (GenBank) 12-oxophytodienoate reductase-like protein (A)	ko00592: alpha-Linolenic acid metabolism; ko01100: Metabolic pathways; ko01110: Biosynthesis of secondary metabolites	XP_003610758.1	OPR11_ORYSJ RecName: Full=Putative 12-oxophytodienoate reductase 11; EC=1.3.1.-; AltName: Full=OPDA-reductase 11; Short=OsOPR11;	At1g76680	GO:0010181,FMN binding; GO:0016491,oxidoreductase activity; GO:0006633,fatty acid biosynthetic process; GO:0031408,oxylipin biosynthetic process; GO:0000166,nucleotide binding; GO:0003674,molecular_function; GO:0005488,binding; GO:0032553,ribonucleotide binding; GO:0036094,small molecule binding; GO:0043167,ion binding; GO:0043168,anion binding; GO:0048037,cofactor binding; GO:0050662,coenzyme bi…	PF00724.20:NADH:flavin oxidoreductase / NADH oxidase family	--	--	--
MS.gene001051	1.11	0.22	1.81	19.01	23.13	10.95	3.61	2.01	1.88	39.54	29.91	108.58	chr5.4	2347244	2348936	+	--	--	K05894 12-oxophytodienoic acid reductase [EC:1.3.1.42] | (GenBank) 12-oxophytodienoate reductase-like protein (A)	ko00592: alpha-Linolenic acid metabolism; ko01100: Metabolic pathways; ko01110: Biosynthesis of secondary metabolites	XP_003610759.1	OPR11_ORYSJ RecName: Full=Putative 12-oxophytodienoate reductase 11; EC=1.3.1.-; AltName: Full=OPDA-reductase 11; Short=OsOPR11;	At1g76690	GO:0010181,FMN binding; GO:0016491,oxidoreductase activity; GO:0006633,fatty acid biosynthetic process; GO:0031408,oxylipin biosynthetic process; GO:0000166,nucleotide binding; GO:0003674,molecular_function; GO:0005488,binding; GO:0032553,ribonucleotide binding; GO:0036094,small molecule binding; GO:0043167,ion binding; GO:0043168,anion binding; GO:0048037,cofactor binding; GO:0050662,coenzyme bi…	PF00724.20:NADH:flavin oxidoreductase / NADH oxidase family	--	--	--
MS.gene001055	8.06	8.53	8.84	23.68	59.07	12.14	21.76	19.98	8.29	34.69	15.43	36.06	chr5.4	2364482	2365903	+	--	--	K05894 12-oxophytodienoic acid reductase [EC:1.3.1.42] | (GenBank) 12-oxophytodienoate reductase-like protein (A)	ko00592: alpha-Linolenic acid metabolism; ko01100: Metabolic pathways; ko01110: Biosynthesis of secondary metabolites	XP_003610764.1	OPR1_ARATH RecName: Full=12-oxophytodienoate reductase 1 {ECO:0000303|PubMed:10333582}; EC=1.3.1.42 {ECO:0000269|PubMed:10872231, ECO:0000269|PubMed:9346960}; AltName: Full=12-oxophytodienoate-10,11-reductase 1 {ECO:0000303|PubMed:10333582}; Short=AtOPR1 {ECO:0000303|PubMed:10333582}; Short=OPDA-reductase 1 {ECO:0000305}; AltName: Full=FS-AT-I {ECO:0000305};	At1g76680	GO:0005737,cytoplasm; GO:0016629,12-oxophytodienoate reductase activity; GO:0010181,FMN binding; GO:0016491,oxidoreductase activity; GO:0006633,fatty acid biosynthetic process; GO:0031408,oxylipin biosynthetic process; GO:0003674,molecular_function; GO:0003824,catalytic activity; GO:0016627,oxidoreductase activity, acting on the CH-CH group of donors; GO:0016628,oxidoreductase activity, acting on…	PF00724.20:NADH:flavin oxidoreductase / NADH oxidase family	--	--	--
MS.gene00108	0.14	0.12	0.11	2.07	1.53	2.34	1.19	2.95	1.04	8.35	16.07	1.16	chr2.1	59283436	59285295	-	--	--	K09422 transcription factor MYB, plant | (GenBank) myb transcription factor (A)	--	XP_003594670.1	MYB78_ARATH RecName: Full=Transcription factor MYB78 {ECO:0000303|PubMed:9839469}; AltName: Full=Myb-related protein 78 {ECO:0000303|PubMed:9839469}; Short=AtMYB78 {ECO:0000303|PubMed:9839469};	At5g49620	GO:0005634,nucleus; GO:0003700,DNA-binding transcription factor activity; GO:0043565,sequence-specific DNA binding; GO:0000976,transcription regulatory region sequence-specific DNA binding; GO:0006355,regulation of transcription, DNA-templated; GO:0009737,response to abscisic acid; GO:1902074,response to salt; GO:0140110,transcription regulator activity; GO:0003674,molecular_function; GO:0003676,…	PF00249.31:Myb-like DNA-binding domain	MYB	TF	MYB->MYB
MS.gene001115	45.4	24.14	18.06	0.67	8.79	8.28	21.62	55.95	17.24	60.25	43.22	56.7	chr5.2	17959198	17962396	+	--	--	K23872 putative homogalacturonan methyltransferase [EC:2.1.1.-] | (RefSeq) hypothetical protein (A)	--	XP_003612612.1	PMTK_ARATH RecName: Full=Probable methyltransferase PMT20; EC=2.1.1.-;	At1g31850	GO:0005737,cytoplasm; GO:0005768,endosome; GO:0005794,Golgi apparatus; GO:0005797,Golgi medial cisterna; GO:0000139,Golgi membrane; GO:0016021,integral component of membrane; GO:0005802,trans-Golgi network; GO:0008168,methyltransferase activity; GO:0032259,methylation; GO:0003674,molecular_function; GO:0003824,catalytic activity; GO:0016740,transferase activity; GO:0016741,transferase activity, t…	PF03141.16:Putative S-adenosyl-L-methionine-dependent methyltransferase	--	--	--
MS.gene001161	2.64	1.53	2.93	0.17	0	0	0.92	1.71	0.54	0	0.17	0	chr8.2	18109959	18112063	-	--	--	--	--	GAU32830.1	--	At5g62720	GO:0016021,integral component of membrane; GO:0005575,cellular_component; GO:0016020,membrane; GO:0031224,intrinsic component of membrane; GO:0044425,membrane part	PF04982.13:HPP family	--	--	--
MS.gene001171	0	0.13	0	0	0	2.94	6.9	0.4	2.53	2.87	0	0	43309	141716	143887	+	--	--	K14376 poly(A) polymerase [EC:2.7.7.19] | (GenBank) poly(A) polymerase-like protein (A)	ko03015: mRNA surveillance pathway	XP_003631046.2	PAPS1_ARATH RecName: Full=Nuclear poly(A) polymerase 1 {ECO:0000303|PubMed:18479511}; Short=PAP(I) {ECO:0000305}; Short=Poly(A) polymerase I {ECO:0000305}; EC=2.7.7.19 {ECO:0000269|PubMed:15297145}; AltName: Full=Polynucleotide adenylyltransferase 1 {ECO:0000305};	At1g17980	GO:0005634,nucleus; GO:0005524,ATP binding; GO:0046872,metal ion binding; GO:0004652,polynucleotide adenylyltransferase activity; GO:0003723,RNA binding; GO:0009908,flower development; GO:0048366,leaf development; GO:0006378,mRNA polyadenylation; GO:0008285,negative regulation of cell proliferation; GO:0045824,negative regulation of innate immune response; GO:0048451,petal formation; GO:0043631,R…	PF04928.17:Poly(A) polymerase central domain	--	--	--
MS.gene001172	0.28	0	0.23	0	0	6.22	20.63	1.04	2.46	6.41	0	0	43309	144265	144735	+	--	--	K14376 poly(A) polymerase [EC:2.7.7.19] | (GenBank) poly(A) polymerase-like protein (A)	ko03015: mRNA surveillance pathway	XP_003631046.2	--	--	GO:0005634,nucleus; GO:0005524,ATP binding; GO:0004652,polynucleotide adenylyltransferase activity; GO:0003723,RNA binding; GO:0006378,mRNA polyadenylation; GO:0000166,nucleotide binding; GO:0003674,molecular_function; GO:0005488,binding; GO:0008144,drug binding; GO:0017076,purine nucleotide binding; GO:0030554,adenyl nucleotide binding; GO:0032553,ribonucleotide binding; GO:0032555,purine ribonu…	--	--	--	--
MS.gene001264	15.8	16.11	26.92	6.75	6.43	19.12	4.85	3.16	1.28	7.33	3.44	3.87	14719	4378	5978	+	--	--	K00430 peroxidase [EC:1.11.1.7] | (GenBank) peroxidase family protein (A)	ko00940: Phenylpropanoid biosynthesis; ko01100: Metabolic pathways; ko01110: Biosynthesis of secondary metabolites	XP_013465463.1	PER61_ARATH RecName: Full=Probable peroxidase 61; Short=Atperox P61; EC=1.11.1.7; Flags: Precursor;	At5g24070	GO:0005576,extracellular region; GO:0009505,plant-type cell wall; GO:0009506,plasmodesma; GO:0020037,heme binding; GO:0046872,metal ion binding; GO:0004601,peroxidase activity; GO:0042744,hydrogen peroxide catabolic process; GO:0006979,response to oxidative stress; GO:0003674,molecular_function; GO:0005488,binding; GO:0046906,tetrapyrrole binding; GO:0048037,cofactor binding; GO:0097159,organic c…	PF00141.23:Peroxidase	--	--	--
MS.gene00127	0.15	0.27	0	1.21	0.14	0.81	1.75	0.68	5.57	1.75	0.92	0	chr2.1	58965884	58966980	-	--	--	K15255 ATP-dependent DNA helicase PIF1 [EC:3.6.4.12] | (RefSeq) ATP-dependent DNA helicase PIF1-like (A)	--	XP_003594692.1	DRPE_CRAPL RecName: Full=Desiccation-related protein PCC13-62; Flags: Precursor;	At1g47980	GO:0071465,cellular response to desiccation; GO:1902075,cellular response to salt; GO:0001101,response to acid chemical; GO:0006950,response to stress; GO:0007154,cell communication; GO:0008150,biological_process; GO:0009269,response to desiccation; GO:0009414,response to water deprivation; GO:0009415,response to water; GO:0009605,response to external stimulus; GO:0009628,response to abiotic stim…	PF13668.6:Ferritin-like domain	--	--	--
MS.gene001323	29.72	29.61	17.11	2.49	6.23	2.15	8.02	3.23	7.47	2.9	1.49	2.12	47705	6112	7706	+	--	--	K01051 pectinesterase [EC:3.1.1.11] | (GenBank) pectinesterase/pectinesterase inhibitor (A)	ko00040: Pentose and glucuronate interconversions; ko01100: Metabolic pathways	XP_003622699.1	PME18_ARATH RecName: Full=Pectinesterase/pectinesterase inhibitor 18; AltName: Full=AtPMEpcrA; Contains: RecName: Full=Pectinesterase inhibitor 18; AltName: Full=Pectin methylesterase inhibitor 18; Contains: RecName: Full=Bifunctional pectinesterase 18/rRNA N-glycosylase; Short=PE 18; EC=3.1.1.11; EC=3.2.2.22; AltName: Full=Pectin methylesterase 18; AltName: Full=Pectin methylesterase 4; Short=At…	At1g11580	GO:0005618,cell wall; GO:0005829,cytosol; GO:0005576,extracellular region; GO:0016020,membrane; GO:0005774,vacuolar membrane; GO:0045330,aspartyl esterase activity; GO:0030599,pectinesterase activity; GO:0046910,pectinesterase inhibitor activity; GO:0030598,rRNA N-glycosylase activity; GO:0090729,toxin activity; GO:0042545,cell wall modification; GO:0050832,defense response to fungus; GO:0031640,…	PF01095.19:Pectinesterase	--	--	--
MS.gene001355	0.1	0.18	0.08	0	7.45	0.54	1.94	3.86	0.09	0.1	0.09	0	51684	3084	8292	+	--	--	K03845 alpha-1,3-mannosyltransferase [EC:2.4.1.258] | (GenBank) alpha-1,3-mannosyltransferase, putative (A)	ko00510: N-Glycan biosynthesis; ko00513: Various types of N-glycan biosynthesis; ko01100: Metabolic pathways	XP_003625908.2	ALG3_ARATH RecName: Full=Dol-P-Man:Man(5)GlcNAc(2)-PP-Dol alpha-1,3-mannosyltransferase; EC=2.4.1.258; AltName: Full=Alpha-1,3-mannosyltransferase ALG3; AltName: Full=Asparagine-linked glycosylation protein 3; Short=AtALG3; AltName: Full=Not56-like protein;	At2g47760	GO:0005783,endoplasmic reticulum; GO:0005789,endoplasmic reticulum membrane; GO:0016021,integral component of membrane; GO:0000033,alpha-1,3-mannosyltransferase activity; GO:0052925,dol-P-Man:Man(5)GlcNAc(2)-PP-Dol alpha-1,3-mannosyltransferase activity; GO:0006486,protein glycosylation; GO:0000030,mannosyltransferase activity; GO:0003674,molecular_function; GO:0003824,catalytic activity; GO:0016…	PF05208.13:ALG3 protein	--	--	--
MS.gene001381	144.5	101.18	158.4	43.32	48.58	39.63	53.3	34.37	38.18	17.1	26.9	45.14	chr4.1	12650096	12650563	-	--	--	K02977 ubiquitin-small subunit ribosomal protein S27Ae | (GenBank) ubiquitin-40S ribosomal S27a-like protein (A)	ko03010: Ribosome; ko04120: Ubiquitin mediated proteolysis	XP_003629895.2	RS27A_SOLLC RecName: Full=Ubiquitin-40S ribosomal protein S27a; Contains: RecName: Full=Ubiquitin; Contains: RecName: Full=40S ribosomal protein S27a; Flags: Precursor;	At1g23410	GO:0005737,cytoplasm; GO:0005634,nucleus; GO:0005840,ribosome; GO:0046872,metal ion binding; GO:0031386,protein tag; GO:0003735,structural constituent of ribosome; GO:0031625,ubiquitin protein ligase binding; GO:0019941,modification-dependent protein catabolic process; GO:0016567,protein ubiquitination; GO:0006412,translation; GO:0003674,molecular_function; GO:0005488,binding; GO:0043167,ion bind…	PF00240.23:Ubiquitin family	--	--	--
MS.gene001557	674.48	181.84	60.55	163.38	78.26	47.16	35.97	85.98	21.82	11.27	29.87	49.96	21585	10827	11525	-	--	--	K23637 WAP four-disulfide core domain protein 3 | (RefSeq) hypothetical protein (A)	--	XP_013459315.1	ALB1D_PEA RecName: Full=Albumin-1 D; AltName: Full=PA1 D; AltName: Full=PsaA1b012; Contains: RecName: Full=Albumin-1 D chain b; AltName: Full=Leginsulin D; AltName: Full=PA1b D; Contains: RecName: Full=Albumin-1 D chain a; AltName: Full=PA1a D; Flags: Precursor;	--	GO:0045735,nutrient reservoir activity; GO:0090729,toxin activity; GO:0009405,pathogenesis; GO:0003674,molecular_function; GO:0008150,biological_process; GO:0044419,interspecies interaction between organisms; GO:0051704,multi-organism process	PF16720.5:Albumin I chain a	--	--	--
MS.gene00158	1720.14	1599.32	975.64	862.85	1486.55	1685.45	608.38	620.11	486.92	325.45	539.17	127.98	chr2.1	58522341	58526784	+	--	--	K01648 ATP citrate (pro-S)-lyase [EC:2.3.3.8] | (GenBank) ATP:citrate lyase (A)	ko00020: Citrate cycle (TCA cycle); ko01100: Metabolic pathways; ko01110: Biosynthesis of secondary metabolites	XP_003594738.1	ACLB1_ARATH RecName: Full=ATP-citrate synthase beta chain protein 1; Short=ATP-citrate synthase B-1; EC=2.3.3.8; AltName: Full=ATP-citrate lyase B-1; AltName: Full=Citrate cleavage enzyme B-1;	At3g06650	GO:0009346,citrate lyase complex; GO:0005829,cytosol; GO:0005524,ATP binding; GO:0003878,ATP citrate synthase activity; GO:0046872,metal ion binding; GO:0006085,acetyl-CoA biosynthetic process; GO:0006633,fatty acid biosynthetic process; GO:0000166,nucleotide binding; GO:0003674,molecular_function; GO:0005488,binding; GO:0008144,drug binding; GO:0017076,purine nucleotide binding; GO:0030554,adeny…	PF00285.21:Citrate synthase, C-terminal domain	--	--	--
MS.gene001663	125.88	54.51	23.5	46.55	12.03	9.3	11.88	11.61	5.51	11.87	3.96	0	chr2.3	3650953	3652580	-	--	--	K17778 mitochondrial import inner membrane translocase subunit TIM10 | (GenBank) import inner membrane translocase protein (A)	--	XP_003597416.1	TIM10_ARATH RecName: Full=Mitochondrial import inner membrane translocase subunit TIM10;	At2g29530	GO:0005743,mitochondrial inner membrane; GO:0005758,mitochondrial intermembrane space; GO:0046872,metal ion binding; GO:0045039,protein import into mitochondrial inner membrane; GO:0003674,molecular_function; GO:0005488,binding; GO:0043167,ion binding; GO:0043169,cation binding; GO:0008104,protein localization; GO:0006605,protein targeting; GO:0006626,protein targeting to mitochondrion; GO:000681…	PF02953.15:Tim10/DDP family zinc finger	--	--	--
MS.gene00167	0.45	0.8	1.28	7.51	2.74	10.3	3.21	1.15	2.21	4.81	8.97	4.31	chr2.1	58433927	58435726	+	--	--	K14494 DELLA protein | (RefSeq) DELLA protein GAIP-like (A)	ko04075: Plant hormone signal transduction	XP_003594754.1	RGL2_ARATH RecName: Full=DELLA protein RGL2 {ECO:0000303|PubMed:11877383}; AltName: Full=GRAS family protein 15; Short=AtGRAS-15; AltName: Full=RGA-like protein 2 {ECO:0000303|PubMed:11877383}; AltName: Full=Scarecrow-like protein 19 {ECO:0000303|PubMed:10341448}; Short=AtSCL19 {ECO:0000303|PubMed:10341448};	At3g03450	GO:0005634,nucleus; GO:0003700,DNA-binding transcription factor activity; GO:0043565,sequence-specific DNA binding; GO:0030154,cell differentiation; GO:0006952,defense response; GO:0009908,flower development; GO:0009740,gibberellic acid mediated signaling pathway; GO:0042538,hyperosmotic salinity response; GO:0009867,jasmonic acid mediated signaling pathway; GO:0009938,negative regulation of gibb…	PF03514.14:GRAS domain family	GRAS	TF	GRAS
MS.gene00168	1.05	2.96	3.18	14.82	16.57	15.12	3.08	10.07	4.52	8.65	13.79	15.81	chr2.1	58428393	58430183	+	--	--	K14494 DELLA protein | (RefSeq) DELLA protein GAI1 (A)	ko04075: Plant hormone signal transduction	XP_003594755.1	RGL2_ARATH RecName: Full=DELLA protein RGL2 {ECO:0000303|PubMed:11877383}; AltName: Full=GRAS family protein 15; Short=AtGRAS-15; AltName: Full=RGA-like protein 2 {ECO:0000303|PubMed:11877383}; AltName: Full=Scarecrow-like protein 19 {ECO:0000303|PubMed:10341448}; Short=AtSCL19 {ECO:0000303|PubMed:10341448};	At3g03450	GO:0005634,nucleus; GO:0003700,DNA-binding transcription factor activity; GO:0043565,sequence-specific DNA binding; GO:0030154,cell differentiation; GO:0006952,defense response; GO:0009908,flower development; GO:0009740,gibberellic acid mediated signaling pathway; GO:0042538,hyperosmotic salinity response; GO:0009867,jasmonic acid mediated signaling pathway; GO:0009938,negative regulation of gibb…	PF03514.14:GRAS domain family	GRAS	TF	GRAS
MS.gene001686	2.12	0.64	1.35	5.73	0.56	0.21	9.01	13.72	5.65	7.62	6.16	5.81	chr1.3	64737150	64738905	-	--	--	K14491 two-component response regulator ARR-B family | (RefSeq) two-component response regulator ARR12 isoform X2 (A)	ko04075: Plant hormone signal transduction	XP_003591795.2	HHO1_ARATH RecName: Full=Transcription factor HHO1 {ECO:0000305}; AltName: Full=MYB-domain transcription factor HHO1 {ECO:0000305}; AltName: Full=Protein HRS1 HOMOLOG 1 {ECO:0000303|PubMed:25723764};	At1g68670	GO:0005634,nucleus; GO:0003677,DNA binding; GO:0003700,DNA-binding transcription factor activity; GO:0016036,cellular response to phosphate starvation; GO:0006355,regulation of transcription, DNA-templated; GO:0090548,response to nitrate starvation; GO:0003674,molecular_function; GO:0003676,nucleic acid binding; GO:0005488,binding; GO:0097159,organic cyclic compound binding; GO:1901363,heterocycl…	PF00249.31:Myb-like DNA-binding domain	GARP-G2-like	TF	GARP->GARP-G2-like
MS.gene001695	2.63	1.64	0.99	0	0.19	0.09	0.59	1.38	1.16	0.1	0.27	0	chr1.3	64658579	64661956	-	--	--	K24940 CWF19-like protein 2 | (RefSeq) hypothetical protein (A)	--	XP_003591772.1	--	At2g16980	GO:0016021,integral component of membrane; GO:0022857,transmembrane transporter activity; GO:0003674,molecular_function; GO:0005215,transporter activity; GO:0005575,cellular_component; GO:0016020,membrane; GO:0031224,intrinsic component of membrane; GO:0044425,membrane part	PF07690.16:Major Facilitator Superfamily	--	--	--
MS.gene001700	199.33	668.94	376.14	89.35	359.98	466.7	119.23	210.92	32.14	25.83	27.68	29.33	chr1.3	64634218	64635045	-	--	--	--	--	XP_013469340.1	LCB3_ROBPS RecName: Full=Putative bark agglutinin LECRPA3; Flags: Precursor; Fragment;	At5g10530	GO:0030246,carbohydrate binding; GO:0046872,metal ion binding; GO:0003674,molecular_function; GO:0005488,binding; GO:0043167,ion binding; GO:0043169,cation binding	PF00139.19:Legume lectin domain	--	--	--
MS.gene001708	30.19	57.73	47.98	874.99	280.49	161.67	38.29	163.01	94.27	86.94	304.8	404.8	chr1.3	64569739	64571711	-	--	--	K07213 copper chaperone | (GenBank) copper chaperone (A)	--	XP_003591755.1	ATOX1_ARATH RecName: Full=Copper transport protein ATX1; AltName: Full=Copper chaperone ATX1;	At3g56240	GO:0005829,cytosol; GO:0005739,mitochondrion; GO:0099503,secretory vesicle; GO:0046872,metal ion binding; GO:0006825,copper ion transport; GO:0003674,molecular_function; GO:0005488,binding; GO:0043167,ion binding; GO:0043169,cation binding; GO:0000041,transition metal ion transport; GO:0006810,transport; GO:0006811,ion transport; GO:0006812,cation transport; GO:0030001,metal ion transport; GO:000…	PF00403.26:Heavy-metal-associated domain	--	--	--
MS.gene001737	0	0.69	1.04	1.53	0.72	2.39	4.73	21.89	7.72	27.47	19.45	4.91	chr1.3	64167512	64172927	-	--	--	K00873 pyruvate kinase [EC:2.7.1.40] | (GenBank) pyruvate kinase family protein (A)	ko00010: Glycolysis / Gluconeogenesis; ko00230: Purine metabolism; ko00620: Pyruvate metabolism; ko01100: Metabolic pathways; ko01110: Biosynthesis of secondary metabolites; ko01200: Carbon metabolism; ko01230: Biosynthesis of amino acids; ko01240: Biosynthesis of cofactors	XP_013469353.1	KPYC1_ORYSI RecName: Full=Pyruvate kinase 1, cytosolic {ECO:0000305}; Short=OsPK1 {ECO:0000305}; EC=2.7.1.40 {ECO:0000305};	At3g52990	GO:0005829,cytosol; GO:0005524,ATP binding; GO:0016301,kinase activity; GO:0000287,magnesium ion binding; GO:0030955,potassium ion binding; GO:0004743,pyruvate kinase activity; GO:0000166,nucleotide binding; GO:0003674,molecular_function; GO:0005488,binding; GO:0008144,drug binding; GO:0017076,purine nucleotide binding; GO:0030554,adenyl nucleotide binding; GO:0032553,ribonucleotide binding; GO:0…	PF00224.21:Pyruvate kinase, barrel domain	--	--	--
MS.gene001744	4.33	2.92	4.43	41.48	9.47	8.58	19.53	45.83	15.87	54.79	53.56	106.09	chr8.2	66389883	66392459	+	--	--	K15095 (+)-neomenthol dehydrogenase [EC:1.1.1.208] | (GenBank) NAD(P)-binding rossmann-fold protein (A)	ko00902: Monoterpenoid biosynthesis; ko01110: Biosynthesis of secondary metabolites	XP_003627594.1	SDR1_ARATH RecName: Full=(+)-neomenthol dehydrogenase {ECO:0000303|PubMed:18599651}; EC=1.1.1.- {ECO:0000269|PubMed:21169366}; EC=1.1.1.208 {ECO:0000269|PubMed:18599651}; AltName: Full=Menthone:neomenthol reductase; AltName: Full=Short-chain dehydrogenase/reductase 1; Short=AtSDR1;	At3g61220	GO:0005737,cytoplasm; GO:0016020,membrane; GO:0047501,(+)-neomenthol dehydrogenase activity; GO:0006952,defense response; GO:0003674,molecular_function; GO:0003824,catalytic activity; GO:0016491,oxidoreductase activity; GO:0016614,oxidoreductase activity, acting on CH-OH group of donors; GO:0016616,oxidoreductase activity, acting on the CH-OH group of donors, NAD or NADP as acceptor; GO:0006950,r…	PF00106.25:short chain dehydrogenase	--	--	--
MS.gene00178	0.9	1.28	4.54	1.16	0.73	0.12	6.7	16.44	18.7	4.55	3.09	0	chr2.1	58316351	58317388	+	--	--	K25108 licheninase [EC:3.2.1.73] | (RefSeq) glucan endo-1,3-beta-glucosidase-like (A)	--	ABD32327.1	E13B_PEA RecName: Full=Glucan endo-1,3-beta-glucosidase; EC=3.2.1.39; AltName: Full=(1->3)-beta-glucan endohydrolase; Short=(1->3)-beta-glucanase; AltName: Full=Beta-1,3-endoglucanase; Flags: Precursor;	At4g16260	GO:0042973,glucan endo-1,3-beta-D-glucosidase activity; GO:0005975,carbohydrate metabolic process; GO:0006952,defense response; GO:0003674,molecular_function; GO:0003824,catalytic activity; GO:0004553,hydrolase activity, hydrolyzing O-glycosyl compounds; GO:0008422,beta-glucosidase activity; GO:0015926,glucosidase activity; GO:0016787,hydrolase activity; GO:0016798,hydrolase activity, acting on g…	PF00332.18:Glycosyl hydrolases family 17	--	--	--
MS.gene001799	1.17	0.58	0.52	0.96	3.01	20	4.07	2.52	5.93	5.43	4.72	5.49	chr8.3	63715871	63723018	-	--	--	K13667 EGF-domain serine glucosyl/xylosyltransferase [EC:2.4.1.376 2.4.2.63] | (RefSeq) O-glucosyltransferase rumi (A)	ko00514: Other types of O-glycan biosynthesis	XP_013444881.1	--	At2g45830	GO:0016021,integral component of membrane; GO:0016757,transferase activity, transferring glycosyl groups; GO:0003674,molecular_function; GO:0003824,catalytic activity; GO:0016740,transferase activity; GO:0005575,cellular_component; GO:0016020,membrane; GO:0031224,intrinsic component of membrane; GO:0044425,membrane part	PF05686.12:Glycosyl transferase family 90	--	--	--
MS.gene00180	9.28	5.85	7.98	18	24.28	36.4	14.98	16.21	34.3	2.36	11.2	105.49	chr2.1	58283474	58286660	-	--	--	K25108 licheninase [EC:3.2.1.73] | (RefSeq) glucan endo-1,3-beta-glucosidase-like (A)	--	AAV66071.1	E13B_PEA RecName: Full=Glucan endo-1,3-beta-glucosidase; EC=3.2.1.39; AltName: Full=(1->3)-beta-glucan endohydrolase; Short=(1->3)-beta-glucanase; AltName: Full=Beta-1,3-endoglucanase; Flags: Precursor;	At4g16260	GO:0042973,glucan endo-1,3-beta-D-glucosidase activity; GO:0005975,carbohydrate metabolic process; GO:0006952,defense response; GO:0003674,molecular_function; GO:0003824,catalytic activity; GO:0004553,hydrolase activity, hydrolyzing O-glycosyl compounds; GO:0008422,beta-glucosidase activity; GO:0015926,glucosidase activity; GO:0016787,hydrolase activity; GO:0016798,hydrolase activity, acting on g…	PF00332.18:Glycosyl hydrolases family 17	--	--	--
MS.gene00182	8.56	20.95	27.97	23.44	4.39	5.31	5.71	2.83	1.12	4.94	2.07	0	chr2.1	58255279	58257848	+	--	--	K03017 DNA-directed RNA polymerase II subunit RPB9 | (GenBank) DNA-directed RNA polymerase subunit (A)	ko03020: RNA polymerase	XP_003594777.1	RPB9A_ARATH RecName: Full=DNA-directed RNA polymerases II, IV and V subunit 9A;	At3g16980	GO:0005730,nucleolus; GO:0005665,RNA polymerase II, core complex; GO:0000419,RNA polymerase V complex; GO:0003899,DNA-directed 5'-3' RNA polymerase activity; GO:0003676,nucleic acid binding; GO:0008270,zinc ion binding; GO:0001193,maintenance of transcriptional fidelity during DNA-templated transcription elongation from RNA polymerase II promoter; GO:0006379,mRNA cleavage; GO:0006367,transcriptio…	PF02150.16:RNA polymerases M/15 Kd subunit	--	--	--
MS.gene001879	11.49	22.95	3.31	1.09	1.07	0.29	0.4	7.79	1.78	3.88	5.44	0	chr7.3	73501423	73505899	-	--	--	--	--	GAU44138.1	ECD_ARATH RecName: Full=Protein ecdysoneless homolog {ECO:0000250|UniProtKB:Q9W032};	At5g65490	GO:0005634,nucleus; GO:0005622,intracellular; GO:0005575,cellular_component; GO:0005623,cell; GO:0043231,intracellular membrane-bounded organelle; GO:0043226,organelle; GO:0043227,membrane-bounded organelle; GO:0043229,intracellular organelle; GO:0044424,intracellular part; GO:0044464,cell part	PF02902.19:Ulp1 protease family, C-terminal catalytic domain	--	--	--
MS.gene001914	5	5.78	3.25	28.38	19.51	26.84	3.6	11.59	14.87	56.83	38.23	13.23	chr7.3	72786017	72788234	+	--	--	K15400 omega-hydroxypalmitate O-feruloyl transferase [EC:2.3.1.188] | (GenBank) omega-hydroxypalmitate O-feruloyl transferase (A)	ko00073: Cutin, suberine and wax biosynthesis	XP_013447911.1	HHT1_ARATH RecName: Full=Omega-hydroxypalmitate O-feruloyl transferase; EC=2.3.1.188; AltName: Full=Omega-hydroxyacid hydroxycinnamoyltransferase; AltName: Full=Protein ALIPHATIC SUBERIN FERULOYL TRANSFERASE;	At5g41040	GO:0050734,hydroxycinnamoyltransferase activity; GO:0102406,omega-hydroxypalmitate O-sinapoyl transferase activity; GO:0016747,transferase activity, transferring acyl groups other than amino-acyl groups; GO:0052325,cell wall pectin biosynthetic process; GO:0010345,suberin biosynthetic process; GO:0003674,molecular_function; GO:0003824,catalytic activity; GO:0016740,transferase activity; GO:001674…	PF02458.15:Transferase family	--	--	--
MS.gene00199	2.67	0.71	2.71	0.31	0.14	0.45	0.97	0.22	2.13	0.48	2.54	6.47	chr2.1	57987659	57990902	+	--	--	--	--	XP_003594803.1	--	At3g58650	--	PF14309.6:Domain of unknown function (DUF4378)	--	--	--
MS.gene002011	28.5	18.02	15.7	4.7	4.22	1.55	2.92	1.07	2.25	3.76	20.03	7.2	chr2.3	76151952	76154610	-	--	--	K03233 elongation factor 1-gamma | (GenBank) translation elongation factor EF1B, gamma chain (A)	--	XP_003592901.1	EF1G_PRUAV RecName: Full=Elongation factor 1-gamma; Short=EF-1-gamma; AltName: Full=eEF-1B gamma;	At1g09640_2	GO:0004364,glutathione transferase activity; GO:0003746,translation elongation factor activity; GO:0006749,glutathione metabolic process; GO:0003674,molecular_function; GO:0003824,catalytic activity; GO:0016740,transferase activity; GO:0016765,transferase activity, transferring alkyl or aryl (other than methyl) groups; GO:0003676,nucleic acid binding; GO:0003723,RNA binding; GO:0005488,binding; G…	PF00647.19:Elongation factor 1 gamma, conserved domain	--	--	--
MS.gene002065	2.91	3.85	2.75	9.29	7.71	20.56	4.87	11.61	8.72	24.81	16.15	0.25	chr2.3	75651324	75657353	+	--	--	--	--	XP_003592995.2	--	At1g22930	GO:0009506,plasmodesma; GO:0007165,signal transduction; GO:0007154,cell communication; GO:0008150,biological_process; GO:0009987,cellular process; GO:0023052,signaling; GO:0050789,regulation of biological process; GO:0050794,regulation of cellular process; GO:0050896,response to stimulus; GO:0051716,cellular response to stimulus; GO:0065007,biological regulation; GO:0005575,cellular_component; GO…	PF05794.13:T-complex protein 11	--	--	--
MS.gene00211	5.43	2.76	1.63	13.19	17.39	3.62	0	0.16	0	0.71	2.08	0	chr2.1	57802503	57804072	-	--	--	K23260 scopoletin glucosyltransferase [EC:2.4.1.128] | (RefSeq) scopoletin glucosyltransferase-like (A)	ko00940: Phenylpropanoid biosynthesis; ko01110: Biosynthesis of secondary metabolites	XP_003594819.1	SGT1_SOLTU RecName: Full=Solanidine UDP-glucose glucosyltransferase 1 {ECO:0000303|PubMed:9076990}; EC=2.4.1.- {ECO:0000269|PubMed:9076990};	At2g36770	GO:0102202,soladodine glucosyltransferase activity; GO:0035251,UDP-glucosyltransferase activity; GO:0008202,steroid metabolic process; GO:0003674,molecular_function; GO:0003824,catalytic activity; GO:0016740,transferase activity; GO:0016757,transferase activity, transferring glycosyl groups; GO:0016758,transferase activity, transferring hexosyl groups; GO:0008194,UDP-glycosyltransferase activity;…	--	--	--	--
MS.gene002145	0.52	0.84	0.77	0.28	0.1	0.19	10.94	7.02	0.3	0.1	0.09	0	chr2.2	72136387	72138760	+	--	--	K19600 tubby and related proteins | (GenBank) tubby-F-box-like protein (A)	--	XP_003593111.1	TLP8_ORYSJ RecName: Full=Tubby-like F-box protein 8; Short=OsTLP8; AltName: Full=Tubby-like F-box protein 1; Short=OsTLP1;	At1g25280	--	PF01167.18:Tub family	TUB	TF	TUB
MS.gene002148	0.11	0	0	2.84	0	0	11.35	16.17	0.43	0.55	14.76	0.24	chr2.2	72099035	72101382	+	--	--	K17500 integrin-linked kinase-associated serine/threonine phosphatase 2C [EC:3.1.3.16] | (RefSeq) WAT1-related protein At3g18200-like (A)	--	XP_003593115.1	WTR6_ARATH RecName: Full=WAT1-related protein At1g25270;	At1g25270	GO:0016021,integral component of membrane; GO:0005886,plasma membrane; GO:0022857,transmembrane transporter activity; GO:0003674,molecular_function; GO:0005215,transporter activity; GO:0005575,cellular_component; GO:0016020,membrane; GO:0031224,intrinsic component of membrane; GO:0044425,membrane part; GO:0005623,cell; GO:0044464,cell part; GO:0071944,cell periphery	PF00892.20:EamA-like transporter family	--	--	--
MS.gene002153	82.81	83.04	135.1	119.6	32.43	84.37	80.42	18.67	26.35	12.12	1.07	0.65	chr2.2	72015186	72018154	-	--	--	K00416 ubiquinol-cytochrome c reductase subunit 6 | (GenBank) cytochrome B-c1 complex subunit 6 (A)	ko00190: Oxidative phosphorylation; ko01100: Metabolic pathways	XP_003593124.2	QCR61_ARATH RecName: Full=Cytochrome b-c1 complex subunit 6-1, mitochondrial; AltName: Full=Complex III subunit 6-1; AltName: Full=Complex III subunit VI; AltName: Full=Mitochondrial hinge protein; AltName: Full=Ubiquinol-cytochrome c oxidoreductase subunit 6-1;	At1g15120	GO:0005743,mitochondrial inner membrane; GO:0070469,respiratory chain; GO:0008121,ubiquinol-cytochrome-c reductase activity; GO:0006122,mitochondrial electron transport, ubiquinol to cytochrome c; GO:0009055,electron transfer activity; GO:0003674,molecular_function; GO:0003824,catalytic activity; GO:0016491,oxidoreductase activity; GO:0016679,oxidoreductase activity, acting on diphenols and relat…	PF02320.16:Ubiquinol-cytochrome C reductase hinge protein	--	--	--
MS.gene002168	97.85	39.57	40.8	64.5	61.37	44.02	16.71	37.45	9.4	7.66	11.69	3.74	chr2.2	71849576	71850997	-	--	--	K18823 soyasaponin III rhamnosyltransferase [EC:2.4.1.273] | (RefSeq) soyasaponin III rhamnosyltransferase-like (A)	--	XP_003593143.1	SGT3_SOYBN RecName: Full=Soyasaponin III rhamnosyltransferase; EC=2.4.1.273 {ECO:0000269|PubMed:20350545}; AltName: Full=Soyasaponin glycosyltransferase 3; AltName: Full=UDP-rhamnose:soyasaponin III-rhamnosyltransferase;	At2g22590	GO:0043231,intracellular membrane-bounded organelle; GO:0102241,soyasaponin III rhamnosyltransferase activity; GO:0008194,UDP-glycosyltransferase activity; GO:0003674,molecular_function; GO:0003824,catalytic activity; GO:0016740,transferase activity; GO:0016757,transferase activity, transferring glycosyl groups; GO:0016758,transferase activity, transferring hexosyl groups; GO:0005622,intracellula…	PF00201.18:UDP-glucoronosyl and UDP-glucosyl transferase	--	--	--
MS.gene002180	0.56	1.85	1.3	7.84	6.44	4.95	1.38	0.94	3.86	1.01	0.08	4.22	chr2.2	71707609	71709039	+	--	--	--	--	XP_003593163.1	FBK8_ARATH RecName: Full=F-box/kelch-repeat protein At1g22040;	At1g22040	--	PF01344.25:Kelch motif	--	--	--
MS.gene002218	5.57	3.07	3.83	19.5	19.12	11.46	8.69	38.94	16.65	74.31	96.54	11.51	chr2.3	73580063	73584200	-	--	--	K14652 3,4-dihydroxy 2-butanone 4-phosphate synthase / GTP cyclohydrolase II [EC:4.1.99.12 3.5.4.25] | (GenBank) 3,4-dihydroxy-2-butanone 4-phosphate synthase (A)	ko00740: Riboflavin metabolism; ko00790: Folate biosynthesis; ko01100: Metabolic pathways; ko01110: Biosynthesis of secondary metabolites; ko01240: Biosynthesis of cofactors	XP_003593237.1	RIBA1_ARATH RecName: Full=Bifunctional riboflavin biosynthesis protein RIBA 1, chloroplastic; Short=AtRIBA1; Includes: RecName: Full=3,4-dihydroxy-2-butanone 4-phosphate synthase; Short=DHBP synthase; EC=4.1.99.12; Includes: RecName: Full=GTP cyclohydrolase-2; EC=3.5.4.25; AltName: Full=GTP cyclohydrolase II; Flags: Precursor;	At5g64300	GO:0009507,chloroplast; GO:0009570,chloroplast stroma; GO:0008686,3,4-dihydroxy-2-butanone-4-phosphate synthase activity; GO:0005525,GTP binding; GO:0003935,GTP cyclohydrolase II activity; GO:0046872,metal ion binding; GO:0009231,riboflavin biosynthetic process; GO:0003674,molecular_function; GO:0003824,catalytic activity; GO:0016829,lyase activity; GO:0016830,carbon-carbon lyase activity; GO:000…	PF00926.19:3,4-dihydroxy-2-butanone 4-phosphate synthase	--	--	--
MS.gene002219	34.97	45.64	58.49	20.11	10.33	12.94	11.54	18.83	14.41	13.52	21.95	5.66	chr2.3	73573651	73573980	-	--	--	--	--	XP_013462418.1	--	--	GO:0016021,integral component of membrane; GO:0005575,cellular_component; GO:0016020,membrane; GO:0031224,intrinsic component of membrane; GO:0044425,membrane part	PF02950.17:Conotoxin	--	--	--
MS.gene002226	263.22	328.41	410.51	52.69	88.67	140.01	140.57	178.68	140.69	76.26	74.97	40.27	chr2.3	73517100	73518568	+	--	--	K01802 peptidylprolyl isomerase [EC:5.2.1.8] | (GenBank) FKBP-type peptidyl-prolyl cis-trans isomerase (A)	--	PNY05123.1	FKB12_VICFA RecName: Full=Peptidyl-prolyl cis-trans isomerase FKBP12; Short=PPIase FKBP12; EC=5.2.1.8; AltName: Full=12 kDa FK506-binding protein; Short=12 kDa FKBP; AltName: Full=FK506-binding protein 12; Short=VfFKBP12; AltName: Full=FKBP-12; AltName: Full=Immunophilin FKBP12; AltName: Full=Rotamase;	At5g64350	GO:0005737,cytoplasm; GO:0003755,peptidyl-prolyl cis-trans isomerase activity; GO:0003674,molecular_function; GO:0003824,catalytic activity; GO:0016853,isomerase activity; GO:0016859,cis-trans isomerase activity; GO:0140096,catalytic activity, acting on a protein; GO:0005622,intracellular; GO:0005575,cellular_component; GO:0005623,cell; GO:0044424,intracellular part; GO:0044464,cell part	PF00254.28:FKBP-type peptidyl-prolyl cis-trans isomerase	--	--	--
MS.gene002228	10.63	22.67	22.8	0.4	1.67	2.42	9.53	5.63	9.33	4.33	3.14	0	chr2.3	73488854	73489156	+	--	--	--	--	XP_003593258.1	--	--	--	--	--	--	--
MS.gene002243	1.52	1.41	1.72	0.13	0.37	0.36	0.29	0.4	0.19	0.57	1.08	7.71	chr2.3	73344485	73347223	+	--	--	--	--	XP_003593270.1	Y4862_ARATH RecName: Full=Uncharacterized protein At4g38062;	At4g38070_1	--	PF07926.12:TPR/MLP1/MLP2-like protein	--	--	--
MS.gene002258	0.13	0.94	0.54	11.8	3.09	2.5	6.03	14.89	29.53	67.47	85.32	40.04	chr2.3	73221215	73223207	+	--	--	K00083 cinnamyl-alcohol dehydrogenase [EC:1.1.1.195] | (GenBank) cinnamyl alcohol dehydrogenase-like protein (A)	ko00940: Phenylpropanoid biosynthesis; ko01100: Metabolic pathways; ko01110: Biosynthesis of secondary metabolites	XP_003593290.1	CADH1_ARATH RecName: Full=Probable cinnamyl alcohol dehydrogenase 1; Short=AtCAD1; EC=1.1.1.195;	At1g72680	GO:0005829,cytosol; GO:0045551,cinnamyl-alcohol dehydrogenase activity; GO:0016616,oxidoreductase activity, acting on the CH-OH group of donors, NAD or NADP as acceptor; GO:0052747,sinapyl alcohol dehydrogenase activity; GO:0008270,zinc ion binding; GO:0009809,lignin biosynthetic process; GO:0003674,molecular_function; GO:0003824,catalytic activity; GO:0016491,oxidoreductase activity; GO:0016614,…	PF08240.12:Alcohol dehydrogenase GroES-like domain	--	--	--
MS.gene002304	3.58	5.07	2.77	1.19	0.97	1.46	10.32	8.72	20.03	3.22	4.33	2.52	chr2.3	72690255	72694673	-	--	--	--	--	XP_003593372.1	TAUE2_ARATH RecName: Full=Sulfite exporter TauE/SafE family protein 2 {ECO:0000312|EMBL:AEE33881.1};	At1g61740	GO:0031464,Cul4A-RING E3 ubiquitin ligase complex; GO:0016021,integral component of membrane; GO:0016567,protein ubiquitination; GO:0008152,metabolic process; GO:0006464,cellular protein modification process; GO:0006807,nitrogen compound metabolic process; GO:0008150,biological_process; GO:0009987,cellular process; GO:0019538,protein metabolic process; GO:0032446,protein modification by small pro…	PF01925.19:Sulfite exporter TauE/SafE	--	--	--
MS.gene00231	28.03	27.96	288.27	24.7	32.24	12.1	415.43	313.94	232.16	30.18	298.89	787.09	chr2.1	57599396	57600402	-	--	--	K05387 glutamate receptor, ionotropic, plant | (RefSeq) LOW QUALITY PROTEIN: glutamate receptor 2.3-like (A)	--	XP_003594849.1	ABR17_PEA RecName: Full=ABA-responsive protein ABR17;	--	GO:0010427,abscisic acid binding; GO:0004864,protein phosphatase inhibitor activity; GO:0038023,signaling receptor activity; GO:0009738,abscisic acid-activated signaling pathway; GO:0006952,defense response; GO:0009607,response to biotic stimulus; GO:0003674,molecular_function; GO:0005488,binding; GO:0008289,lipid binding; GO:0019840,isoprenoid binding; GO:0031406,carboxylic acid binding; GO:0033…	PF00407.19:Pathogenesis-related protein Bet v I family	--	--	--
MS.gene002353	5.27	6.25	1.64	0.19	0	0.19	4.85	0.38	0.51	5.98	1.59	0	chr2.3	72166800	72169205	-	--	--	K15014 solute carrier family 29 (equilibrative nucleoside transporter), member 1/2/3 | (GenBank) equilibrative nucleoside transporter 6 (A)	--	XP_013462464.1	ENT3_ARATH RecName: Full=Equilibrative nucleotide transporter 3; Short=AtENT3; AltName: Full=Nucleoside transporter ENT3; AltName: Full=Protein FLUOROURIDINE RESISTANT 1;	At4g05120	GO:0016021,integral component of membrane; GO:0005886,plasma membrane; GO:0005337,nucleoside transmembrane transporter activity; GO:0015858,nucleoside transport; GO:0003674,molecular_function; GO:0005215,transporter activity; GO:0022857,transmembrane transporter activity; GO:0015932,nucleobase-containing compound transmembrane transporter activity; GO:1901505,carbohydrate derivative transmembrane…	PF01733.18:Nucleoside transporter	--	--	--
MS.gene002382	716.55	304.91	391.66	42.97	155.22	140	104.78	89.82	27.69	18.75	54.4	161.96	chr2.4	71809184	71809624	+	--	--	K02898 large subunit ribosomal protein L26e | (GenBank) 60S ribosomal protein L26-1 (A)	ko03010: Ribosome	XP_003593461.1	RL262_ARATH RecName: Full=60S ribosomal protein L26-2;	At5g67510	GO:0022625,cytosolic large ribosomal subunit; GO:0022626,cytosolic ribosome; GO:0009536,plastid; GO:0042788,polysomal ribosome; GO:0003723,RNA binding; GO:0003735,structural constituent of ribosome; GO:0002181,cytoplasmic translation; GO:0042273,ribosomal large subunit biogenesis; GO:0003674,molecular_function; GO:0003676,nucleic acid binding; GO:0005488,binding; GO:0097159,organic cyclic compoun…	PF16906.5:Ribosomal proteins L26 eukaryotic, L24P archaeal	--	--	--
MS.gene002414	9.65	7	17.88	19.2	8.59	8.7	70.88	45.29	25.54	8.4	3.06	0.95	chr2.4	71375946	71380588	+	--	--	K01466 allantoinase [EC:3.5.2.5] | (GenBank) allantoinase (A)	ko00230: Purine metabolism; ko01100: Metabolic pathways	XP_003593522.1	ALN_ARATH RecName: Full=Allantoinase; Short=AtALN; EC=3.5.2.5;	YIR027c	GO:0005737,cytoplasm; GO:0005783,endoplasmic reticulum; GO:0004038,allantoinase activity; GO:0050897,cobalt ion binding; GO:0008270,zinc ion binding; GO:0000256,allantoin catabolic process; GO:0006995,cellular response to nitrogen starvation; GO:0006145,purine nucleobase catabolic process; GO:0010136,ureide catabolic process; GO:0003674,molecular_function; GO:0003824,catalytic activity; GO:001678…	PF01979.20:Amidohydrolase family	--	--	--
MS.gene002426	3.24	6.44	6.43	10.61	38.32	37.87	7.7	9.25	21.94	2.49	3.07	1.24	chr2.4	71276334	71277010	+	--	--	K04645 clathrin light chain B | (RefSeq) clathrin light chain 2 (A)	ko04144: Endocytosis	XP_003593538.1	CLC1_ORYSJ RecName: Full=Clathrin light chain 1;	At2g20760	GO:0030132,clathrin coat of coated pit; GO:0030130,clathrin coat of trans-Golgi network vesicle; GO:0030125,clathrin vesicle coat; GO:0005886,plasma membrane; GO:0032050,clathrin heavy chain binding; GO:0005198,structural molecule activity; GO:0048268,clathrin coat assembly; GO:0072583,clathrin-dependent endocytosis; GO:0006886,intracellular protein transport; GO:0005515,protein binding; GO:00036…	PF01086.17:Clathrin light chain	--	--	--
MS.gene002470	116.22	112.26	248.1	113.09	72.03	82.65	54.65	33.61	21.34	56.57	128.61	52.71	chr2.1	70954343	70957260	-	--	--	K02991 small subunit ribosomal protein S6e | (GenBank) 40S ribosomal protein S6-2 (A)	ko03010: Ribosome	XP_003593601.1	RS62_ARATH RecName: Full=40S ribosomal protein S6-2; AltName: Full=Protein EMBRYO DEFECTIVE 3010;	At5g10360	GO:0005829,cytosol; GO:0022626,cytosolic ribosome; GO:0022627,cytosolic small ribosomal subunit; GO:0005886,plasma membrane; GO:0009506,plasmodesma; GO:0042788,polysomal ribosome; GO:0003729,mRNA binding; GO:0003735,structural constituent of ribosome; GO:0006412,translation; GO:0003674,molecular_function; GO:0003676,nucleic acid binding; GO:0003723,RNA binding; GO:0005488,binding; GO:0097159,orga…	PF01092.19:Ribosomal protein S6e	--	--	--
MS.gene002499	0.39	1.15	0.53	0.23	0.6	4.09	9.81	7.82	3.32	2.77	0.8	0	chr2.1	70584382	70586256	-	--	--	K09510 DnaJ homolog subfamily B member 4 | (GenBank) DnaJ heat shock family protein (A)	--	XP_003593642.1	DNJH_ATRNU RecName: Full=DnaJ protein homolog ANJ1; Flags: Precursor;	At2g20560	GO:0016020,membrane; GO:0005524,ATP binding; GO:0030544,Hsp70 protein binding; GO:0046872,metal ion binding; GO:0051082,unfolded protein binding; GO:0006457,protein folding; GO:0009408,response to heat; GO:0000166,nucleotide binding; GO:0003674,molecular_function; GO:0005488,binding; GO:0008144,drug binding; GO:0017076,purine nucleotide binding; GO:0030554,adenyl nucleotide binding; GO:0032553,ri…	PF01556.18:DnaJ C terminal domain	--	--	--
MS.gene002508	0.73	1.96	0.95	2.22	3.55	9.64	4.55	5.8	6.4	20.45	3.98	25.04	chr2.1	70515170	70517674	-	--	--	--	--	XP_003593656.1	NAC73_ARATH RecName: Full=NAC domain-containing protein 73 {ECO:0000303|PubMed:15029955}; Short=ANAC073 {ECO:0000303|PubMed:15029955}; AltName: Full=Protein SECONDARY WALL-ASSOCIATED NAC DOMAIN PROTEIN 2 {ECO:0000303|PubMed:18952777};	At4g28500	GO:0005634,nucleus; GO:0003700,DNA-binding transcription factor activity; GO:0000976,transcription regulatory region sequence-specific DNA binding; GO:0045893,positive regulation of transcription, DNA-templated; GO:2000652,regulation of secondary cell wall biogenesis; GO:0006355,regulation of transcription, DNA-templated; GO:0140110,transcription regulator activity; GO:0003674,molecular_function;…	PF02365.15:No apical meristem (NAM) protein	NAC	TF	NAC
MS.gene002552	0.15	4.52	4.36	9.25	3.23	5.61	2.31	111.42	30.3	16.77	9.78	5.47	chr2.1	69932998	69936395	-	--	--	K01568 pyruvate decarboxylase [EC:4.1.1.1] | (GenBank) pyruvate decarboxylase (A)	ko00010: Glycolysis / Gluconeogenesis; ko01100: Metabolic pathways; ko01110: Biosynthesis of secondary metabolites	XP_003593734.1	PDC1_PEA RecName: Full=Pyruvate decarboxylase 1; Short=PDC; EC=4.1.1.1;	At5g54960	GO:0000287,magnesium ion binding; GO:0004737,pyruvate decarboxylase activity; GO:0030976,thiamine pyrophosphate binding; GO:0003674,molecular_function; GO:0005488,binding; GO:0046872,metal ion binding; GO:0043167,ion binding; GO:0043169,cation binding; GO:0003824,catalytic activity; GO:0016829,lyase activity; GO:0016830,carbon-carbon lyase activity; GO:0016831,carboxy-lyase activity; GO:0019842,v…	PF02776.18:Thiamine pyrophosphate enzyme, N-terminal TPP binding domain	--	--	--
MS.gene002566	0	0.18	0.33	0.73	0.48	0.74	0.3	4.78	3.97	2.18	1.07	0	chr2.1	69693698	69696782	+	--	--	K08332 vacuolar protein 8 | (RefSeq) LOW QUALITY PROTEIN: U-box domain-containing protein 3 (A)	--	XP_003593767.1	PUB45_ARATH RecName: Full=U-box domain-containing protein 45; EC=2.3.2.27; AltName: Full=Plant U-box protein 45; AltName: Full=RING-type E3 ubiquitin transferase PUB45 {ECO:0000305};	At2g27430	GO:0005737,cytoplasm; GO:0005634,nucleus; GO:0070696,transmembrane receptor protein serine/threonine kinase binding; GO:0004842,ubiquitin-protein transferase activity; GO:0016567,protein ubiquitination; GO:0005515,protein binding; GO:0003674,molecular_function; GO:0005102,signaling receptor binding; GO:0005488,binding; GO:0033612,receptor serine/threonine kinase binding; GO:0003824,catalytic acti…	PF00514.23:Armadillo/beta-catenin-like repeat	--	--	--
MS.gene002567	0	0	0	1.48	4.85	2.44	1.61	3.74	2.57	0.6	0.55	0	chr2.1	69678484	69680669	+	--	--	K22484 transcriptional regulator CBF1 | (RefSeq) transcription factor bHLH106 (A)	--	XP_003593769.1	BH030_ARATH RecName: Full=Transcription factor bHLH30; AltName: Full=Basic helix-loop-helix protein 30; Short=AtbHLH30; Short=bHLH 30; AltName: Full=Transcription factor EN 53; AltName: Full=bHLH transcription factor bHLH030;	At1g68810	GO:0005634,nucleus; GO:0003677,DNA binding; GO:0003700,DNA-binding transcription factor activity; GO:0046983,protein dimerization activity; GO:0006355,regulation of transcription, DNA-templated; GO:0003674,molecular_function; GO:0003676,nucleic acid binding; GO:0005488,binding; GO:0097159,organic cyclic compound binding; GO:1901363,heterocyclic compound binding; GO:0140110,transcription regulator…	PF00010.26:Helix-loop-helix DNA-binding domain	bHLH	TF	bHLH
MS.gene00258	1.36	1.63	0.19	0	0	1.03	0.44	0.21	1.09	4.22	8.44	11.67	chr2.1	57239369	57239959	-	--	--	K08730 phosphatidylserine synthase 2 [EC:2.7.8.29] | (RefSeq) CDP-diacylglycerol--serine O-phosphatidyltransferase 3 (A)	ko00564: Glycerophospholipid metabolism; ko01100: Metabolic pathways; ko01110: Biosynthesis of secondary metabolites	XP_013463259.1	SRC2_SOYBN RecName: Full=Protein SRC2 {ECO:0000305}; AltName: Full=Protein SOYBEAN GENE REGULATED BY COLD 2 {ECO:0000303|Ref.1};	At1g09070	GO:0005789,endoplasmic reticulum membrane; GO:0016021,integral component of membrane; GO:0005886,plasma membrane; GO:0032586,protein storage vacuole membrane; GO:0005622,intracellular; GO:0005575,cellular_component; GO:0016020,membrane; GO:0005623,cell; GO:0005737,cytoplasm; GO:0005783,endoplasmic reticulum; GO:0043231,intracellular membrane-bounded organelle; GO:0012505,endomembrane system; GO:0…	PF00168.30:C2 domain	--	--	--
MS.gene002599	78.03	3.38	33.97	2.51	3.09	47.52	2.14	2.87	3.03	22.7	44.96	2.73	chr2.1	69285076	69288735	-	--	--	K14502 protein brassinosteroid insensitive 2 [EC:2.7.11.1] | (GenBank) shaggy-like kinase dzeta (A)	ko04075: Plant hormone signal transduction	XP_013462587.1	KSG7_ARATH RecName: Full=Shaggy-related protein kinase eta {ECO:0000303|PubMed:9611268}; EC=2.7.11.1 {ECO:0000269|PubMed:11847343, ECO:0000269|PubMed:12428015, ECO:0000269|PubMed:22466366}; AltName: Full=ASK-eta {ECO:0000303|PubMed:10080716}; AltName: Full=Protein BRASSINOSTEROID INSENSITIVE 2 {ECO:0000303|PubMed:11847343}; AltName: Full=Protein ULTRACURVATA 1 {ECO:0000303|PubMed:11820813}; AltNa…	At4g18710	GO:0005938,cell cortex; GO:0005737,cytoplasm; GO:0005829,cytosol; GO:0005634,nucleus; GO:0005886,plasma membrane; GO:0005524,ATP binding; GO:0042802,identical protein binding; GO:0004672,protein kinase activity; GO:0106310,NA; GO:0004674,protein serine/threonine kinase activity; GO:0106311,NA; GO:0009742,brassinosteroid mediated signaling pathway; GO:0009729,detection of brassinosteroid stimulus;…	PF00069.25:Protein kinase domain	--	--	--
MS.gene002609	2.72	4.13	4.27	4.07	2.49	2.85	20.38	5.19	27.23	10.9	10.61	21.64	chr2.1	69137763	69145659	+	--	--	K12355 coniferyl-aldehyde dehydrogenase [EC:1.2.1.68] | (GenBank) NAD-dependent aldehyde dehydrogenase family protein (A)	ko00940: Phenylpropanoid biosynthesis	XP_013462597.1	--	--	--	--	--	--	--
MS.gene002661	0	0.28	0.05	0.06	0	1.4	125.9	6.12	1.54	1.93	0.27	0	chr2.1	68643984	68646369	-	--	--	K01230 mannosyl-oligosaccharide alpha-1,2-mannosidase [EC:3.2.1.113] | (RefSeq) mannosyl-oligosaccharide 1,2-alpha-mannosidase MNS1 (A)	ko00510: N-Glycan biosynthesis; ko00513: Various types of N-glycan biosynthesis; ko01100: Metabolic pathways; ko04141: Protein processing in endoplasmic reticulum	XP_020203984.1	--	At3g17450	GO:0005634,nucleus; GO:0003677,DNA binding; GO:0008878,glucose-1-phosphate adenylyltransferase activity; GO:0046872,metal ion binding; GO:0046983,protein dimerization activity; GO:0005978,glycogen biosynthetic process; GO:0003674,molecular_function; GO:0003676,nucleic acid binding; GO:0005488,binding; GO:0097159,organic cyclic compound binding; GO:1901363,heterocyclic compound binding; GO:0003824…	PF04937.15:Protein of unknown function (DUF 659)	--	--	--
MS.gene002692	4.53	1.46	0	12.22	5.97	6.09	1.42	2.14	5.9	36.66	23.4	59.15	chr2.1	68186434	68187915	-	--	--	--	--	XP_003593866.1	--	--	--	--	--	--	--
MS.gene002694	2.31	3.14	1.53	1.24	3.06	3.04	0.43	0.4	0.85	0.96	1.18	0	chr2.1	68173714	68178866	+	--	--	K14486 auxin response factor | (RefSeq) auxin response factor 5 isoform X1 (A)	ko04075: Plant hormone signal transduction	XP_003593869.1	ARFF_ARATH RecName: Full=Auxin response factor 6;	At1g30330	GO:0005634,nucleus; GO:0003677,DNA binding; GO:0003700,DNA-binding transcription factor activity; GO:0009734,auxin-activated signaling pathway; GO:0009908,flower development; GO:0009733,response to auxin; GO:0003674,molecular_function; GO:0003676,nucleic acid binding; GO:0005488,binding; GO:0097159,organic cyclic compound binding; GO:1901363,heterocyclic compound binding; GO:0140110,transcription…	PF06507.13:Auxin response factor	B3-ARF	TF	B3->B3-ARF
MS.gene002697	11.08	10.3	9.01	26.94	24.71	23.52	8.56	3.59	6.02	11.09	5.28	11.39	chr2.1	68119137	68124196	-	--	--	K20843 hydroxyproline O-galactosyltransferase 2/3/4/5/6 [EC:2.4.1.-] | (GenBank) beta-1,3-galactosyltransferase-like protein (A)	--	XP_003593876.1	B3GTK_ARATH RecName: Full=Hydroxyproline O-galactosyltransferase GALT2 {ECO:0000303|PubMed:23430255}; Short=AtGALT2 {ECO:0000303|PubMed:23430255}; EC=2.4.1.- {ECO:0000269|PubMed:23430255}; AltName: Full=Beta-1,3-galactosyltransferase 20 {ECO:0000305};	At4g21060	GO:0005783,endoplasmic reticulum; GO:0005794,Golgi apparatus; GO:0000139,Golgi membrane; GO:0016021,integral component of membrane; GO:0030246,carbohydrate binding; GO:1990714,hydroxyproline O-galactosyltransferase activity; GO:0010405,arabinogalactan protein metabolic process; GO:0018258,protein O-linked glycosylation via hydroxyproline; GO:0080147,root hair cell development; GO:0003674,molecula…	PF00337.22:Galactoside-binding lectin	--	--	--
MS.gene002723	15.25	18.86	7.2	17.68	27.75	26.5	19.89	30.47	23.05	128.91	163.14	382.51	chr2.1	67833875	67836783	+	--	--	K13464 jasmonate ZIM domain-containing protein | (RefSeq) protein TIFY 9 (A)	ko04075: Plant hormone signal transduction	XP_003593904.2	TIF5A_ARATH RecName: Full=Protein TIFY 5A {ECO:0000303|PubMed:17499004}; AltName: Full=Jasmonate ZIM domain-containing protein 8 {ECO:0000303|PubMed:17637675};	At2g34600	GO:0005634,nucleus; GO:0006952,defense response; GO:0031347,regulation of defense response; GO:2000022,regulation of jasmonic acid mediated signaling pathway; GO:0009611,response to wounding; GO:0006950,response to stress; GO:0008150,biological_process; GO:0050896,response to stimulus; GO:0048583,regulation of response to stimulus; GO:0050789,regulation of biological process; GO:0065007,biologica…	PF06200.14:tify domain	Tify	TF	Tify
MS.gene002745	51.98	82.73	48.83	24.7	115.81	96.42	17.66	26.43	25.56	27.36	59.22	37.18	chr2.1	67518421	67519974	+	--	--	K09832 sterol 22-desaturase [EC:1.14.19.41] | (GenBank) cytochrome P450 family monooxygenase (A)	ko00100: Steroid biosynthesis; ko01100: Metabolic pathways; ko01110: Biosynthesis of secondary metabolites	XP_003593948.2	C7111_SOLLC RecName: Full=Cytochrome P450 710A11 {ECO:0000303|PubMed:16531502}; EC=1.14.19.41 {ECO:0000269|PubMed:16531502}; AltName: Full=C-22 sterol desaturase {ECO:0000303|PubMed:16531502};	At2g34500	GO:0016021,integral component of membrane; GO:0020037,heme binding; GO:0005506,iron ion binding; GO:0004497,monooxygenase activity; GO:0016491,oxidoreductase activity; GO:0016705,oxidoreductase activity, acting on paired donors, with incorporation or reduction of molecular oxygen; GO:0016126,sterol biosynthetic process; GO:0016125,sterol metabolic process; GO:0003674,molecular_function; GO:000548…	PF00067.22:Cytochrome P450	--	--	--
MS.gene002784	1.2	2.51	1.96	0.6	2.76	1.82	20.06	8.22	23.98	4.95	10.37	0	chr2.1	67086016	67089458	+	--	--	K19600 tubby and related proteins | (GenBank) tubby-F-box-like protein (A)	--	XP_003594006.1	TLP3_ARATH RecName: Full=Tubby-like F-box protein 3; Short=AtTLP3;	At2g47900	GO:0005654,nucleoplasm; GO:0005886,plasma membrane; GO:0009536,plastid; GO:0005622,intracellular; GO:0005575,cellular_component; GO:0005623,cell; GO:0005634,nucleus; GO:0043231,intracellular membrane-bounded organelle; GO:0031974,membrane-enclosed lumen; GO:0031981,nuclear lumen; GO:0043226,organelle; GO:0043227,membrane-bounded organelle; GO:0043229,intracellular organelle; GO:0043233,organelle …	PF01167.18:Tub family	TUB	TF	TUB
MS.gene002820	37.7	12.05	24.02	178.73	135.32	117.66	43.45	28.15	17.75	83.74	97.27	0	chr2.1	66746716	66747441	+	--	--	K07305 peptide-methionine (R)-S-oxide reductase [EC:1.8.4.12] | (GenBank) methionine sulfoxide reductase B 2 (A)	--	XP_003594065.1	MSRB5_ORYSJ RecName: Full=Peptide methionine sulfoxide reductase B5; Short=OsMSRB5; EC=1.8.4.12; AltName: Full=Peptide-methionine (R)-S-oxide reductase;	At4g04830	GO:0005829,cytosol; GO:0046872,metal ion binding; GO:0033743,peptide-methionine (R)-S-oxide reductase activity; GO:0030091,protein repair; GO:0006979,response to oxidative stress; GO:0003674,molecular_function; GO:0005488,binding; GO:0043167,ion binding; GO:0043169,cation binding; GO:0003824,catalytic activity; GO:0016491,oxidoreductase activity; GO:0016667,oxidoreductase activity, acting on a su…	PF01641.18:SelR domain	--	--	--
MS.gene002836	18.56	15.63	23.43	4.69	3.73	2.94	12.95	14.11	8.69	4.38	17.62	6.36	chr2.1	66516800	66519925	+	--	--	K01915 glutamine synthetase [EC:6.3.1.2] | (GenBank) glutamine synthetase domain protein (A)	ko00220: Arginine biosynthesis; ko00250: Alanine, aspartate and glutamate metabolism; ko00630: Glyoxylate and dicarboxylate metabolism; ko00910: Nitrogen metabolism; ko01100: Metabolic pathways; ko01230: Biosynthesis of amino acids	Q9XQ94.1	GLNA2_MEDSA RecName: Full=Glutamine synthetase leaf isozyme, chloroplastic; EC=6.3.1.2; AltName: Full=GS2; AltName: Full=Glutamate--ammonia ligase; Flags: Precursor;	At5g35630	GO:0009507,chloroplast; GO:0005524,ATP binding; GO:0004356,glutamate-ammonia ligase activity; GO:0006542,glutamine biosynthetic process; GO:0000166,nucleotide binding; GO:0003674,molecular_function; GO:0005488,binding; GO:0008144,drug binding; GO:0017076,purine nucleotide binding; GO:0030554,adenyl nucleotide binding; GO:0032553,ribonucleotide binding; GO:0032555,purine ribonucleotide binding; GO…	PF00120.24:Glutamine synthetase, catalytic domain	--	--	--
MS.gene002859	0.42	0.25	0.23	3.91	12.01	14.41	0.14	1.66	0.27	8.64	13.4	0.9	chr2.1	66262477	66263433	-	--	--	--	--	XP_003594125.1	--	At1g55230	GO:0016021,integral component of membrane; GO:0005575,cellular_component; GO:0016020,membrane; GO:0031224,intrinsic component of membrane; GO:0044425,membrane part	PF04819.12:Family of unknown function (DUF716)	--	--	--
MS.gene002877	8.47	4.29	0.53	0	0	0.2	7.65	0.2	0.62	0	0	0	chr2.1	66001266	66003330	+	--	--	K07952 ADP-ribosylation factor related protein 1 | (GenBank) ADP-ribosylation factor-like protein A1D (A)	--	XP_013462732.1	ARF_VIGUN RecName: Full=ADP-ribosylation factor;	At5g52210	GO:0005794,Golgi apparatus; GO:0005525,GTP binding; GO:0015031,protein transport; GO:0016192,vesicle-mediated transport; GO:0000166,nucleotide binding; GO:0001882,nucleoside binding; GO:0001883,purine nucleoside binding; GO:0003674,molecular_function; GO:0005488,binding; GO:0017076,purine nucleotide binding; GO:0019001,guanyl nucleotide binding; GO:0032549,ribonucleoside binding; GO:0032550,purin…	PF00025.21:ADP-ribosylation factor family	--	--	--
MS.gene002888	3.96	13.6	17.78	0.55	1.05	1.11	4.97	4.06	2.63	5.37	4.32	5.77	chr2.1	65823978	65825297	-	--	--	K22683 aspartyl protease family protein [EC:3.4.23.-] | (RefSeq) aspartyl protease family protein 2-like (A)	--	XP_013462745.1	GIP2_NICBE RecName: Full=Probable aspartic proteinase GIP2 {ECO:0000305}; EC=3.4.23.- {ECO:0000305}; AltName: Full=Glucanase inhibitor protein 2 {ECO:0000303|PubMed:28082413}; Short=NbGIP2 {ECO:0000303|PubMed:28082413}; Flags: Precursor;	At1g03220	GO:0048046,apoplast; GO:0004190,aspartic-type endopeptidase activity; GO:0006952,defense response; GO:0003674,molecular_function; GO:0003824,catalytic activity; GO:0004175,endopeptidase activity; GO:0008233,peptidase activity; GO:0070011,peptidase activity, acting on L-amino acid peptides; GO:0016787,hydrolase activity; GO:0070001,aspartic-type peptidase activity; GO:0140096,catalytic activity, a…	PF14541.6:Xylanase inhibitor C-terminal	--	--	--
MS.gene00289	1.21	4.68	6.54	0.5	0.18	0.68	17.74	0.59	9.18	0.82	1.56	2.19	chr2.2	52635741	52642999	+	--	--	K12862 pleiotropic regulator 1 | (GenBank) PP1/PP2A phosphatase pleiotropic regulator PRL1 (A)	ko03040: Spliceosome	XP_013463226.1	PRL2_ARATH RecName: Full=Protein pleiotropic regulator PRL2;	At3g16650	GO:0071013,catalytic step 2 spliceosome; GO:0080008,Cul4-RING E3 ubiquitin ligase complex; GO:0000974,Prp19 complex; GO:0000398,mRNA splicing, via spliceosome; GO:0000375,RNA splicing, via transesterification reactions; GO:0000377,RNA splicing, via transesterification reactions with bulged adenosine as nucleophile; GO:0008152,metabolic process; GO:0006139,nucleobase-containing compound metabolic …	PF00400.32:WD domain, G-beta repeat	--	--	--
MS.gene002893	3.54	5.98	2.21	2.81	4.21	1.42	17.81	7.18	22.22	44.25	35.44	63.84	chr2.1	65748672	65749961	+	--	--	K22683 aspartyl protease family protein [EC:3.4.23.-] | (RefSeq) protein ASPARTIC PROTEASE IN GUARD CELL 1 (A)	--	XP_013462752.1	GIP2_NICBE RecName: Full=Probable aspartic proteinase GIP2 {ECO:0000305}; EC=3.4.23.- {ECO:0000305}; AltName: Full=Glucanase inhibitor protein 2 {ECO:0000303|PubMed:28082413}; Short=NbGIP2 {ECO:0000303|PubMed:28082413}; Flags: Precursor;	At1g03230	GO:0048046,apoplast; GO:0004190,aspartic-type endopeptidase activity; GO:0006952,defense response; GO:0003674,molecular_function; GO:0003824,catalytic activity; GO:0004175,endopeptidase activity; GO:0008233,peptidase activity; GO:0070011,peptidase activity, acting on L-amino acid peptides; GO:0016787,hydrolase activity; GO:0070001,aspartic-type peptidase activity; GO:0140096,catalytic activity, a…	PF14541.6:Xylanase inhibitor C-terminal	--	--	--
MS.gene002964	42.54	25.64	60.12	221.6	151.29	116.91	40.31	135.53	51.15	165.85	231.19	128.43	chr2.4	63825599	63828026	-	--	--	K05907 adenylyl-sulfate reductase (glutathione) [EC:1.8.4.9] | (GenBank) 5'-adenylylsulfate reductase (A)	ko00920: Sulfur metabolism; ko01100: Metabolic pathways	XP_013462840.1	APR3_ARATH RecName: Full=5'-adenylylsulfate reductase 3, chloroplastic; EC=1.8.4.9; AltName: Full=3'-phosphoadenosine-5'-phosphosulfate reductase homolog 26; Short=PAPS reductase homolog 26; Short=Prh-26; AltName: Full=Adenosine 5'-phosphosulfate 5'-adenylylsulfate sulfotransferase 3; Short=APS sulfotransferase 3; AltName: Full=Thioredoxin-independent APS reductase 3; Flags: Precursor;	At4g21990_1	GO:0009507,chloroplast; GO:0051539,4 iron, 4 sulfur cluster binding; GO:0033741,adenylyl-sulfate reductase (glutathione) activity; GO:0009973,adenylyl-sulfate reductase activity; GO:0046872,metal ion binding; GO:0019344,cysteine biosynthetic process; GO:0000103,sulfate assimilation; GO:0019419,sulfate reduction; GO:0003674,molecular_function; GO:0005488,binding; GO:0048037,cofactor binding; GO:00…	PF01507.19:Phosphoadenosine phosphosulfate reductase family	--	--	--
MS.gene002989	0	1.1	1	2.53	1.96	1.33	2.63	6.66	7.02	2.15	3.89	14.66	chr2.2	62032956	62034132	+	--	--	K20716 mitogen-activated protein kinase kinase kinase 17/18 | (GenBank) MAP kinase kinase kinase (A)	ko04016: MAPK signaling pathway - plant	XP_013462867.1	M3K18_ARATH RecName: Full=Mitogen-activated protein kinase kinase kinase 18 {ECO:0000303|PubMed:26443375}; EC=2.7.11.25 {ECO:0000255|PROSITE-ProRule:PRU00159, ECO:0000269|PubMed:25680457, ECO:0000269|PubMed:26443375};	At1g05100	GO:0005634,nucleus; GO:0005524,ATP binding; GO:0004709,MAP kinase kinase kinase activity; GO:0004672,protein kinase activity; GO:0019901,protein kinase binding; GO:0106310,NA; GO:0004674,protein serine/threonine kinase activity; GO:0106311,NA; GO:0009738,abscisic acid-activated signaling pathway; GO:1902457,negative regulation of stomatal opening; GO:0009789,positive regulation of abscisic acid-a…	PF00069.25:Protein kinase domain	--	--	--
MS.gene002992	14.91	32.83	13.35	41.16	36.43	43.84	28.24	39.26	43.84	201.26	95.94	816.42	chr2.2	62002180	62004798	+	--	--	--	--	XP_013462871.1	WRKY6_ARATH RecName: Full=WRKY transcription factor 6 {ECO:0000303|PubMed:11722756}; AltName: Full=WRKY DNA-binding protein 6 {ECO:0000303|PubMed:11722756}; Short=AtWRKY6 {ECO:0000303|PubMed:11722756};	At1g62300	GO:0005634,nucleus; GO:0003700,DNA-binding transcription factor activity; GO:0000976,transcription regulatory region sequence-specific DNA binding; GO:0080169,cellular response to boron-containing substance deprivation; GO:0016036,cellular response to phosphate starvation; GO:0009873,ethylene-activated signaling pathway; GO:0045892,negative regulation of transcription, DNA-templated; GO:0010200,r…	PF03106.15:WRKY DNA -binding domain	WRKY	TF	WRKY
MS.gene00300	2.29	2.14	8.32	0.78	6.58	2.95	1.07	0.21	0.22	0.16	0.26	0.04	chr2.1	56638271	56646817	+	--	--	K05665 ATP-binding cassette, subfamily C (CFTR/MRP), member 1 [EC:7.6.2.3] | (RefSeq) ABC transporter C family member 14-like (A)	ko02010: ABC transporters	XP_013463245.1	AB14C_ARATH RecName: Full=ABC transporter C family member 14; Short=ABC transporter ABCC.14; Short=AtABCC14; EC=7.6.2.2; AltName: Full=ATP-energized glutathione S-conjugate pump 10; AltName: Full=Glutathione S-conjugate-transporting ATPase 10; AltName: Full=Multidrug resistance-associated protein 10;	At3g62700	GO:0005829,cytosol; GO:0005794,Golgi apparatus; GO:0016021,integral component of membrane; GO:0016020,membrane; GO:0000325,plant-type vacuole; GO:0005774,vacuolar membrane; GO:0005773,vacuole; GO:0008559,xenobiotic transmembrane transporting ATPase activity; GO:0005524,ATP binding; GO:0042626,ATPase activity, coupled to transmembrane movement of substances; GO:0055085,transmembrane transport; GO:…	PF00664.23:ABC transporter transmembrane region	--	--	--
MS.gene003021	23.04	21.75	17.6	1.5	6.86	4.18	1.24	14.52	1.37	7.74	6.73	22.13	chr2.2	61572902	61579056	+	--	--	K00895 diphosphate-dependent phosphofructokinase [EC:2.7.1.90] | (GenBank) pyrophosphate-fructose-6-phosphate 1-phosphotransferase (A)	ko00010: Glycolysis / Gluconeogenesis; ko00030: Pentose phosphate pathway; ko00051: Fructose and mannose metabolism; ko01100: Metabolic pathways; ko01110: Biosynthesis of secondary metabolites	XP_003594152.1	PFPB_RICCO RecName: Full=Pyrophosphate--fructose 6-phosphate 1-phosphotransferase subunit beta {ECO:0000255|HAMAP-Rule:MF_03185}; Short=PFP {ECO:0000255|HAMAP-Rule:MF_03185}; EC=2.7.1.90 {ECO:0000255|HAMAP-Rule:MF_03185}; AltName: Full=6-phosphofructokinase, pyrophosphate dependent {ECO:0000255|HAMAP-Rule:MF_03185}; AltName: Full=PPi-PFK {ECO:0000255|HAMAP-Rule:MF_03185}; AltName: Full=Pyrophosph…	At1g12000	GO:0005737,cytoplasm; GO:0003872,6-phosphofructokinase activity; GO:0005524,ATP binding; GO:0047334,diphosphate-fructose-6-phosphate 1-phosphotransferase activity; GO:0046872,metal ion binding; GO:0006002,fructose 6-phosphate metabolic process; GO:0003674,molecular_function; GO:0003824,catalytic activity; GO:0008443,phosphofructokinase activity; GO:0016301,kinase activity; GO:0016740,transferase …	PF00365.20:Phosphofructokinase	--	--	--
MS.gene003028	6.21	11.53	17.26	41.63	14.33	7.25	33.33	52.57	84.91	56.91	28.22	13.42	chr2.2	61473095	61475637	-	--	--	--	--	XP_003594165.1	--	At3g20300	GO:0016021,integral component of membrane; GO:0005575,cellular_component; GO:0016020,membrane; GO:0031224,intrinsic component of membrane; GO:0044425,membrane part	PF12056.8:Protein of unknown function (DUF3537)	--	--	--
MS.gene003087	23.29	47.13	34.44	88.11	42.8	18.82	91.5	202.11	156.53	122.55	42.2	322.27	14610	19079	19441	+	--	--	K13899 cystatin-C | (RefSeq) cysteine proteinase inhibitor 1-like (A)	--	XP_003594241.1	CYT5_ARATH RecName: Full=Cysteine proteinase inhibitor 5; Short=AtCYS-5; Flags: Precursor;	At5g47550	GO:0005618,cell wall; GO:0005576,extracellular region; GO:0004869,cysteine-type endopeptidase inhibitor activity; GO:0034605,cellular response to heat; GO:0006952,defense response; GO:0010030,positive regulation of seed germination; GO:0003674,molecular_function; GO:0004857,enzyme inhibitor activity; GO:0004866,endopeptidase inhibitor activity; GO:0061135,endopeptidase regulator activity; GO:0098…	PF16845.5:Aspartic acid proteinase inhibitor	--	--	--
MS.gene003101	0.3	0.2	0.06	0.07	0.21	0.14	1.03	6.33	0.5	1.03	1.26	2.17	chr2.2	60608534	60610324	+	--	--	K14494 DELLA protein | (RefSeq) DELLA protein GAI-like (A)	ko04075: Plant hormone signal transduction	XP_003594263.1	SCL13_ARATH RecName: Full=Scarecrow-like protein 13; Short=AtSCL13; AltName: Full=GRAS family protein 24; Short=AtGRAS-24;	At5g48150	GO:0005737,cytoplasm; GO:0005634,nucleus; GO:0003700,DNA-binding transcription factor activity; GO:0043565,sequence-specific DNA binding; GO:0006355,regulation of transcription, DNA-templated; GO:0140110,transcription regulator activity; GO:0003674,molecular_function; GO:0003676,nucleic acid binding; GO:0003677,DNA binding; GO:0005488,binding; GO:0097159,organic cyclic compound binding; GO:190136…	PF03514.14:GRAS domain family	GRAS	TF	GRAS
MS.gene00314	14.2	23.34	8.15	2.99	4.27	5.5	28.68	9.61	35.32	9.75	28.35	320.77	chr2.1	56398109	56401642	+	--	--	--	--	XP_013463256.1	--	--	--	PF16888.5:Domain of unknown function (DUF5082)	--	--	--
MS.gene003319	1.19	2.63	3.36	0.19	0.31	0	6.25	4.43	1.76	3.81	0.1	0	chr2.4	59259599	59261558	-	--	--	--	--	XP_003594548.2	--	At5g61820	--	PF07712.12:Stress up-regulated Nod 19	--	--	--
MS.gene00336	5.65	2.65	3.21	2.65	22.32	10.5	5.77	27.12	19.78	9.49	8.48	0	chr2.1	56062107	56064208	-	--	--	K05658 ATP-binding cassette, subfamily B (MDR/TAP), member 1 [EC:7.6.2.2] | (RefSeq) uncharacterized protein LOC111781709 (A)	ko02010: ABC transporters	XP_013463298.1	SRG1_ARATH RecName: Full=Protein SRG1; Short=AtSRG1; AltName: Full=Protein SENESCENCE-RELATED GENE 1;	At3g21420	GO:0046872,metal ion binding; GO:0016682,oxidoreductase activity, acting on diphenols and related substances as donors, oxygen as acceptor; GO:0010150,leaf senescence; GO:0003674,molecular_function; GO:0005488,binding; GO:0043167,ion binding; GO:0043169,cation binding; GO:0003824,catalytic activity; GO:0016491,oxidoreductase activity; GO:0016679,oxidoreductase activity, acting on diphenols and re…	PF14226.6:non-haem dioxygenase in morphine synthesis N-terminal	--	--	--
MS.gene003369	2.96	7.5	17.62	0.36	0	0	1.19	5.87	12.39	1.32	0.72	3.61	chr4.1	28022530	28023629	-	--	--	K25108 licheninase [EC:3.2.1.73] | (RefSeq) glucan endo-1,3-beta-glucosidase (A)	--	XP_013456593.1	E13B_VITVI RecName: Full=Glucan endo-1,3-beta-glucosidase {ECO:0000250|UniProtKB:Q03467}; EC=3.2.1.39; AltName: Full=(1->3)-beta-glucan endohydrolase {ECO:0000250|UniProtKB:Q03467}; Short=(1->3)-beta-glucanase {ECO:0000250|UniProtKB:Q03467}; AltName: Full=Beta-1,3-endoglucanase {ECO:0000250|UniProtKB:Q03467}; Flags: Precursor;	At3g57270	GO:0046658,anchored component of plasma membrane; GO:0042973,glucan endo-1,3-beta-D-glucosidase activity; GO:0005975,carbohydrate metabolic process; GO:0006952,defense response; GO:0009607,response to biotic stimulus; GO:0003674,molecular_function; GO:0003824,catalytic activity; GO:0004553,hydrolase activity, hydrolyzing O-glycosyl compounds; GO:0008422,beta-glucosidase activity; GO:0015926,gluco…	PF00332.18:Glycosyl hydrolases family 17	--	--	--
MS.gene003381	0.69	0.83	1.88	7.39	1.14	2.12	22.22	3.46	8.34	14.98	7.01	13.9	chr4.1	28219471	28224602	+	--	--	K20283 golgin subfamily A member 4 | (RefSeq) myosin-9-like (A)	--	XP_003607292.1	--	At1g05320	GO:0016021,integral component of membrane; GO:0005575,cellular_component; GO:0016020,membrane; GO:0031224,intrinsic component of membrane; GO:0044425,membrane part	PF08614.11:Autophagy protein 16 (ATG16)	--	--	--
MS.gene003384	15.59	20.16	14.71	41.15	18.23	19.01	52.14	135.57	150.88	335.2	176.24	438.48	chr4.1	28262254	28264552	-	--	--	K20628 expansin | (RefSeq) expansin-B3-like (A)	--	ACJ84296.1	EXLA2_ARATH RecName: Full=Expansin-like A2; Short=At-EXPL2; Short=AtEXLA2; Short=AtEXPL2; AltName: Full=Ath-ExpBeta-2.2; Flags: Precursor;	At4g38400	GO:0005576,extracellular region; GO:0009505,plant-type cell wall; GO:0009506,plasmodesma; GO:0019953,sexual reproduction; GO:0000003,reproduction; GO:0008150,biological_process; GO:0022414,reproductive process; GO:0044703,multi-organism reproductive process; GO:0051704,multi-organism process; GO:0005575,cellular_component; GO:0005618,cell wall; GO:0005623,cell; GO:0030312,external encapsulating s…	PF01357.21:Pollen allergen	--	--	--
MS.gene003387	0	0	0	0.71	0.42	1.36	0	5.61	2.45	15.62	9.53	3.4	chr4.1	28295008	28299261	+	--	--	K24917 amino acid permease | (RefSeq) Amino acid permease 2 (A)	--	XP_013456585.1	LHTL8_ARATH RecName: Full=Lysine histidine transporter-like 8; AltName: Full=Amino acid transporter-like protein 1;	At1g47670	GO:0016021,integral component of membrane; GO:0005886,plasma membrane; GO:0006865,amino acid transport; GO:0006810,transport; GO:0006811,ion transport; GO:0006820,anion transport; GO:0008150,biological_process; GO:0015711,organic anion transport; GO:0015849,organic acid transport; GO:0046942,carboxylic acid transport; GO:0051179,localization; GO:0051234,establishment of localization; GO:0071702,o…	PF01490.18:Transmembrane amino acid transporter protein	--	--	--
MS.gene003405	1.04	11.48	4.8	0.93	1.3	2.04	1.01	0.63	0.83	0	0	0.55	chr4.1	28483152	28486459	+	--	--	K13249 translocon-associated protein subunit alpha | (GenBank) translocon-associated protein alpha subunit (A)	ko04141: Protein processing in endoplasmic reticulum	XP_003607276.1	SSRA_ARATH RecName: Full=Translocon-associated protein subunit alpha; Short=TRAP-alpha; AltName: Full=Signal sequence receptor subunit alpha; Short=SSR-alpha; Flags: Precursor;	At2g21160	GO:0009535,chloroplast thylakoid membrane; GO:0005783,endoplasmic reticulum; GO:0005789,endoplasmic reticulum membrane; GO:0005794,Golgi apparatus; GO:0016021,integral component of membrane; GO:0005739,mitochondrion; GO:0005886,plasma membrane; GO:0005774,vacuolar membrane; GO:0005773,vacuole; GO:0005622,intracellular; GO:0005575,cellular_component; GO:0016020,membrane; GO:0005623,cell; GO:000573…	PF03896.16:Translocon-associated protein (TRAP), alpha subunit	--	--	--
MS.gene003425	1053.73	978.08	997.19	884.45	525.62	462.34	596.53	351.88	243.88	202.63	186.86	190.21	chr4.1	28916317	28916730	-	--	--	--	--	XP_022132798.1	NDUB2_ARATH RecName: Full=NADH dehydrogenase [ubiquinone] 1 beta subcomplex subunit 2;	At1g76200	GO:0005747,mitochondrial respiratory chain complex I; GO:0005622,intracellular; GO:0005575,cellular_component; GO:0016020,membrane; GO:0005739,mitochondrion; GO:0005623,cell; GO:0005737,cytoplasm; GO:0005740,mitochondrial envelope; GO:0005743,mitochondrial inner membrane; GO:0005746,mitochondrial respiratory chain; GO:0043231,intracellular membrane-bounded organelle; GO:0019866,organelle inner me…	PF14813.6:NADH dehydrogenase 1 beta subcomplex subunit 2	--	--	--
MS.gene003565	6.26	6.75	5	8.76	32.02	19.86	9.87	13.08	14.33	29.25	18.65	13.04	chr4.1	30526697	30530237	+	--	--	K13430 serine/threonine-protein kinase PBS1 [EC:2.7.11.1] | (RefSeq) serine/threonine-protein kinase PBS1-like (A)	ko04626: Plant-pathogen interaction	XP_003607181.2	PEK11_ARATH RecName: Full=Putative proline-rich receptor-like protein kinase PERK11; EC=2.7.11.1; AltName: Full=Proline-rich extensin-like receptor kinase 11; Short=AtPERK11;	At5g63940	GO:0016021,integral component of membrane; GO:0005886,plasma membrane; GO:0005524,ATP binding; GO:0106310,NA; GO:0106311,NA; GO:0000166,nucleotide binding; GO:0003674,molecular_function; GO:0005488,binding; GO:0008144,drug binding; GO:0017076,purine nucleotide binding; GO:0030554,adenyl nucleotide binding; GO:0032553,ribonucleotide binding; GO:0032555,purine ribonucleotide binding; GO:0032559,ade…	PF00069.25:Protein kinase domain	--	--	--
MS.gene003570	0	0.51	0.7	0	1.34	0.52	2.79	10.61	8.46	9.75	4.29	3.66	chr4.1	30549026	30549925	-	--	--	K10752 histone-binding protein RBBP4 | (RefSeq) LOW QUALITY PROTEIN: WD-40 repeat-containing protein MSI3 (A)	--	XP_003607174.1	HIP26_ARATH RecName: Full=Heavy metal-associated isoprenylated plant protein 26 {ECO:0000303|PubMed:21072340, ECO:0000303|PubMed:23368984}; Short=AtHIP26 {ECO:0000303|PubMed:23368984}; Short=AtHIPP26 {ECO:0000303|PubMed:21072340, ECO:0000303|PubMed:23368984}; AltName: Full=Farnesylated protein 6 {ECO:0000303|PubMed:8837031}; Short=AtFP6 {ECO:0000303|PubMed:8837031}; Flags: Precursor;	At4g38580	GO:0031965,nuclear membrane; GO:0005886,plasma membrane; GO:0009506,plasmodesma; GO:0046870,cadmium ion binding; GO:0005507,copper ion binding; GO:0032791,lead ion binding; GO:0010286,heat acclimation; GO:0003674,molecular_function; GO:0005488,binding; GO:0046872,metal ion binding; GO:0043167,ion binding; GO:0043169,cation binding; GO:0046914,transition metal ion binding; GO:0006950,response to s…	PF00403.26:Heavy-metal-associated domain	--	--	--
MS.gene003571	0.75	0.17	0.93	3.23	9.77	5.66	1.11	3.77	2.53	14.4	0.33	0	chr4.1	30559178	30563654	+	--	--	K00999 CDP-diacylglycerol--inositol 3-phosphatidyltransferase [EC:2.7.8.11] | (GenBank) CDP-diacylglycerol-inositol 3-phosphatidyltransferase (A)	ko00562: Inositol phosphate metabolism; ko00564: Glycerophospholipid metabolism; ko01100: Metabolic pathways; ko04070: Phosphatidylinositol signaling system	XP_003607172.1	PIS1_ARATH RecName: Full=CDP-diacylglycerol--inositol 3-phosphatidyltransferase 1; EC=2.7.8.11; AltName: Full=Phosphatidylinositol synthase 1; Short=AtPIS1; Short=PI synthase 1; Short=PtdIns synthase 1;	At1g68000	GO:0005783,endoplasmic reticulum; GO:0005794,Golgi apparatus; GO:0016021,integral component of membrane; GO:0016020,membrane; GO:0003881,CDP-diacylglycerol-inositol 3-phosphatidyltransferase activity; GO:0046872,metal ion binding; GO:0006661,phosphatidylinositol biosynthetic process; GO:0008654,phospholipid biosynthetic process; GO:0003674,molecular_function; GO:0003824,catalytic activity; GO:001…	PF01066.21:CDP-alcohol phosphatidyltransferase	--	--	--
MS.gene003573	0.21	0.31	0.03	0.42	0.28	0.51	2.05	3.77	7.63	4.77	4.96	0	chr4.1	30571582	30581795	+	--	--	--	--	XP_013456450.1	PP349_ARATH RecName: Full=Pentatricopeptide repeat-containing protein MRL1, chloroplastic; AltName: Full=Protein MATURATION OF RBCL 1; Short=AtMRL1; Flags: Precursor;	At4g34820	GO:0009507,chloroplast; GO:0048255,mRNA stabilization; GO:0008152,metabolic process; GO:0006139,nucleobase-containing compound metabolic process; GO:0006401,RNA catabolic process; GO:0006402,mRNA catabolic process; GO:0006725,cellular aromatic compound metabolic process; GO:0006807,nitrogen compound metabolic process; GO:0008150,biological_process; GO:0009056,catabolic process; GO:0009057,macromo…	PF13041.6:PPR repeat family	--	--	--
MS.gene003617	15.81	2.57	1.48	2.71	1.56	0.27	1.62	0.68	1.3	36.82	1.33	16.77	chr4.1	31008650	31010501	-	--	--	K22374 3''-deamino-3''-oxonicotianamine reductase [EC:1.1.1.285] | (GenBank) aldo/keto reductase family oxidoreductase (A)	--	XP_003607113.1	MER_ERYCB RecName: Full=Methylecgonone reductase; Short=MecgoR; EC=1.1.1.334;	At1g59950	GO:0047834,D-threo-aldose 1-dehydrogenase activity; GO:1901869,ecgonine methyl ester biosynthetic process; GO:1901868,ecgonine methyl ester catabolic process; GO:1901872,ecgonone methyl ester biosynthetic process; GO:1901871,ecgonone methyl ester catabolic process; GO:0003674,molecular_function; GO:0003824,catalytic activity; GO:0016491,oxidoreductase activity; GO:0016614,oxidoreductase activity,…	PF00248.21:Aldo/keto reductase family	--	--	--
MS.gene003620	6.71	10.85	5.56	47.85	34.04	14.12	4.76	19.74	19.46	30.45	12.63	24.09	chr4.1	31024997	31028697	+	--	--	K19525 vacuolar protein sorting-associated protein 13A/C | (RefSeq) uncharacterized protein LOC110098611 (A)	--	XP_021827285.1	--	At1g35647	GO:0003676,nucleic acid binding; GO:0008270,zinc ion binding; GO:0015074,DNA integration; GO:0003674,molecular_function; GO:0005488,binding; GO:0097159,organic cyclic compound binding; GO:1901363,heterocyclic compound binding; GO:0046872,metal ion binding; GO:0043167,ion binding; GO:0043169,cation binding; GO:0046914,transition metal ion binding; GO:0008152,metabolic process; GO:0006139,nucleobas…	PF17919.1:RNase H-like domain found in reverse transcriptase	--	--	--
MS.gene003621	231.95	88.47	95.46	630.89	774.29	388.86	144.14	248.82	433.73	379.65	413.5	413.5	chr4.1	31050626	31052322	-	--	--	K22374 3''-deamino-3''-oxonicotianamine reductase [EC:1.1.1.285] | (GenBank) aldo/keto reductase family oxidoreductase (A)	--	XP_003607108.1	MER_ERYCB RecName: Full=Methylecgonone reductase; Short=MecgoR; EC=1.1.1.334;	At1g59950	GO:0047834,D-threo-aldose 1-dehydrogenase activity; GO:1901869,ecgonine methyl ester biosynthetic process; GO:1901868,ecgonine methyl ester catabolic process; GO:1901872,ecgonone methyl ester biosynthetic process; GO:1901871,ecgonone methyl ester catabolic process; GO:0003674,molecular_function; GO:0003824,catalytic activity; GO:0016491,oxidoreductase activity; GO:0016614,oxidoreductase activity,…	PF00248.21:Aldo/keto reductase family	--	--	--
MS.gene003711	0.41	0.74	1.69	1.49	43.66	14.69	20.66	189.58	203.15	129.61	0.37	1.33	chr4.1	32271741	32274170	+	--	--	K02975 small subunit ribosomal protein S25e | (GenBank) ribosomal protein S25 (A)	ko03010: Ribosome	XP_013456419.1	RS252_ARATH RecName: Full=40S ribosomal protein S25-2;	At2g21580	GO:0022626,cytosolic ribosome; GO:0022627,cytosolic small ribosomal subunit; GO:0009506,plasmodesma; GO:0042788,polysomal ribosome; GO:0005774,vacuolar membrane; GO:0005773,vacuole; GO:0003729,mRNA binding; GO:0003735,structural constituent of ribosome; GO:0003674,molecular_function; GO:0003676,nucleic acid binding; GO:0003723,RNA binding; GO:0005488,binding; GO:0097159,organic cyclic compound bi…	PF03297.15:S25 ribosomal protein	--	--	--
MS.gene003723	1.06	0.95	5.06	1.09	2.84	0.69	0	0	0.29	6.35	0.8	10.03	chr4.1	32362613	32363500	+	--	--	--	--	XP_003606951.1	--	At2g17070	--	PF03087.14:Arabidopsis protein of unknown function	--	--	--
MS.gene003742	36.02	65.23	47.84	1.35	3.67	0.27	44.64	29.99	22.72	27.89	34.01	64.62	chr4.1	32631103	32631549	-	--	--	K11252 histone H2B | (GenBank) core histone H2A/H2B/H3/H4 (A)	--	XP_003606627.1	H2B_GOSHI RecName: Full=Histone H2B;	At3g46030	GO:0000786,nucleosome; GO:0005634,nucleus; GO:0003677,DNA binding; GO:0046982,protein heterodimerization activity; GO:0006334,nucleosome assembly; GO:0003674,molecular_function; GO:0003676,nucleic acid binding; GO:0005488,binding; GO:0097159,organic cyclic compound binding; GO:1901363,heterocyclic compound binding; GO:0005515,protein binding; GO:0046983,protein dimerization activity; GO:0051276,c…	PF00125.24:Core histone H2A/H2B/H3/H4	--	--	--
MS.gene003746	64.5	56.02	80.61	31.55	48.75	19.05	26.72	7.91	24.36	21.18	2.92	1.26	chr4.1	32702575	32703396	-	--	--	K13195 cold-inducible RNA-binding protein | (GenBank) RNA-binding (RRM/RBD/RNP motif) family protein (A)	--	XP_003606916.1	GRP1_SINAL RecName: Full=Glycine-rich RNA-binding protein GRP1A;	At2g21660	GO:0005634,nucleus; GO:0003723,RNA binding; GO:0003674,molecular_function; GO:0003676,nucleic acid binding; GO:0005488,binding; GO:0097159,organic cyclic compound binding; GO:1901363,heterocyclic compound binding; GO:0005622,intracellular; GO:0005575,cellular_component; GO:0005623,cell; GO:0043231,intracellular membrane-bounded organelle; GO:0043226,organelle; GO:0043227,membrane-bounded organell…	PF00076.22:RNA recognition motif. (a.k.a. RRM, RBD, or RNP domain)	--	--	--
MS.gene003758	0.18	0.98	0.67	3.03	0.43	1.08	3.12	3.81	5.06	1.78	0.89	0	chr4.2	36918847	36922347	-	--	--	--	--	XP_003606902.1	Y1385_ARATH RecName: Full=BTB/POZ domain-containing protein At1g63850;	At1g63850	GO:0016567,protein ubiquitination; GO:0008152,metabolic process; GO:0006464,cellular protein modification process; GO:0006807,nitrogen compound metabolic process; GO:0008150,biological_process; GO:0009987,cellular process; GO:0019538,protein metabolic process; GO:0032446,protein modification by small protein conjugation; GO:0036211,protein modification process; GO:0043170,macromolecule metabolic …	--	--	--	--
MS.gene003768	1279.42	1291.22	597.72	339.71	357.25	740.5	505.65	325.73	321	111.45	48.69	256.36	chr4.1	32848581	32849741	-	--	--	--	--	XP_003606883.2	--	--	--	PF10950.8:Organ specific protein	--	--	--
MS.gene003771	10.23	14.82	6.2	0.15	0.16	1.05	2.1	10.49	16.76	3.87	0.88	37.3	chr4.1	32894890	32899410	+	--	--	K01358 ATP-dependent Clp protease, protease subunit [EC:3.4.21.92] | (GenBank) ATP-dependent Clp protease proteolytic protein (A)	--	XP_003606880.1	CLPP6_ARATH RecName: Full=ATP-dependent Clp protease proteolytic subunit 6, chloroplastic {ECO:0000303|PubMed:11299370}; EC=3.4.21.92; AltName: Full=Endopeptidase ClpP6 {ECO:0000303|PubMed:11299370}; Short=nClpP6; AltName: Full=nClpP1; Flags: Precursor;	At1g11750	GO:0009570,chloroplast stroma; GO:0009368,endopeptidase Clp complex; GO:0004176,ATP-dependent peptidase activity; GO:0051117,ATPase binding; GO:0004252,serine-type endopeptidase activity; GO:0006515,protein quality control for misfolded or incompletely synthesized proteins; GO:0003674,molecular_function; GO:0042623,ATPase activity, coupled; GO:0003824,catalytic activity; GO:0017111,nucleoside-tri…	PF00574.23:Clp protease	--	--	--
MS.gene003774	2.43	4.56	1.35	0.39	0.27	0.46	0.49	0.45	2.33	1.47	1.14	15.33	chr4.1	32967746	32970812	+	--	--	K06699 proteasome activator subunit 4 | (RefSeq) hypothetical protein (A)	ko03050: Proteasome	PNX84074.1	BNM2A_BRANA RecName: Full=BURP domain-containing protein BNM2A {ECO:0000303|PubMed:19714473}; AltName: Full=Brassica napus microspore-derived embryo protein 2 {ECO:0000303|PubMed:9790599}; Short=BNM2 {ECO:0000303|PubMed:9790599}; Flags: Precursor;	At1g49320	GO:0000326,protein storage vacuole; GO:0005622,intracellular; GO:0005575,cellular_component; GO:0000322,storage vacuole; GO:0000325,plant-type vacuole; GO:0005773,vacuole; GO:0005623,cell; GO:0005737,cytoplasm; GO:0043231,intracellular membrane-bounded organelle; GO:0043226,organelle; GO:0043227,membrane-bounded organelle; GO:0043229,intracellular organelle; GO:0044424,intracellular part; GO:0044…	PF03181.15:BURP domain	--	--	--
MS.gene003775	14.03	12.13	11.95	4	3.78	3.66	8.03	2.25	5	0.92	5.07	2.93	chr4.1	32977958	32980252	-	--	--	K08150 MFS transporter, SP family, solute carrier family 2 (myo-inositol transporter), member 13 | (RefSeq) inositol transporter 1 (A)	--	XP_013456395.1	PLT5_ARATH RecName: Full=Polyol transporter 5; AltName: Full=Protein POLYOL TRANSPORTER 5; Short=AtPLT5; AltName: Full=Sugar-proton symporter PLT5;	At3g18830	GO:0016021,integral component of membrane; GO:0005886,plasma membrane; GO:0005351,carbohydrate:proton symporter activity; GO:0015591,D-ribose transmembrane transporter activity; GO:0015148,D-xylose transmembrane transporter activity; GO:0005354,galactose transmembrane transporter activity; GO:0005355,glucose transmembrane transporter activity; GO:0015168,glycerol transmembrane transporter activit…	PF00083.24:Sugar (and other) transporter	--	--	--
MS.gene003781	9.88	8.65	4.97	0.46	0.95	1.84	2.85	4.26	9.23	0.87	0.45	0	chr4.1	33113357	33114415	+	--	--	K20783 arabinosyltransferase [EC:2.4.2.-] | (GenBank) nucleotide-diphospho-sugar transferase family protein (A)	ko00514: Other types of O-glycan biosynthesis	XP_013456385.1	RRA3_ARATH RecName: Full=Arabinosyltransferase RRA3 {ECO:0000305}; EC=2.4.2.- {ECO:0000305}; AltName: Full=Protein REDUCED RESIDUAL ARABINOSE 3 {ECO:0000303|PubMed:21680836};	At1g19360	GO:0005768,endosome; GO:0005794,Golgi apparatus; GO:0005797,Golgi medial cisterna; GO:0000139,Golgi membrane; GO:0016021,integral component of membrane; GO:0005802,trans-Golgi network; GO:0016757,transferase activity, transferring glycosyl groups; GO:0071555,cell wall organization; GO:0080147,root hair cell development; GO:0003674,molecular_function; GO:0003824,catalytic activity; GO:0016740,tran…	PF03407.16:Nucleotide-diphospho-sugar transferase	--	--	--
MS.gene003815	76.4	73.84	55.17	325.83	153.49	226.6	473.19	1474.84	417.07	2351.26	1844	779.57	chr4.2	37801995	37803178	+	--	--	K11968 ariadne-1 [EC:2.3.2.31] | (RefSeq) probable E3 ubiquitin-protein ligase ARI2 isoform X1 (A)	--	Q9FVL0.1	HBL1_MEDSA RecName: Full=Non-symbiotic hemoglobin 1; AltName: Full=MEDsa GLB1;	At2g16060	GO:0005737,cytoplasm; GO:0016363,nuclear matrix; GO:0020037,heme binding; GO:0046872,metal ion binding; GO:0019825,oxygen binding; GO:0003674,molecular_function; GO:0005488,binding; GO:0046906,tetrapyrrole binding; GO:0048037,cofactor binding; GO:0097159,organic cyclic compound binding; GO:1901363,heterocyclic compound binding; GO:0043167,ion binding; GO:0043169,cation binding; GO:0008144,drug bi…	PF00042.22:Globin	--	--	--
MS.gene003831	152.07	92.01	95.71	174.81	75.78	106.49	46.94	32.5	32.72	24.66	33.11	189.01	chr4.2	38035645	38035809	+	--	--	--	--	XP_013456331.1	TOM6_ARATH RecName: Full=Mitochondrial import receptor subunit TOM6 homolog; AltName: Full=Translocase of outer membrane 6 kDa subunit homolog;	At1g49410	GO:0016021,integral component of membrane; GO:0005742,mitochondrial outer membrane translocase complex; GO:0005739,mitochondrion; GO:0015031,protein transport; GO:0008104,protein localization; GO:0006810,transport; GO:0008150,biological_process; GO:0015833,peptide transport; GO:0033036,macromolecule localization; GO:0042886,amide transport; GO:0045184,establishment of protein localization; GO:005…	PF10642.9:Mitochondrial import receptor subunit or translocase	--	--	--
MS.gene003838	0.35	2.85	0.58	2.38	0.75	1.76	5.69	11.04	9.79	8.01	2.49	1.79	chr4.2	38128103	38129626	+	--	--	--	--	XP_013456325.1	JGB_ARATH RecName: Full=Protein JINGUBANG {ECO:0000303|PubMed:27468890};	At2g26490	GO:0005737,cytoplasm; GO:0005634,nucleus; GO:0009846,pollen germination; GO:0000003,reproduction; GO:0008150,biological_process; GO:0009856,pollination; GO:0022414,reproductive process; GO:0032501,multicellular organismal process; GO:0044706,multi-multicellular organism process; GO:0051704,multi-organism process; GO:0005622,intracellular; GO:0005575,cellular_component; GO:0005623,cell; GO:0044424…	PF00400.32:WD domain, G-beta repeat	--	--	--
MS.gene003839	0.59	0	0.48	0.53	0	0	7.49	16.04	33.83	16.69	5.73	18.28	chr4.2	38141428	38141655	-	--	--	--	--	XP_003606861.1	--	At2g15960	--	--	--	--	--
MS.gene003897	1.37	1.99	1.95	27.18	6.75	26.47	11.11	6.05	8.83	2.59	5.36	0	chr4.4	39508567	39510834	-	--	--	K01188 beta-glucosidase [EC:3.2.1.21] | (GenBank) glycoside hydrolase family 1 protein (A)	ko00460: Cyanoamino acid metabolism; ko00500: Starch and sucrose metabolism; ko00940: Phenylpropanoid biosynthesis; ko01100: Metabolic pathways; ko01110: Biosynthesis of secondary metabolites	XP_013456264.1	BGL12_ORYSI RecName: Full=Beta-glucosidase 12 {ECO:0000305}; EC=3.2.1.21 {ECO:0000305}; Flags: Precursor;	At2g44450	GO:0005576,extracellular region; GO:0008422,beta-glucosidase activity; GO:0102483,scopolin beta-glucosidase activity; GO:0005975,carbohydrate metabolic process; GO:0003674,molecular_function; GO:0003824,catalytic activity; GO:0004553,hydrolase activity, hydrolyzing O-glycosyl compounds; GO:0015926,glucosidase activity; GO:0016787,hydrolase activity; GO:0016798,hydrolase activity, acting on glycos…	PF00232.18:Glycosyl hydrolase family 1	--	--	--
MS.gene003900	60.53	64.67	32.43	29.75	58.65	51.87	19.45	14.08	11.87	6.53	22.58	18.75	chr4.4	39545330	39552659	+	--	--	K01188 beta-glucosidase [EC:3.2.1.21] | (GenBank) glycoside hydrolase family 1 protein (A)	ko00460: Cyanoamino acid metabolism; ko00500: Starch and sucrose metabolism; ko00940: Phenylpropanoid biosynthesis; ko01100: Metabolic pathways; ko01110: Biosynthesis of secondary metabolites	XP_013456270.1	BGLS_TRIRP RecName: Full=Non-cyanogenic beta-glucosidase; EC=3.2.1.21; Flags: Precursor;	At5g44640	GO:0008422,beta-glucosidase activity; GO:0102483,scopolin beta-glucosidase activity; GO:0005975,carbohydrate metabolic process; GO:0003674,molecular_function; GO:0003824,catalytic activity; GO:0004553,hydrolase activity, hydrolyzing O-glycosyl compounds; GO:0015926,glucosidase activity; GO:0016787,hydrolase activity; GO:0016798,hydrolase activity, acting on glycosyl bonds; GO:0008152,metabolic pr…	PF00232.18:Glycosyl hydrolase family 1	--	--	--
MS.gene003901	5.17	9.82	5.36	0.98	0.19	2.35	1.36	0.9	0.1	1.36	1.5	0.21	chr4.4	39553891	39555386	+	--	--	K01762 1-aminocyclopropane-1-carboxylate synthase [EC:4.4.1.14] | (RefSeq) 1-aminocyclopropane-1-carboxylate synthase 7-like (A)	ko00270: Cysteine and methionine metabolism; ko01100: Metabolic pathways; ko01110: Biosynthesis of secondary metabolites	XP_003543854.2	--	At3g17450	GO:0016021,integral component of membrane; GO:0046983,protein dimerization activity; GO:0005515,protein binding; GO:0003674,molecular_function; GO:0005488,binding; GO:0005575,cellular_component; GO:0016020,membrane; GO:0031224,intrinsic component of membrane; GO:0044425,membrane part	PF04937.15:Protein of unknown function (DUF 659)	--	--	--
MS.gene003903	0.43	1.92	1.05	2.15	5.72	5.99	4.77	3.03	16.96	2.76	3.86	0	chr4.4	39598890	39601095	+	--	--	K01188 beta-glucosidase [EC:3.2.1.21] | (GenBank) glycoside hydrolase family 1 protein (A)	ko00460: Cyanoamino acid metabolism; ko00500: Starch and sucrose metabolism; ko00940: Phenylpropanoid biosynthesis; ko01100: Metabolic pathways; ko01110: Biosynthesis of secondary metabolites	ABW76287.1	BGL12_ORYSI RecName: Full=Beta-glucosidase 12 {ECO:0000305}; EC=3.2.1.21 {ECO:0000305}; Flags: Precursor;	At2g44450	GO:0005576,extracellular region; GO:0008422,beta-glucosidase activity; GO:0102483,scopolin beta-glucosidase activity; GO:0005975,carbohydrate metabolic process; GO:0003674,molecular_function; GO:0003824,catalytic activity; GO:0004553,hydrolase activity, hydrolyzing O-glycosyl compounds; GO:0015926,glucosidase activity; GO:0016787,hydrolase activity; GO:0016798,hydrolase activity, acting on glycos…	PF00232.18:Glycosyl hydrolase family 1	--	--	--
MS.gene003945	4.92	8.03	4.02	0.89	1.62	1.64	1.69	0.6	2.44	1.12	2.54	0	chr4.1	35393259	35396336	+	--	--	K09285 AP2-like factor, ANT lineage | (GenBank) AP2-like ethylene-responsive transcription factor (A)	--	XP_003606758.2	PLET2_ARATH RecName: Full=AP2-like ethylene-responsive transcription factor PLT2 {ECO:0000303|PubMed:15454085}; AltName: Full=Protein AINTEGUMENTA-LIKE 4 {ECO:0000303|PubMed:15988559}; AltName: Full=Protein PLETHORA 2 {ECO:0000303|PubMed:15454085};	At1g51190	GO:0005634,nucleus; GO:0003677,DNA binding; GO:0003700,DNA-binding transcription factor activity; GO:0009734,auxin-activated signaling pathway; GO:0009873,ethylene-activated signaling pathway; GO:0010073,meristem maintenance; GO:0007389,pattern specification process; GO:0048364,root development; GO:0010449,root meristem growth; GO:0019827,stem cell population maintenance; GO:0000723,telomere main…	PF00847.20:AP2 domain	AP2/ERF-AP2	TF	AP2/ERF->AP2/ERF-AP2
MS.gene003955	2.09	5.07	5.64	13.16	11.61	7.98	17.38	12.72	18.02	32.09	16.46	21.71	chr4.1	35505465	35508024	+	--	--	K19045 E3 ubiquitin-protein ligase BIG BROTHER and related proteins [EC:2.3.2.27] | (GenBank) E3 ubiquitin ligase BIG brother-like protein (A)	--	XP_003606782.2	BB_ARATH RecName: Full=E3 ubiquitin-protein ligase BIG BROTHER; EC=2.3.2.27 {ECO:0000269|PubMed:16461280, ECO:0000269|PubMed:18483219}; AltName: Full=Protein ENHANCER OF DA1-1; AltName: Full=RING-type E3 ubiquitin transferase BIG BROTHER {ECO:0000305};	At3g19910	GO:0046872,metal ion binding; GO:0031624,ubiquitin conjugating enzyme binding; GO:0004842,ubiquitin-protein transferase activity; GO:0048437,floral organ development; GO:0008285,negative regulation of cell proliferation; GO:0046621,negative regulation of organ growth; GO:1900057,positive regulation of leaf senescence; GO:0051865,protein autoubiquitination; GO:0016567,protein ubiquitination; GO:00…	--	--	--	--
MS.gene003986	24.67	11.2	14.84	0	0	0	27.32	5.42	7.27	3.71	3.12	0	chr4.3	39177056	39178632	+	--	--	K00847 fructokinase [EC:2.7.1.4] | (RefSeq) probable fructokinase-1 isoform X1 (A)	ko00051: Fructose and mannose metabolism; ko00500: Starch and sucrose metabolism; ko00520: Amino sugar and nucleotide sugar metabolism; ko01100: Metabolic pathways; ko01110: Biosynthesis of secondary metabolites	XP_013456166.1	PHO32_ARATH RecName: Full=Universal stress protein PHOS32 {ECO:0000303|PubMed:12644671}; AltName: Full=Phosphorylated protein of 32 kDa {ECO:0000303|PubMed:18285339}; Short=AtPHOS32 {ECO:0000303|PubMed:18285339}; Flags: Precursor;	At3g53990	GO:0009507,chloroplast; GO:0005829,cytosol; GO:0005634,nucleus; GO:0005886,plasma membrane; GO:0009536,plastid; GO:0005524,ATP binding; GO:0002238,response to molecule of fungal origin; GO:0000166,nucleotide binding; GO:0003674,molecular_function; GO:0005488,binding; GO:0008144,drug binding; GO:0017076,purine nucleotide binding; GO:0030554,adenyl nucleotide binding; GO:0032553,ribonucleotide bind…	PF00582.26:Universal stress protein family	--	--	--
MS.gene00399	0.31	0.28	0.89	14.34	8.01	0.14	0	0.28	0.89	1.36	18.49	0	chr2.2	50965732	50969203	-	--	--	K15631 molybdenum cofactor sulfurtransferase [EC:2.8.1.9] | (RefSeq) molybdenum cofactor sulfurase isoform X1 (A)	ko00790: Folate biosynthesis	XP_003594859.2	MOCOS_ORYSJ RecName: Full=Molybdenum cofactor sulfurase {ECO:0000255|HAMAP-Rule:MF_03050}; Short=MCS {ECO:0000255|HAMAP-Rule:MF_03050}; Short=MOS {ECO:0000255|HAMAP-Rule:MF_03050}; Short=MoCo sulfurase {ECO:0000255|HAMAP-Rule:MF_03050}; EC=2.8.1.9 {ECO:0000255|HAMAP-Rule:MF_03050}; AltName: Full=Molybdenum cofactor sulfurase-like protein 3 {ECO:0000255|HAMAP-Rule:MF_03050}; AltName: Full=Molybden…	At1g30910	GO:0016829,lyase activity; GO:0008265,Mo-molybdopterin cofactor sulfurase activity; GO:0102867,molybdenum cofactor sulfurtransferase activity; GO:0030151,molybdenum ion binding; GO:0030170,pyridoxal phosphate binding; GO:0006777,Mo-molybdopterin cofactor biosynthetic process; GO:0003674,molecular_function; GO:0003824,catalytic activity; GO:0016783,sulfurtransferase activity; GO:0016740,transferas…	PF03473.17:MOSC domain	--	--	--
MS.gene003992	0.33	0.45	0.95	4.2	8.17	3.49	8.33	2.58	4.32	6.69	11.37	17.87	chr4.3	39197864	39199746	-	--	--	K08081 tropinone reductase I [EC:1.1.1.206] | (GenBank) NAD(P)-binding rossmann-fold protein (A)	ko00960: Tropane, piperidine and pyridine alkaloid biosynthesis; ko01100: Metabolic pathways; ko01110: Biosynthesis of secondary metabolites	XP_013456159.1	TRNH4_ARATH RecName: Full=Tropinone reductase homolog At2g29170 {ECO:0000305}; EC=1.1.1.- {ECO:0000305};	At2g29170	GO:0016491,oxidoreductase activity; GO:0003674,molecular_function; GO:0003824,catalytic activity	PF13561.6:Enoyl-(Acyl carrier protein) reductase	--	--	--
MS.gene00403	0.53	1.26	2.3	1.43	0.33	1.44	1.9	24.31	16.7	15.5	10.29	0.19	chr2.2	50947963	50949607	+	--	--	--	--	XP_003594856.1	--	At5g44730	GO:0016787,hydrolase activity; GO:0003674,molecular_function; GO:0003824,catalytic activity	PF00702.26:haloacid dehalogenase-like hydrolase	--	--	--
MS.gene004054	4.4	5.13	6.69	5.63	9.07	9.57	21.54	28.19	21.49	9.62	4.26	8.77	chr4.2	41656608	41659355	+	--	--	K03283 heat shock 70kDa protein 1/2/6/8 | (GenBank) heat shock cognate 70 kDa protein (A)	ko03040: Spliceosome; ko04141: Protein processing in endoplasmic reticulum; ko04144: Endocytosis	XP_013456102.1	HSP72_SOLLC RecName: Full=Heat shock cognate 70 kDa protein 2;	At3g12580	GO:0005737,cytoplasm; GO:0005524,ATP binding; GO:0016887,ATPase activity; GO:0031072,heat shock protein binding; GO:0051787,misfolded protein binding; GO:0044183,protein binding involved in protein folding; GO:0051082,unfolded protein binding; GO:0034620,cellular response to unfolded protein; GO:0051085,chaperone cofactor-dependent protein refolding; GO:0042026,protein refolding; GO:0000166,nucle…	PF00012.20:Hsp70 protein	--	--	--
MS.gene004076	27.32	21.02	34.59	9.72	8.76	6.01	37.59	26.17	99.8	35.23	42.77	94.85	chr4.2	41879268	41879714	+	--	--	K11252 histone H2B | (GenBank) core histone H2A/H2B/H3/H4 (A)	--	XP_003606627.1	H2B_GOSHI RecName: Full=Histone H2B;	At3g46030	GO:0000786,nucleosome; GO:0005634,nucleus; GO:0003677,DNA binding; GO:0046982,protein heterodimerization activity; GO:0006334,nucleosome assembly; GO:0003674,molecular_function; GO:0003676,nucleic acid binding; GO:0005488,binding; GO:0097159,organic cyclic compound binding; GO:1901363,heterocyclic compound binding; GO:0005515,protein binding; GO:0046983,protein dimerization activity; GO:0051276,c…	PF00125.24:Core histone H2A/H2B/H3/H4	--	--	--
MS.gene004088	35	26.83	43.92	213.23	71.39	53.37	225.02	265.42	116.87	12.79	88.87	33.14	chr4.2	42054522	42055966	-	--	--	K09873 aquaporin TIP | (GenBank) tonoplast intrinsic protein (A)	--	XP_003606614.1	TIP11_ARATH RecName: Full=Aquaporin TIP1-1; AltName: Full=Aquaporin TIP; AltName: Full=Gamma-tonoplast intrinsic protein; Short=Gamma-TIP; AltName: Full=Tonoplast intrinsic protein 1-1; Short=AtTIP1;1; AltName: Full=Tonoplast intrinsic protein, root-specific RB7;	At2g36830	GO:0042807,central vacuole; GO:0009941,chloroplast envelope; GO:0016021,integral component of membrane; GO:0009705,plant-type vacuole membrane; GO:0000326,protein storage vacuole; GO:0005774,vacuolar membrane; GO:0005773,vacuole; GO:0015204,urea transmembrane transporter activity; GO:0015250,water channel activity; GO:0080170,hydrogen peroxide transmembrane transport; GO:0015840,urea transport; G…	PF00230.20:Major intrinsic protein	--	--	--
MS.gene004089	218.85	88.21	287.87	28.74	33.08	7.99	33.6	129.85	26.78	169.5	235.39	171.09	chr4.2	42060448	42061180	-	--	--	--	--	XP_003606613.1	ATPY_SOLTU RecName: Full=ATP synthase 6 kDa subunit, mitochondrial; Flags: Fragment;	At3g46430	GO:0005743,mitochondrial inner membrane; GO:0045263,proton-transporting ATP synthase complex, coupling factor F(o); GO:0006811,ion transport; GO:0006810,transport; GO:0008150,biological_process; GO:0051179,localization; GO:0051234,establishment of localization; GO:0005622,intracellular; GO:0005575,cellular_component; GO:0016020,membrane; GO:0005739,mitochondrion; GO:0005623,cell; GO:0005737,cytop…	--	--	--	--
MS.gene004138	158.82	164.14	34.44	1.17	57.96	4.72	0.63	101.27	335.98	1032.08	433.71	852.57	chr4.2	42906660	42906866	-	--	--	--	--	PNX98921.1	--	--	--	--	--	--	--
MS.gene004142	27.98	75.04	26.65	9.62	12.08	12.96	44.98	15.86	10.24	47.75	31.07	7.83	chr4.2	42997639	43000260	+	--	--	K00434 L-ascorbate peroxidase [EC:1.11.1.11] | (GenBank) L-ascorbate peroxidase (A)	ko00053: Ascorbate and aldarate metabolism; ko00480: Glutathione metabolism; ko01100: Metabolic pathways	AIY27528.1	APX1_PEA RecName: Full=L-ascorbate peroxidase, cytosolic; Short=AP; EC=1.11.1.11; AltName: Full=PsAPx01;	At1g07890	GO:0005737,cytoplasm; GO:0020037,heme binding; GO:0016688,L-ascorbate peroxidase activity; GO:0046872,metal ion binding; GO:0042744,hydrogen peroxide catabolic process; GO:0006979,response to oxidative stress; GO:0003674,molecular_function; GO:0005488,binding; GO:0046906,tetrapyrrole binding; GO:0048037,cofactor binding; GO:0097159,organic cyclic compound binding; GO:1901363,heterocyclic compound…	PF00141.23:Peroxidase	--	--	--
MS.gene004194	1.35	24.44	0.44	3.88	2.54	1.72	5.54	0.49	3.36	15.02	2.15	117.16	chr2.4	69951343	69953718	-	--	--	--	--	XP_003593680.1	--	At5g46020	GO:0005829,cytosol; GO:0016301,kinase activity; GO:0003674,molecular_function; GO:0003824,catalytic activity; GO:0016740,transferase activity; GO:0016772,transferase activity, transferring phosphorus-containing groups; GO:0005622,intracellular; GO:0005575,cellular_component; GO:0005623,cell; GO:0005737,cytoplasm; GO:0044424,intracellular part; GO:0044444,cytoplasmic part; GO:0044464,cell part	PF10252.9:Casein kinase substrate phosphoprotein PP28	--	--	--
MS.gene004202	0	0	0	0.91	2.22	0.92	1.32	1.53	1.61	23.35	16.96	37.46	chr2.4	69851472	69851870	-	--	--	K13433 pathogenesis-related genes transcriptional activator PTI5 | (GenBank) ethylene response factor (A)	ko04626: Plant-pathogen interaction	XP_003593690.1	PTI5_SOLLC RecName: Full=Pathogenesis-related genes transcriptional activator PTI5; AltName: Full=PTO-interacting protein 5;	At4g17500	GO:0005634,nucleus; GO:0003677,DNA binding; GO:0003700,DNA-binding transcription factor activity; GO:0006952,defense response; GO:0003674,molecular_function; GO:0003676,nucleic acid binding; GO:0005488,binding; GO:0097159,organic cyclic compound binding; GO:1901363,heterocyclic compound binding; GO:0140110,transcription regulator activity; GO:0006950,response to stress; GO:0008150,biological_proc…	PF00847.20:AP2 domain	AP2/ERF-ERF	TF	AP2/ERF->AP2/ERF-ERF
MS.gene004226	0.53	0.89	4.42	1.17	2.94	1.11	11.48	52.39	17.45	18.41	14.36	9.63	chr2.4	69287582	69290978	-	--	--	K01568 pyruvate decarboxylase [EC:4.1.1.1] | (GenBank) pyruvate decarboxylase (A)	ko00010: Glycolysis / Gluconeogenesis; ko01100: Metabolic pathways; ko01110: Biosynthesis of secondary metabolites	XP_003593734.1	PDC1_PEA RecName: Full=Pyruvate decarboxylase 1; Short=PDC; EC=4.1.1.1;	At5g54960	GO:0000287,magnesium ion binding; GO:0004737,pyruvate decarboxylase activity; GO:0030976,thiamine pyrophosphate binding; GO:0003674,molecular_function; GO:0005488,binding; GO:0046872,metal ion binding; GO:0043167,ion binding; GO:0043169,cation binding; GO:0003824,catalytic activity; GO:0016829,lyase activity; GO:0016830,carbon-carbon lyase activity; GO:0016831,carboxy-lyase activity; GO:0019842,v…	PF02776.18:Thiamine pyrophosphate enzyme, N-terminal TPP binding domain	--	--	--
MS.gene004239	0.22	0.19	0	1.27	1.02	1.88	0.64	3.65	1.87	14.86	15.47	27.32	chr2.4	69011884	69014962	+	--	--	K08332 vacuolar protein 8 | (RefSeq) LOW QUALITY PROTEIN: U-box domain-containing protein 3 (A)	--	XP_003593767.1	PUB45_ARATH RecName: Full=U-box domain-containing protein 45; EC=2.3.2.27; AltName: Full=Plant U-box protein 45; AltName: Full=RING-type E3 ubiquitin transferase PUB45 {ECO:0000305};	At2g27430	GO:0005737,cytoplasm; GO:0005634,nucleus; GO:0070696,transmembrane receptor protein serine/threonine kinase binding; GO:0004842,ubiquitin-protein transferase activity; GO:0016567,protein ubiquitination; GO:0005515,protein binding; GO:0003674,molecular_function; GO:0005102,signaling receptor binding; GO:0005488,binding; GO:0033612,receptor serine/threonine kinase binding; GO:0003824,catalytic acti…	PF00514.23:Armadillo/beta-catenin-like repeat	--	--	--
MS.gene004240	0	0	0	4.08	4.27	2.81	0.81	0.75	4.34	0.81	1.82	3.75	chr2.4	68997619	68999835	+	--	--	K22484 transcriptional regulator CBF1 | (RefSeq) transcription factor bHLH106 (A)	--	XP_003593769.1	BH030_ARATH RecName: Full=Transcription factor bHLH30; AltName: Full=Basic helix-loop-helix protein 30; Short=AtbHLH30; Short=bHLH 30; AltName: Full=Transcription factor EN 53; AltName: Full=bHLH transcription factor bHLH030;	At1g68810	GO:0005634,nucleus; GO:0003677,DNA binding; GO:0003700,DNA-binding transcription factor activity; GO:0046983,protein dimerization activity; GO:0006355,regulation of transcription, DNA-templated; GO:0003674,molecular_function; GO:0003676,nucleic acid binding; GO:0005488,binding; GO:0097159,organic cyclic compound binding; GO:1901363,heterocyclic compound binding; GO:0140110,transcription regulator…	PF00010.26:Helix-loop-helix DNA-binding domain	bHLH	TF	bHLH
MS.gene004289	13.65	11.57	6.82	2.73	2.85	1.38	186.16	495.07	585.4	393.69	161.69	305.29	chr2.4	68352619	68352795	+	--	--	--	--	XP_013462598.1	--	--	--	--	--	--	--
MS.gene004334	6.16	11.06	0.3	0	0	0.49	3.01	0.49	0	1.95	0	0	chr2.3	68487457	68489796	-	--	--	--	--	XP_003593775.1	OBP2A_ARATH RecName: Full=Oil body-associated protein 2A {ECO:0000303|PubMed:24406791};	At5g45690	--	PF06884.11:Protein of unknown function (DUF1264)	--	--	--
MS.gene004354	4.74	4.87	2.22	2.74	15.31	1.23	18.23	20.31	49.67	22.53	63.28	77.66	chr2.4	67818310	67818705	-	--	--	--	--	XP_013462645.1	--	At1g29640	--	PF04520.13:Senescence regulator	--	--	--
MS.gene004374	22.36	24.67	9.92	5.75	5.41	0.58	100.64	105.04	149.98	53.12	96.7	199.83	chr2.4	67583854	67585630	+	--	--	K02923 large subunit ribosomal protein L38e | (GenBank) 60S ribosomal protein L38A (A)	ko03010: Ribosome	XP_003593868.1	RL38_ARATH RecName: Full=60S ribosomal protein L38;	At2g43460	GO:0005829,cytosol; GO:0022625,cytosolic large ribosomal subunit; GO:0022626,cytosolic ribosome; GO:0003735,structural constituent of ribosome; GO:0022618,ribonucleoprotein complex assembly; GO:0006412,translation; GO:0003674,molecular_function; GO:0005198,structural molecule activity; GO:0008150,biological_process; GO:0009987,cellular process; GO:0022607,cellular component assembly; GO:0016043,c…	PF01781.18:Ribosomal L38e protein family	--	--	--
MS.gene004395	0.94	1.34	1.2	1.94	8	3.87	1.97	1.53	1.75	15.09	4.81	2.87	chr2.4	67344570	67364879	+	--	--	K05665 ATP-binding cassette, subfamily C (CFTR/MRP), member 1 [EC:7.6.2.3] | (RefSeq) ABC transporter C family member 2 (A)	ko02010: ABC transporters	XP_003593890.2	AB2C_ARATH RecName: Full=ABC transporter C family member 2; Short=ABC transporter ABCC.2; Short=AtABCC2; EC=7.6.2.2; AltName: Full=ATP-energized glutathione S-conjugate pump 2; AltName: Full=Glutathione S-conjugate-transporting ATPase 2; AltName: Full=Multidrug resistance-associated protein 2;	At2g34660	GO:0005783,endoplasmic reticulum; GO:0016021,integral component of membrane; GO:0016020,membrane; GO:0000325,plant-type vacuole; GO:0005774,vacuolar membrane; GO:0005773,vacuole; GO:1902417,(+)-abscisic acid D-glucopyranosyl ester transmembrane transporter activity; GO:0008559,xenobiotic transmembrane transporting ATPase activity; GO:0005524,ATP binding; GO:0042626,ATPase activity, coupled to tra…	PF00664.23:ABC transporter transmembrane region	--	--	--
MS.gene00441	6.62	5.77	0.46	0.34	0.71	0.92	0.43	0.69	0.36	0.49	0.67	2.77	chr1.4	11868415	11871788	+	--	--	K22753 E3 ubiquitin-protein ligase RNF6 [EC:2.3.2.27] | (RefSeq) E3 ubiquitin-protein ligase MBR2-like (A)	--	XP_003589164.1	RHG1A_ARATH RecName: Full=Probable E3 ubiquitin-protein ligase RHG1A {ECO:0000305}; EC=2.3.2.27; AltName: Full=RING-H2 finger G1a {ECO:0000303|PubMed:9781696}; AltName: Full=RING-H2 zinc finger protein RHG1a {ECO:0000305}; AltName: Full=RING-type E3 ubiquitin transferase RHG1A {ECO:0000305};	At1g45180	GO:0046872,metal ion binding; GO:0061630,ubiquitin protein ligase activity; GO:0003674,molecular_function; GO:0005488,binding; GO:0043167,ion binding; GO:0043169,cation binding; GO:0003824,catalytic activity; GO:0004842,ubiquitin-protein transferase activity; GO:0016740,transferase activity; GO:0019787,ubiquitin-like protein transferase activity; GO:0061659,ubiquitin-like protein ligase activity;…	PF13639.6:Ring finger domain	--	--	--
MS.gene004434	36.35	6.75	34.3	5.82	51.12	31.72	3.8	6.43	1.41	8.36	5.65	5.27	chr2.4	67131953	67133506	+	--	--	K09832 sterol 22-desaturase [EC:1.14.19.41] | (GenBank) cytochrome P450 family monooxygenase (A)	ko00100: Steroid biosynthesis; ko01100: Metabolic pathways; ko01110: Biosynthesis of secondary metabolites	XP_003593948.2	C7111_SOLLC RecName: Full=Cytochrome P450 710A11 {ECO:0000303|PubMed:16531502}; EC=1.14.19.41 {ECO:0000269|PubMed:16531502}; AltName: Full=C-22 sterol desaturase {ECO:0000303|PubMed:16531502};	At2g34500	GO:0016021,integral component of membrane; GO:0020037,heme binding; GO:0005506,iron ion binding; GO:0004497,monooxygenase activity; GO:0016491,oxidoreductase activity; GO:0016705,oxidoreductase activity, acting on paired donors, with incorporation or reduction of molecular oxygen; GO:0016126,sterol biosynthetic process; GO:0016125,sterol metabolic process; GO:0003674,molecular_function; GO:000548…	PF00067.22:Cytochrome P450	--	--	--
MS.gene004470	2.4	1.67	0.87	0.36	3.63	3.87	4.69	21.52	6.76	8.33	5.42	6.7	chr2.4	66571299	66574740	+	--	--	K19600 tubby and related proteins | (GenBank) tubby-F-box-like protein (A)	--	XP_003594006.1	TLP3_ARATH RecName: Full=Tubby-like F-box protein 3; Short=AtTLP3;	At2g47900	GO:0005654,nucleoplasm; GO:0005886,plasma membrane; GO:0009536,plastid; GO:0005622,intracellular; GO:0005575,cellular_component; GO:0005623,cell; GO:0005634,nucleus; GO:0043231,intracellular membrane-bounded organelle; GO:0031974,membrane-enclosed lumen; GO:0031981,nuclear lumen; GO:0043226,organelle; GO:0043227,membrane-bounded organelle; GO:0043229,intracellular organelle; GO:0043233,organelle …	PF01167.18:Tub family	TUB	TF	TUB
MS.gene004471	8.95	26.68	16.45	2.01	65.55	4.65	13.13	30.18	22.96	1.87	3.39	1.71	chr2.4	66547211	66549817	-	--	--	K21776 protein lin-54 | (RefSeq) Lin-54-like protein (A)	--	XP_013462674.1	ACP1_CASGL RecName: Full=Acyl carrier protein 1, chloroplastic; Short=ACP 1; Flags: Precursor;	At4g25050	GO:0009507,chloroplast; GO:0031177,phosphopantetheine binding; GO:0006633,fatty acid biosynthetic process; GO:0003674,molecular_function; GO:0005488,binding; GO:0019842,vitamin binding; GO:0033218,amide binding; GO:0036094,small molecule binding; GO:0043167,ion binding; GO:0043168,anion binding; GO:0048037,cofactor binding; GO:0072341,modified amino acid binding; GO:0008152,metabolic process; GO:…	PF00550.25:Phosphopantetheine attachment site	--	--	--
MS.gene004491	46.02	47.52	41.22	15.98	64.71	76.41	12.16	6.1	8.38	16.92	18.65	0.1	chr2.4	66370208	66375852	-	--	--	K03444 MFS transporter, SP family, ERD6-like sugar transporter | (GenBank) sugar porter (SP) family MFS transporter (A)	--	XP_003594043.1	EDL16_ARATH RecName: Full=Sugar transporter ERD6-like 16;	At5g18840	GO:0016021,integral component of membrane; GO:0022857,transmembrane transporter activity; GO:0008643,carbohydrate transport; GO:0003674,molecular_function; GO:0005215,transporter activity; GO:0006810,transport; GO:0008150,biological_process; GO:0051179,localization; GO:0051234,establishment of localization; GO:0071702,organic substance transport; GO:0005575,cellular_component; GO:0016020,membrane…	PF00083.24:Sugar (and other) transporter	--	--	--
MS.gene004507	0.64	0.29	0.26	2.87	24.66	3.2	0.31	1.45	3.37	5.31	3.68	18.48	chr2.4	66200878	66201657	+	--	--	K07305 peptide-methionine (R)-S-oxide reductase [EC:1.8.4.12] | (GenBank) methionine sulfoxide reductase B 2 (A)	--	XP_003594065.1	MSRB5_ORYSJ RecName: Full=Peptide methionine sulfoxide reductase B5; Short=OsMSRB5; EC=1.8.4.12; AltName: Full=Peptide-methionine (R)-S-oxide reductase;	At4g04830	GO:0005829,cytosol; GO:0046872,metal ion binding; GO:0033743,peptide-methionine (R)-S-oxide reductase activity; GO:0030091,protein repair; GO:0006979,response to oxidative stress; GO:0003674,molecular_function; GO:0005488,binding; GO:0043167,ion binding; GO:0043169,cation binding; GO:0003824,catalytic activity; GO:0016491,oxidoreductase activity; GO:0016667,oxidoreductase activity, acting on a su…	PF01641.18:SelR domain	--	--	--
MS.gene004508	0.24	0.16	0.1	0.08	0.53	0.27	0.52	0.75	1.66	0.8	0.16	0.03	chr2.4	66183687	66196747	-	--	--	K23719 nuclear mRNA export protein SAC3 | (GenBank) SAC3/GANP/Nin1/mts3/eIF-3 p25 family protein (A)	--	XP_003594068.2	SAC3B_ARATH RecName: Full=SAC3 family protein B {ECO:0000303|PubMed:19843313};	At3g06290	GO:0005737,cytoplasm; GO:0034399,nuclear periphery; GO:0005634,nucleus; GO:0070390,transcription export complex 2; GO:0006406,mRNA export from nucleus; GO:0044030,regulation of DNA methylation; GO:0060968,regulation of gene silencing; GO:0090065,regulation of production of siRNA involved in RNA interference; GO:0008152,metabolic process; GO:0008104,protein localization; GO:0006403,RNA localizatio…	PF03399.16:SAC3/GANP family	--	--	--
MS.gene004523	1.98	4.12	1.62	0.09	0	0.19	0	11.84	1.8	1.94	0.37	0	chr2.4	65963497	65966650	+	--	--	K01915 glutamine synthetase [EC:6.3.1.2] | (GenBank) glutamine synthetase domain protein (A)	ko00220: Arginine biosynthesis; ko00250: Alanine, aspartate and glutamate metabolism; ko00630: Glyoxylate and dicarboxylate metabolism; ko00910: Nitrogen metabolism; ko01100: Metabolic pathways; ko01230: Biosynthesis of amino acids	Q9XQ94.1	GLNA2_MEDSA RecName: Full=Glutamine synthetase leaf isozyme, chloroplastic; EC=6.3.1.2; AltName: Full=GS2; AltName: Full=Glutamate--ammonia ligase; Flags: Precursor;	At5g35630	GO:0009507,chloroplast; GO:0005524,ATP binding; GO:0004356,glutamate-ammonia ligase activity; GO:0006542,glutamine biosynthetic process; GO:0000166,nucleotide binding; GO:0003674,molecular_function; GO:0005488,binding; GO:0008144,drug binding; GO:0017076,purine nucleotide binding; GO:0030554,adenyl nucleotide binding; GO:0032553,ribonucleotide binding; GO:0032555,purine ribonucleotide binding; GO…	PF00120.24:Glutamine synthetase, catalytic domain	--	--	--
MS.gene004535	105.36	42.1	74.06	7.6	21.67	42.78	19.77	0	3.65	0	0.15	0	16959	15423	17701	-	--	--	K15889 prenylcysteine alpha-carboxyl methylesterase [EC:3.1.1.-] | (RefSeq) probable isoprenylcysteine alpha-carbonyl methylesterase ICMEL2 (A)	ko00900: Terpenoid backbone biosynthesis; ko01100: Metabolic pathways; ko01110: Biosynthesis of secondary metabolites	PNX66071.1	--	At5g53670	--	PF14223.6:gag-polypeptide of LTR copia-type	--	--	--
MS.gene004548	1.12	1.56	1	0	1.44	0.37	12.56	24.06	2.44	0.7	0.99	0	chr2.1	56913533	56920736	+	--	--	K12862 pleiotropic regulator 1 | (GenBank) PP1/PP2A phosphatase pleiotropic regulator PRL1 (A)	ko03040: Spliceosome	XP_013463226.1	PRL2_ARATH RecName: Full=Protein pleiotropic regulator PRL2;	At3g16650	GO:0071013,catalytic step 2 spliceosome; GO:0080008,Cul4-RING E3 ubiquitin ligase complex; GO:0000974,Prp19 complex; GO:0000398,mRNA splicing, via spliceosome; GO:0000375,RNA splicing, via transesterification reactions; GO:0000377,RNA splicing, via transesterification reactions with bulged adenosine as nucleophile; GO:0008152,metabolic process; GO:0006139,nucleobase-containing compound metabolic …	PF00400.32:WD domain, G-beta repeat	--	--	--
MS.gene004558	14.64	11.17	16.53	7.71	24.18	10.25	6.91	7.33	5.57	1.04	2.53	0.27	chr2.2	52543252	52552157	+	--	--	K05665 ATP-binding cassette, subfamily C (CFTR/MRP), member 1 [EC:7.6.2.3] | (RefSeq) ABC transporter C family member 14-like (A)	ko02010: ABC transporters	XP_013463245.1	AB14C_ARATH RecName: Full=ABC transporter C family member 14; Short=ABC transporter ABCC.14; Short=AtABCC14; EC=7.6.2.2; AltName: Full=ATP-energized glutathione S-conjugate pump 10; AltName: Full=Glutathione S-conjugate-transporting ATPase 10; AltName: Full=Multidrug resistance-associated protein 10;	At3g62700	GO:0005829,cytosol; GO:0005794,Golgi apparatus; GO:0016021,integral component of membrane; GO:0016020,membrane; GO:0000325,plant-type vacuole; GO:0005774,vacuolar membrane; GO:0005773,vacuole; GO:0008559,xenobiotic transmembrane transporting ATPase activity; GO:0005524,ATP binding; GO:0042626,ATPase activity, coupled to transmembrane movement of substances; GO:0055085,transmembrane transport; GO:…	PF00664.23:ABC transporter transmembrane region	--	--	--
MS.gene004562	10.08	15.21	14.94	3.01	9.53	7.57	4.83	3.6	3.71	1.84	3.36	0.66	chr2.2	52443930	52451228	+	--	--	K05665 ATP-binding cassette, subfamily C (CFTR/MRP), member 1 [EC:7.6.2.3] | (RefSeq) ABC transporter C family member 14-like (A)	ko02010: ABC transporters	XP_013463246.1	AB14C_ARATH RecName: Full=ABC transporter C family member 14; Short=ABC transporter ABCC.14; Short=AtABCC14; EC=7.6.2.2; AltName: Full=ATP-energized glutathione S-conjugate pump 10; AltName: Full=Glutathione S-conjugate-transporting ATPase 10; AltName: Full=Multidrug resistance-associated protein 10;	At3g62700	GO:0005829,cytosol; GO:0005794,Golgi apparatus; GO:0016021,integral component of membrane; GO:0016020,membrane; GO:0000325,plant-type vacuole; GO:0005774,vacuolar membrane; GO:0005773,vacuole; GO:0008559,xenobiotic transmembrane transporting ATPase activity; GO:0005524,ATP binding; GO:0042626,ATPase activity, coupled to transmembrane movement of substances; GO:0055085,transmembrane transport; GO:…	PF00664.23:ABC transporter transmembrane region	--	--	--
MS.gene004564	22.66	46.59	27.29	42.91	5.61	13.56	4.08	1.08	3.43	2.33	13.19	17.25	chr2.4	54845820	54846044	-	--	--	K10532 heparan-alpha-glucosaminide N-acetyltransferase [EC:2.3.1.78] | (RefSeq) uncharacterized protein LOC8057796 (A)	ko00531: Glycosaminoglycan degradation; ko01100: Metabolic pathways	XP_013463249.1	--	At4g15830	GO:0005881,cytoplasmic microtubule; GO:0008017,microtubule binding; GO:0000226,microtubule cytoskeleton organization; GO:0005515,protein binding; GO:0003674,molecular_function; GO:0005488,binding; GO:0008092,cytoskeletal protein binding; GO:0015631,tubulin binding; GO:0007017,microtubule-based process; GO:0007010,cytoskeleton organization; GO:0006996,organelle organization; GO:0008150,biological_…	--	--	--	--
MS.gene004567	10.39	4.63	5.37	3.74	1.49	0.98	1.22	0.08	1.04	4.96	0.22	0	chr2.2	52407645	52414831	+	--	--	K05931 type I protein arginine methyltransferase [EC:2.1.1.319] | (GenBank) histone-arginine methyltransferase, putative (A)	--	XP_013463251.1	ANM14_ARATH RecName: Full=Probable histone-arginine methyltransferase 1.4; Short=AtPRMT14; EC=2.1.1.319; AltName: Full=Coactivator-associated methyltransferase 1B; AltName: Full=Protein arginine N-methyltransferase 4A; Short=AtPRMT4A;	At5g49020	GO:0009507,chloroplast; GO:0005737,cytoplasm; GO:0005634,nucleus; GO:0016277,[myelin basic protein]-arginine N-methyltransferase activity; GO:0008469,histone-arginine N-methyltransferase activity; GO:0046982,protein heterodimerization activity; GO:0042803,protein homodimerization activity; GO:0035242,protein-arginine omega-N asymmetric methyltransferase activity; GO:0035241,protein-arginine omega…	PF13649.6:Methyltransferase domain	--	--	--
MS.gene004575	1.02	0.18	0.83	0	0.57	1.66	6.36	3.88	0.58	12.33	7.02	12.19	chr2.2	52300184	52303558	-	--	--	K08511 vesicle-associated membrane protein 72 | (GenBank) synaptobrevin-like protein (A)	--	XP_013463257.1	VA724_ARATH RecName: Full=Vesicle-associated membrane protein 724 {ECO:0000303|PubMed:11115874}; Short=AtVAMP724 {ECO:0000303|PubMed:11115874}; AltName: Full=SYBL1-like protein {ECO:0000303|PubMed:9461215};	At2g32670	GO:0031901,early endosome membrane; GO:0016021,integral component of membrane; GO:0005886,plasma membrane; GO:0015031,protein transport; GO:0016192,vesicle-mediated transport; GO:0008104,protein localization; GO:0006810,transport; GO:0008150,biological_process; GO:0015833,peptide transport; GO:0033036,macromolecule localization; GO:0042886,amide transport; GO:0045184,establishment of protein loca…	PF00957.21:Synaptobrevin	--	--	--
MS.gene004598	0.25	0.11	0.1	0.79	3.42	2.39	0.74	2.62	1.56	1.35	1.11	0	chr2.2	51993058	51997615	-	--	--	K05658 ATP-binding cassette, subfamily B (MDR/TAP), member 1 [EC:7.6.2.2] | (RefSeq) uncharacterized protein LOC111781709 (A)	ko02010: ABC transporters	XP_013463298.1	SRG1_ARATH RecName: Full=Protein SRG1; Short=AtSRG1; AltName: Full=Protein SENESCENCE-RELATED GENE 1;	At3g21420	GO:0046872,metal ion binding; GO:0016682,oxidoreductase activity, acting on diphenols and related substances as donors, oxygen as acceptor; GO:0010150,leaf senescence; GO:0003674,molecular_function; GO:0005488,binding; GO:0043167,ion binding; GO:0043169,cation binding; GO:0003824,catalytic activity; GO:0016491,oxidoreductase activity; GO:0016679,oxidoreductase activity, acting on diphenols and re…	PF14226.6:non-haem dioxygenase in morphine synthesis N-terminal	--	--	--
MS.gene004599	0.06	0	0	0	2.95	4.71	0	3.34	0.58	3.06	0.91	0	chr2.2	51979157	51987086	+	--	--	K03347 cullin 1 | (GenBank) cullin 3B (A)	ko04120: Ubiquitin mediated proteolysis; ko04141: Protein processing in endoplasmic reticulum	XP_013463300.1	CUL1_ARATH RecName: Full=Cullin-1;	At4g02570	GO:0000794,condensed nuclear chromosome; GO:0031461,cullin-RING ubiquitin ligase complex; GO:0005737,cytoplasm; GO:0005829,cytosol; GO:0005634,nucleus; GO:0009524,phragmoplast; GO:0005819,spindle; GO:0031625,ubiquitin protein ligase binding; GO:0004842,ubiquitin-protein transferase activity; GO:0009734,auxin-activated signaling pathway; GO:0007049,cell cycle; GO:0009793,embryo development ending …	PF00888.22:Cullin family	--	--	--
MS.gene004682	1.23	5.17	3.87	14.89	11.13	15.89	41.55	103.66	24.04	75.32	133.68	123.56	chr1.1	54631779	54633083	-	--	--	K22683 aspartyl protease family protein [EC:3.4.23.-] | (RefSeq) aspartyl protease family protein 2 (A)	--	XP_003590665.1	GIP2_NICBE RecName: Full=Probable aspartic proteinase GIP2 {ECO:0000305}; EC=3.4.23.- {ECO:0000305}; AltName: Full=Glucanase inhibitor protein 2 {ECO:0000303|PubMed:28082413}; Short=NbGIP2 {ECO:0000303|PubMed:28082413}; Flags: Precursor;	At1g03220	GO:0048046,apoplast; GO:0004190,aspartic-type endopeptidase activity; GO:0006952,defense response; GO:0003674,molecular_function; GO:0003824,catalytic activity; GO:0004175,endopeptidase activity; GO:0008233,peptidase activity; GO:0070011,peptidase activity, acting on L-amino acid peptides; GO:0016787,hydrolase activity; GO:0070001,aspartic-type peptidase activity; GO:0140096,catalytic activity, a…	PF14541.6:Xylanase inhibitor C-terminal	--	--	--
MS.gene00469	36.63	43.37	63.24	357	205.98	127.51	110.2	95.95	58.23	90.84	73.83	33.21	chr1.4	4439712	4441690	+	--	--	K13051 L-asparaginase / beta-aspartyl-peptidase [EC:3.5.1.1 3.4.19.5] | (GenBank) isoaspartyl peptidase/L-asparaginase (A)	ko00250: Alanine, aspartate and glutamate metabolism; ko00460: Cyanoamino acid metabolism; ko01100: Metabolic pathways; ko01110: Biosynthesis of secondary metabolites	XP_003589126.1	ASPGB_ARATH RecName: Full=Probable isoaspartyl peptidase/L-asparaginase 2; EC=3.4.19.5; AltName: Full=L-asparagine amidohydrolase 2; Contains: RecName: Full=Isoaspartyl peptidase/L-asparaginase 2 subunit alpha; Contains: RecName: Full=Isoaspartyl peptidase/L-asparaginase 2 subunit beta; Flags: Precursor;	At3g16150	GO:0005737,cytoplasm; GO:0004067,asparaginase activity; GO:0008798,beta-aspartyl-peptidase activity; GO:0016540,protein autoprocessing; GO:0003674,molecular_function; GO:0003824,catalytic activity; GO:0016787,hydrolase activity; GO:0016810,hydrolase activity, acting on carbon-nitrogen (but not peptide) bonds; GO:0016811,hydrolase activity, acting on carbon-nitrogen (but not peptide) bonds, in lin…	PF01112.18:Asparaginase	--	--	--
MS.gene004699	0	0	0.03	0.06	0	0.16	0.14	0.48	0.99	0.49	1.01	0.23	chr1.1	54924157	54946732	+	--	--	K03657 DNA helicase II / ATP-dependent DNA helicase PcrA [EC:3.6.4.12] | (RefSeq) ATP-dependent DNA helicase srs2-like (A)	ko03420: Nucleotide excision repair; ko03430: Mismatch repair	XP_003590707.2	SRS2L_ARATH RecName: Full=ATP-dependent DNA helicase SRS2-like protein At4g25120; EC=3.6.4.12; AltName: Full=AtSRS2;	At4g25120	GO:0005634,nucleus; GO:0043138,3'-5' DNA helicase activity; GO:0005524,ATP binding; GO:0003677,DNA binding; GO:0003678,DNA helicase activity; GO:0006310,DNA recombination; GO:0036292,DNA rewinding; GO:0000725,recombinational repair; GO:0003674,molecular_function; GO:0003824,catalytic activity; GO:0017111,nucleoside-triphosphatase activity; GO:0004386,helicase activity; GO:0016462,pyrophosphatase …	PF00580.21:UvrD/REP helicase N-terminal domain	--	--	--
MS.gene004707	0.25	0	0.61	1.12	0.47	0.68	3.89	1.81	40.95	0.97	1.1	0.27	chr1.1	55069873	55073344	+	--	--	K14396 polyadenylate-binding protein 2 | (RefSeq) polyadenylate-binding protein 1 (A)	ko03015: mRNA surveillance pathway	ACJ85460.1	PABN1_ARATH RecName: Full=Polyadenylate-binding protein 1 {ECO:0000303|PubMed:18479511}; Short=AtPabN1 {ECO:0000303|PubMed:18479511}; Short=Poly(A)-binding protein 1 {ECO:0000303|PubMed:18479511}; AltName: Full=Nuclear poly(A)-binding protein 1 {ECO:0000305}; AltName: Full=Poly(A)-binding protein I {ECO:0000305}; Short=PABI {ECO:0000305};	At5g51120	GO:0005737,cytoplasm; GO:0016607,nuclear speck; GO:0003723,RNA binding; GO:0006397,mRNA processing; GO:0003674,molecular_function; GO:0003676,nucleic acid binding; GO:0005488,binding; GO:0097159,organic cyclic compound binding; GO:1901363,heterocyclic compound binding; GO:0008152,metabolic process; GO:0006139,nucleobase-containing compound metabolic process; GO:0006396,RNA processing; GO:0006725,…	PF00076.22:RNA recognition motif. (a.k.a. RRM, RBD, or RNP domain)	--	--	--
MS.gene004712	0.82	0	0.67	5.68	2.58	20.21	42.95	21.93	7.36	20.13	12.63	10.29	chr1.1	55137459	55138242	+	--	--	--	--	GAU11256.1	--	--	--	--	--	--	--
MS.gene004713	1.34	1.73	0.48	4.59	0.87	5.4	12.19	18.76	18.34	15.13	9.91	0	chr1.1	55144807	55150997	+	--	--	K01904 4-coumarate--CoA ligase [EC:6.2.1.12] | (RefSeq) 4-coumarate--CoA ligase-like 9 (A)	ko00130: Ubiquinone and other terpenoid-quinone biosynthesis; ko00940: Phenylpropanoid biosynthesis; ko01100: Metabolic pathways; ko01110: Biosynthesis of secondary metabolites	XP_003590732.1	4CLL9_ARATH RecName: Full=4-coumarate--CoA ligase-like 9 {ECO:0000303|PubMed:12805634}; EC=6.2.1.- {ECO:0000305|PubMed:15677481, ECO:0000305|PubMed:18267944}; AltName: Full=4-coumarate--CoA ligase isoform 4; Short=At4CL4;	At5g63380	GO:0005777,peroxisome; GO:0005524,ATP binding; GO:0016405,CoA-ligase activity; GO:0102391,decanoate-CoA ligase activity; GO:0004321,fatty-acyl-CoA synthase activity; GO:0006633,fatty acid biosynthetic process; GO:0009695,jasmonic acid biosynthetic process; GO:0031408,oxylipin biosynthetic process; GO:0000166,nucleotide binding; GO:0003674,molecular_function; GO:0005488,binding; GO:0008144,drug bi…	PF00501.28:AMP-binding enzyme	--	--	--
MS.gene004753	4.66	4.18	3.81	0.42	12.72	66.94	40.11	17.77	8.48	30.53	14.84	0	chr1.1	55678679	55678966	-	--	--	--	--	XP_013468654.1	--	--	--	--	--	--	--
MS.gene00476	10.7	18.77	16.29	103.63	30.66	41.56	96.08	185.9	68	39.94	46.47	0	chr1.4	4580754	4581691	-	--	--	K03860 phosphatidylinositol N-acetylglucosaminyltransferase subunit Q | (RefSeq) N-acetylglucosaminyl-phosphatidylinositol biosynthetic protein gpi1-like (A)	ko00563: Glycosylphosphatidylinositol (GPI)-anchor biosynthesis; ko01100: Metabolic pathways	XP_003589114.1	SNAK1_SOLTU RecName: Full=Snakin-1; Flags: Precursor;	At2g14900	GO:0005618,cell wall; GO:0005576,extracellular region; GO:0006952,defense response; GO:0006950,response to stress; GO:0008150,biological_process; GO:0050896,response to stimulus; GO:0005575,cellular_component; GO:0005623,cell; GO:0030312,external encapsulating structure; GO:0044464,cell part; GO:0071944,cell periphery	PF02704.14:Gibberellin regulated protein	--	--	--
MS.gene004771	1.28	2.01	4.96	1.72	1.8	0.58	5.63	5.22	5.51	13.12	14.42	36.96	chr1.4	60975443	60975862	+	--	--	K09286 EREBP-like factor | (RefSeq) ethylene-responsive transcription factor ERF105-like (A)	--	XP_013468688.1	ERF96_ARATH RecName: Full=Ethylene-responsive transcription factor ERF096;	At5g43410	GO:0005634,nucleus; GO:0003700,DNA-binding transcription factor activity; GO:0043565,sequence-specific DNA binding; GO:0009873,ethylene-activated signaling pathway; GO:0009789,positive regulation of abscisic acid-activated signaling pathway; GO:0010186,positive regulation of cellular defense response; GO:0045893,positive regulation of transcription, DNA-templated; GO:0090332,stomatal closure; GO:…	PF00847.20:AP2 domain	AP2/ERF-ERF	TF	AP2/ERF->AP2/ERF-ERF
MS.gene004776	0	0	0	0	0	0	0.61	1.33	5.21	1.23	3.51	6.72	chr1.4	61075788	61076429	+	--	--	K14516 ethylene-responsive transcription factor 1 | (GenBank) ethylene-responsive transcription factor 1B (A)	ko04016: MAPK signaling pathway - plant; ko04075: Plant hormone signal transduction	XP_013468697.1	ERF92_ARATH RecName: Full=Ethylene-responsive transcription factor 1B; Short=AtERF1B; AltName: Full=Ethylene-responsive element-binding factor 1B; Short=EREBP-1B;	At3g23240	GO:0005634,nucleus; GO:0003677,DNA binding; GO:0003700,DNA-binding transcription factor activity; GO:0000976,transcription regulatory region sequence-specific DNA binding; GO:0006952,defense response; GO:0009873,ethylene-activated signaling pathway; GO:0009867,jasmonic acid mediated signaling pathway; GO:0003674,molecular_function; GO:0003676,nucleic acid binding; GO:0005488,binding; GO:0097159,o…	PF00847.20:AP2 domain	AP2/ERF-ERF	TF	AP2/ERF->AP2/ERF-ERF
MS.gene004787	1.06	0.66	3.43	0.12	0.19	0.18	15.69	4.84	15.18	0.85	0.82	0	chr1.4	61298115	61303502	-	--	--	--	--	XP_003590760.1	SEOB_ARATH RecName: Full=Protein SIEVE ELEMENT OCCLUSION B {ECO:0000303|PubMed:20932300}; Short=AtSEOb {ECO:0000303|PubMed:20932300}; AltName: Full=Protein SIEVE ELEMENT OCCLUSION-RELATED 1 {ECO:0000303|PubMed:22470058}; Short=AtSEOR1 {ECO:0000303|PubMed:22470058};	At3g01680	GO:0042803,protein homodimerization activity; GO:0043621,protein self-association; GO:0010088,phloem development; GO:0005515,protein binding; GO:0003674,molecular_function; GO:0005488,binding; GO:0046983,protein dimerization activity; GO:0042802,identical protein binding; GO:0009888,tissue development; GO:0008150,biological_process; GO:0010087,phloem or xylem histogenesis; GO:0032502,developmenta…	PF14576.6:Sieve element occlusion N-terminus	--	--	--
MS.gene004790	38.02	66.99	165.02	0.57	0.15	0.15	0.31	8.27	68.56	0.47	2.54	0	chr1.4	61376691	61377530	-	--	--	--	--	XP_003599063.1	LECN_PEA RecName: Full=Non-seed lectin; Flags: Precursor;	At5g65600	GO:0030246,carbohydrate binding; GO:0003674,molecular_function; GO:0005488,binding	PF00139.19:Legume lectin domain	--	--	--
MS.gene004794	1.95	1.81	8.25	2.42	0	0	0	0	0.45	0	0.24	0	chr1.4	61481010	61486786	+	--	--	K17609 nucleoredoxin [EC:1.8.1.8] | (RefSeq) probable nucleoredoxin 1 (A)	--	XP_013468706.1	SEOB_ARATH RecName: Full=Protein SIEVE ELEMENT OCCLUSION B {ECO:0000303|PubMed:20932300}; Short=AtSEOb {ECO:0000303|PubMed:20932300}; AltName: Full=Protein SIEVE ELEMENT OCCLUSION-RELATED 1 {ECO:0000303|PubMed:22470058}; Short=AtSEOR1 {ECO:0000303|PubMed:22470058};	At3g01680	GO:0042803,protein homodimerization activity; GO:0043621,protein self-association; GO:0010088,phloem development; GO:0005515,protein binding; GO:0003674,molecular_function; GO:0005488,binding; GO:0046983,protein dimerization activity; GO:0042802,identical protein binding; GO:0009888,tissue development; GO:0008150,biological_process; GO:0010087,phloem or xylem histogenesis; GO:0032502,developmenta…	PF14576.6:Sieve element occlusion N-terminus	--	--	--
MS.gene004807	0.61	0	0.07	0.31	0.25	0.4	0	0.16	1.26	0.68	5.8	22.27	chr1.4	61649255	61656309	-	--	--	--	--	XP_003590786.1	NADKC_ARATH RecName: Full=Calmodulin calcium-dependent NAD kinase {ECO:0000305}; EC=2.7.1.23 {ECO:0000269|PubMed:31554701}; AltName: Full=NAD kinase-CaM dependent protein {ECO:0000303|PubMed:31554701}; Short=NADKc {ECO:0000303|PubMed:31554701};	At1g04280	GO:0005741,mitochondrial outer membrane; GO:0005524,ATP binding; GO:0005516,calmodulin binding; GO:0003951,NAD+ kinase activity; GO:0000166,nucleotide binding; GO:0003674,molecular_function; GO:0005488,binding; GO:0008144,drug binding; GO:0017076,purine nucleotide binding; GO:0030554,adenyl nucleotide binding; GO:0032553,ribonucleotide binding; GO:0032555,purine ribonucleotide binding; GO:0032559…	PF06414.12:Zeta toxin	--	--	--
MS.gene004812	5.93	10.66	36.08	230.96	128.21	116.09	187.92	144.22	134.38	49.26	66.74	32.25	chr1.4	61704555	61709629	+	--	--	K10886 DNA-repair protein XRCC4 | (GenBank) DNA-repair protein XRCC4, putative (A)	ko03450: Non-homologous end-joining	XP_003590794.1	XRCC4_ARATH RecName: Full=DNA repair protein XRCC4;	At3g23100	GO:0032807,DNA ligase IV complex; GO:0005958,DNA-dependent protein kinase-DNA ligase 4 complex; GO:0005524,ATP binding; GO:0003677,DNA binding; GO:0051103,DNA ligation involved in DNA repair; GO:0006310,DNA recombination; GO:0006303,double-strand break repair via nonhomologous end joining; GO:0051351,positive regulation of ligase activity; GO:0010165,response to X-ray; GO:0000166,nucleotide bindi…	PF06632.12:DNA double-strand break repair and V(D)J recombination protein XRCC4	--	--	--
MS.gene004830	1.97	0.39	1.26	0.06	0.52	0.73	0.06	0.17	0	0.24	0.71	1.98	chr1.4	61938323	61941622	+	--	--	K10398 kinesin family member 11 | (GenBank) kinesin motor domain protein (A)	--	XP_003590831.1	KN10A_ARATH RecName: Full=Kinesin-like protein KIN-10A {ECO:0000305}; AltName: Full=Phragmoplast-associated kinesin-related protein 2 {ECO:0000303|PubMed:11701879}; Short=AtPAKRP2 {ECO:0000303|PubMed:11701879};	At4g14330	GO:0005737,cytoplasm; GO:0005871,kinesin complex; GO:0005874,microtubule; GO:0009524,phragmoplast; GO:0005524,ATP binding; GO:1990939,ATP-dependent microtubule motor activity; GO:0016887,ATPase activity; GO:0008017,microtubule binding; GO:0003777,microtubule motor activity; GO:0007018,microtubule-based movement; GO:0031535,plus-end directed microtubule sliding; GO:0047496,vesicle transport along …	PF00225.23:Kinesin motor domain	--	--	--
MS.gene004832	44.29	10.68	14.59	2.97	3.73	9.42	4.53	3.4	3.17	5.17	1.95	0	chr1.4	61945846	61948773	-	--	--	K07300 Ca2+:H+ antiporter | (RefSeq) cax1; Ca2+/H+ antiporter, cation antiporter, membrane protein (A)	--	XP_003590834.1	GLTP1_ARATH RecName: Full=Glycolipid transfer protein 1 {ECO:0000303|PubMed:16309699};	At2g33470	GO:0005829,cytosol; GO:0016020,membrane; GO:0005886,plasma membrane; GO:1902387,ceramide 1-phosphate binding; GO:1902388,ceramide 1-phosphate transporter activity; GO:0035627,ceramide transport; GO:0120009,intermembrane lipid transfer; GO:0003674,molecular_function; GO:0005488,binding; GO:0005543,phospholipid binding; GO:0008289,lipid binding; GO:0033218,amide binding; GO:0043167,ion binding; GO:…	PF08718.11:Glycolipid transfer protein (GLTP)	--	--	--
MS.gene004833	1520.74	316.51	864.77	450.63	147.35	244.64	82.29	220.4	271.82	248.75	20.38	154.8	chr1.4	61951206	61952631	+	--	--	K02875 large subunit ribosomal protein L14e | (GenBank) 60S ribosomal L14-like protein (A)	ko03010: Ribosome	XP_003590835.1	RL14_PEA RecName: Full=Probable 60S ribosomal protein L14; AltName: Full=Hydroxyproline-rich glycoprotein HRGP1;	At2g20450	GO:0005840,ribosome; GO:0003723,RNA binding; GO:0003735,structural constituent of ribosome; GO:0006412,translation; GO:0003674,molecular_function; GO:0003676,nucleic acid binding; GO:0005488,binding; GO:0097159,organic cyclic compound binding; GO:1901363,heterocyclic compound binding; GO:0005198,structural molecule activity; GO:0008152,metabolic process; GO:0006518,peptide metabolic process; GO:0…	PF01929.17:Ribosomal protein L14	--	--	--
MS.gene004835	1.47	0.8	1.02	0.35	0.07	0.62	0.35	0	0.1	1.15	1.2	1.84	chr1.4	61958873	61966586	-	--	--	K05658 ATP-binding cassette, subfamily B (MDR/TAP), member 1 [EC:7.6.2.2] | (RefSeq) uncharacterized protein LOC111274727 isoform X1 (A)	ko02010: ABC transporters	XP_003590837.2	CIP7_ARATH RecName: Full=COP1-interacting protein 7 {ECO:0000303|PubMed:9668129};	At5g43310	GO:0005634,nucleus; GO:0005886,plasma membrane; GO:0009718,anthocyanin-containing compound biosynthetic process; GO:0015995,chlorophyll biosynthetic process; GO:0045893,positive regulation of transcription, DNA-templated; GO:0009416,response to light stimulus; GO:0008152,metabolic process; GO:0008150,biological_process; GO:0009058,biosynthetic process; GO:0009812,flavonoid metabolic process; GO:0…	--	--	--	--
MS.gene004888	0.28	1.02	0.39	10.01	1.42	4.38	0.55	0.6	0.72	4.15	2.76	2.93	chr1.4	62713663	62715659	+	--	--	K15397 3-ketoacyl-CoA synthase [EC:2.3.1.199] | (GenBank) 3-ketoacyl-CoA synthase-like protein (A)	ko00062: Fatty acid elongation; ko01100: Metabolic pathways; ko01110: Biosynthesis of secondary metabolites; ko04626: Plant-pathogen interaction	XP_013468760.1	KCS11_ARATH RecName: Full=3-ketoacyl-CoA synthase 11 {ECO:0000303|PubMed:18465198}; Short=KCS-11 {ECO:0000303|PubMed:18465198}; EC=2.3.1.199 {ECO:0000269|PubMed:16765910}; AltName: Full=Very long-chain fatty acid condensing enzyme 11 {ECO:0000303|PubMed:18465198}; Short=VLCFA condensing enzyme 11 {ECO:0000303|PubMed:18465198};	At2g26640	GO:0016021,integral component of membrane; GO:0102336,3-oxo-arachidoyl-CoA synthase activity; GO:0102337,3-oxo-cerotoyl-CoA synthase activity; GO:0102338,3-oxo-lignoceronyl-CoA synthase activity; GO:0102756,very-long-chain 3-ketoacyl-CoA synthase activity; GO:0006633,fatty acid biosynthetic process; GO:0009409,response to cold; GO:0009416,response to light stimulus; GO:0003674,molecular_function;…	PF08392.12:FAE1/Type III polyketide synthase-like protein	--	--	--
MS.gene004904	8.57	5.44	8.05	0.33	1.5	1.72	3.89	1.56	5.39	3.59	2.76	0	chr1.4	63029423	63034079	+	--	--	K16732 Ase1/PRC1/MAP65 family protein | (GenBank) microtubule associated protein, MAP65/ASE1 family protein (A)	--	XP_013468782.1	MA653_ARATH RecName: Full=65-kDa microtubule-associated protein 3; Short=AtMAP65-3; AltName: Full=Protein PLEIADE;	At5g51600	GO:0055028,cortical microtubule; GO:0005737,cytoplasm; GO:0005874,microtubule; GO:0005634,nucleus; GO:0009524,phragmoplast; GO:0009574,preprophase band; GO:0005819,spindle; GO:0008017,microtubule binding; GO:0000911,cytokinesis by cell plate formation; GO:0052096,formation by symbiont of syncytium involving giant cell for nutrient acquisition from host; GO:0000226,microtubule cytoskeleton organiz…	PF03999.12:Microtubule associated protein (MAP65/ASE1 family)	--	--	--
MS.gene004927	4.37	6.95	7.42	37.66	38.14	25.69	24.18	39.4	31.41	58.54	80.96	18.91	chr1.4	63202934	63204511	-	--	--	K15777 4,5-DOPA dioxygenase extradiol [EC:1.13.11.-] | (GenBank) 4,5-DOPA dioxygenase extradiol-like protein (A)	ko00965: Betalain biosynthesis	XP_013468810.1	DIOXL_ARATH RecName: Full=Extradiol ring-cleavage dioxygenase; Short=AtLigB; EC=1.13.11.-;	At4g15090_2	GO:0051213,dioxygenase activity; GO:0008198,ferrous iron binding; GO:0016701,oxidoreductase activity, acting on single donors with incorporation of molecular oxygen; GO:0008270,zinc ion binding; GO:0006725,cellular aromatic compound metabolic process; GO:0003674,molecular_function; GO:0003824,catalytic activity; GO:0016491,oxidoreductase activity; GO:0005488,binding; GO:0046872,metal ion binding;…	PF02900.18:Catalytic LigB subunit of aromatic ring-opening dioxygenase	--	--	--
MS.gene004947	0	0.19	0	0.78	0	0	1.48	0.88	2.37	1.26	1.24	0	chr1.4	63480552	63485546	-	--	--	K07407 alpha-galactosidase [EC:3.2.1.22] | (GenBank) alpha-galactosidase-like protein (A)	ko00052: Galactose metabolism; ko00561: Glycerolipid metabolism; ko00600: Sphingolipid metabolism; ko00603: Glycosphingolipid biosynthesis - globo and isoglobo series; ko01100: Metabolic pathways	XP_013468838.1	AGAL_CYATE RecName: Full=Alpha-galactosidase; EC=3.2.1.22; AltName: Full=Alpha-D-galactoside galactohydrolase; AltName: Full=Melibiase; Flags: Precursor;	At5g08370	GO:0052692,raffinose alpha-galactosidase activity; GO:0005975,carbohydrate metabolic process; GO:0003674,molecular_function; GO:0003824,catalytic activity; GO:0004553,hydrolase activity, hydrolyzing O-glycosyl compounds; GO:0004557,alpha-galactosidase activity; GO:0015925,galactosidase activity; GO:0016787,hydrolase activity; GO:0016798,hydrolase activity, acting on glycosyl bonds; GO:0008152,met…	PF16499.5:Alpha galactosidase A	--	--	--
MS.gene004955	0.71	0.48	0.73	8.17	6.04	4.54	6.1	6.15	1.37	2.61	5.36	0	chr1.4	63561984	63562736	+	--	--	K04077 chaperonin GroEL | (RefSeq) chaperonin CPN60-like 2, mitochondrial (A)	ko03018: RNA degradation	XP_013468844.1	NHL6_ARATH RecName: Full=NDR1/HIN1-like protein 6 {ECO:0000303|PubMed:26849212};	At1g54540	GO:0005829,cytosol; GO:0016021,integral component of membrane; GO:0005886,plasma membrane; GO:0009738,abscisic acid-activated signaling pathway; GO:0010116,positive regulation of abscisic acid biosynthetic process; GO:0009737,response to abscisic acid; GO:0006970,response to osmotic stress; GO:1902074,response to salt; GO:0001101,response to acid chemical; GO:0007165,signal transduction; GO:00071…	PF03168.13:Late embryogenesis abundant protein	--	--	--
MS.gene004970	1.16	46.98	32.24	211.54	258.81	231.72	48.93	181.09	52.34	274.08	171.19	204.7	chr1.4	63799595	63800407	+	--	--	K01761 methionine-gamma-lyase [EC:4.4.1.11] | (GenBank) cystathionine beta-lyase/cystathionine gamma-synthase (A)	ko00270: Cysteine and methionine metabolism; ko00450: Selenocompound metabolism; ko01100: Metabolic pathways	XP_013468871.1	MGL_ARATH RecName: Full=Methionine gamma-lyase; Short=AtMGL; EC=4.4.1.11; AltName: Full=L-methioninase;	At1g64660	GO:0005737,cytoplasm; GO:0005829,cytosol; GO:0016846,carbon-sulfur lyase activity; GO:0004123,cystathionine gamma-lyase activity; GO:0018826,methionine gamma-lyase activity; GO:0030170,pyridoxal phosphate binding; GO:0009970,cellular response to sulfate starvation; GO:0042631,cellular response to water deprivation; GO:0019343,cysteine biosynthetic process via cystathionine; GO:0019458,methionine …	PF01053.20:Cys/Met metabolism PLP-dependent enzyme	--	--	--
MS.gene004971	0.99	4.22	3.03	32.23	25.59	29.89	6.77	17.73	5.21	87.24	6.78	16.41	chr1.4	63804958	63805500	+	--	--	K01761 methionine-gamma-lyase [EC:4.4.1.11] | (GenBank) cystathionine beta-lyase/cystathionine gamma-synthase (A)	ko00270: Cysteine and methionine metabolism; ko00450: Selenocompound metabolism; ko01100: Metabolic pathways	XP_013468871.1	MGL_ARATH RecName: Full=Methionine gamma-lyase; Short=AtMGL; EC=4.4.1.11; AltName: Full=L-methioninase;	At1g64660	GO:0005737,cytoplasm; GO:0005829,cytosol; GO:0016846,carbon-sulfur lyase activity; GO:0004123,cystathionine gamma-lyase activity; GO:0018826,methionine gamma-lyase activity; GO:0030170,pyridoxal phosphate binding; GO:0009970,cellular response to sulfate starvation; GO:0042631,cellular response to water deprivation; GO:0019343,cysteine biosynthetic process via cystathionine; GO:0019458,methionine …	PF01053.20:Cys/Met metabolism PLP-dependent enzyme	--	--	--
MS.gene004978	25.98	40.87	27.97	58.62	44.12	51.15	179.23	90.89	118.49	167.79	122.65	0.6	chr1.4	63881702	63885106	-	--	--	K01056 peptidyl-tRNA hydrolase, PTH1 family [EC:3.1.1.29] | (RefSeq) chloroplastic group IIB intron splicing facilitator CRS2, chloroplastic-like (A)	--	XP_013468879.1	--	At1g64720	GO:0016021,integral component of membrane; GO:0008289,lipid binding; GO:0003674,molecular_function; GO:0005488,binding; GO:0005575,cellular_component; GO:0016020,membrane; GO:0031224,intrinsic component of membrane; GO:0044425,membrane part	PF01852.19:START domain	--	--	--
MS.gene005012	17.75	23.84	10.49	17.26	17.25	15.74	56.18	44.69	66.63	47.41	65.38	54.55	chr1.3	56221816	56223490	-	--	--	K03188 urease accessory protein | (RefSeq) uncharacterized protein LOC108224146 isoform X1 (A)	--	XP_003590868.1	P2B12_ARATH RecName: Full=Putative F-box protein PP2-B12; AltName: Full=Protein PHLOEM PROTEIN 2-LIKE B12; Short=AtPP2-B12;	At5g24560	GO:0030246,carbohydrate binding; GO:0003674,molecular_function; GO:0005488,binding	PF14299.6:Phloem protein 2	--	--	--
MS.gene00506	3.68	7.84	1.25	11.71	6.49	4.74	10.49	7.65	9.69	42.69	22.37	163.57	chr1.2	5114421	5115296	-	--	--	--	--	XP_003589063.1	--	At1g59590	GO:0016021,integral component of membrane; GO:0005575,cellular_component; GO:0016020,membrane; GO:0031224,intrinsic component of membrane; GO:0044425,membrane part	--	--	--	--
MS.gene00508	0	0	0.16	6.32	5.15	0.18	0	0.35	0.75	6.11	0.17	0	chr1.2	5134649	5135335	+	--	--	K12855 pre-mRNA-processing factor 6 | (GenBank) pre-mRNA splicing factor-like protein (A)	ko03040: Spliceosome	XP_003588734.1	STA1_ARATH RecName: Full=Protein STABILIZED1; AltName: Full=Pre-mRNA processing factor 6-like protein; AltName: Full=Protein EMBRYO DEFECTIVE 2770;	At4g03430	GO:0015030,Cajal body; GO:0071013,catalytic step 2 spliceosome; GO:0005634,nucleus; GO:0005681,spliceosomal complex; GO:0046540,U4/U6 x U5 tri-snRNP complex; GO:0080188,RNA-directed DNA methylation; GO:0000398,mRNA splicing, via spliceosome; GO:2000630,positive regulation of miRNA metabolic process; GO:2000636,positive regulation of primary miRNA processing; GO:0009409,response to cold; GO:000984…	PF00240.23:Ubiquitin family	--	--	--
MS.gene005123	0	0	0	0	0	0	0	0	0	1.97	1.33	3.01	chr1.1	60039064	60041507	-	--	--	K10599 pre-mRNA-processing factor 19 [EC:2.3.2.27] | (GenBank) Pre-mRNA-processing factor (A)	ko03040: Spliceosome; ko04120: Ubiquitin mediated proteolysis	XP_003590221.2	PR19A_ARATH RecName: Full=Pre-mRNA-processing factor 19 homolog 1 {ECO:0000305}; EC=2.3.2.- {ECO:0000250|UniProtKB:O22785}; AltName: Full=MOS4-associated complex protein 3A; Short=MAC protein 3A; AltName: Full=Plant U-box protein 59; AltName: Full=U-box domain-containing protein 59;	At1g04510	GO:0071013,catalytic step 2 spliceosome; GO:0005576,extracellular region; GO:0005730,nucleolus; GO:0005634,nucleus; GO:0000974,Prp19 complex; GO:0071006,U2-type catalytic step 1 spliceosome; GO:0061630,ubiquitin protein ligase activity; GO:0004842,ubiquitin-protein transferase activity; GO:0042742,defense response to bacterium; GO:0006281,DNA repair; GO:0000349,generation of catalytic spliceosome…	PF10536.9:Plant mobile domain	--	--	--
MS.gene005133	10.83	29.48	30.17	208.65	70	38.74	27.09	73.67	27.72	49.47	55.45	19.58	chr1.1	60160175	60163151	-	--	--	K14484 auxin-responsive protein IAA | (GenBank) auxin-responsive AUX/IAA family protein (A)	ko04075: Plant hormone signal transduction	XP_013468980.1	IAA16_ARATH RecName: Full=Auxin-responsive protein IAA16; AltName: Full=Indoleacetic acid-induced protein 16;	At3g04730	GO:0005634,nucleus; GO:0003700,DNA-binding transcription factor activity; GO:0042802,identical protein binding; GO:0000976,transcription regulatory region sequence-specific DNA binding; GO:0009734,auxin-activated signaling pathway; GO:0009733,response to auxin; GO:0140110,transcription regulator activity; GO:0003674,molecular_function; GO:0005515,protein binding; GO:0005488,binding; GO:0001067,re…	PF02309.16:AUX/IAA family	AUX/IAA	TR	AUX/IAA
MS.gene005137	0.32	1.14	1.56	25.11	5.67	10.38	0.31	9.51	0.91	2.17	2.81	8.83	chr1.1	60195422	60195976	-	--	--	K03116 sec-independent protein translocase protein TatA | (GenBank) twin arginine translocase (A)	ko03060: Protein export	GAU21457.1	TATA_PEA RecName: Full=Sec-independent protein translocase protein TATA, chloroplastic; AltName: Full=Protein THYLAKOID ASSEMBLY 4; AltName: Full=Protein TWIN-ARGININE TRANSLOCATION A; Flags: Precursor;	At5g28750	GO:0009535,chloroplast thylakoid membrane; GO:0031361,integral component of thylakoid membrane; GO:0033281,TAT protein transport complex; GO:0009977,proton motive force dependent protein transmembrane transporter activity; GO:0045038,protein import into chloroplast thylakoid membrane; GO:0043953,protein transport by the Tat complex; GO:0003674,molecular_function; GO:0005215,transporter activity; …	PF02416.16:mttA/Hcf106 family	--	--	--
MS.gene005140	0.27	2.96	3.36	0.74	5.17	0	0	1	1.05	1.88	11.41	78.76	chr1.1	60257000	60259318	-	--	--	K00600 glycine hydroxymethyltransferase [EC:2.1.2.1] | (RefSeq) serine hydroxymethyltransferase 3, chloroplastic-like isoform X1 (A)	ko00260: Glycine, serine and threonine metabolism; ko00460: Cyanoamino acid metabolism; ko00630: Glyoxylate and dicarboxylate metabolism; ko00670: One carbon pool by folate; ko01100: Metabolic pathways; ko01110: Biosynthesis of secondary metabolites; ko01200: Carbon metabolism; ko01230: Biosynthesis of amino acids; ko01240: Biosynthesis of cofactors	XP_013468988.1	PITH1_ARATH RecName: Full=PITH domain-containing protein At3g04780;	At3g04780	GO:0005829,cytosol; GO:0005622,intracellular; GO:0005575,cellular_component; GO:0005623,cell; GO:0005737,cytoplasm; GO:0044424,intracellular part; GO:0044444,cytoplasmic part; GO:0044464,cell part	PF06201.13:PITH domain	--	--	--
MS.gene005152	216.51	143.19	216.15	227.09	93.66	57.77	61.52	35.33	27.95	52.62	142.28	466.55	chr1.1	60421782	60423583	+	--	--	K02974 small subunit ribosomal protein S24e | (GenBank) 40S ribosomal protein S24-2 (A)	ko03010: Ribosome	XP_003591024.1	RS241_ARATH RecName: Full=40S ribosomal protein S24-1;	At3g04920	GO:0009507,chloroplast; GO:0005829,cytosol; GO:0022626,cytosolic ribosome; GO:0022627,cytosolic small ribosomal subunit; GO:0005730,nucleolus; GO:0005886,plasma membrane; GO:0042788,polysomal ribosome; GO:0005774,vacuolar membrane; GO:0003729,mRNA binding; GO:0003735,structural constituent of ribosome; GO:0006412,translation; GO:0003674,molecular_function; GO:0003676,nucleic acid binding; GO:0003…	PF01282.19:Ribosomal protein S24e	--	--	--
MS.gene005155	47.3	56.69	27.28	40.23	60.43	3.5	11.1	2.72	1.64	19.46	24.05	0	chr1.1	60441446	60442771	+	--	--	K12951 cobalt/nickel-transporting P-type ATPase D [EC:7.2.2.-] | (RefSeq) hypothetical protein (A)	--	XP_003591029.2	GSDA_ARATH RecName: Full=Guanosine deaminase {ECO:0000303|PubMed:24130159}; EC=3.5.4.15 {ECO:0000269|PubMed:24130159}; AltName: Full=tRNA-specific adenosine deaminase TAD4 {ECO:0000303|PubMed:25315605}; Short=AtTAD4 {ECO:0000303|PubMed:25315605};	At5g28050	GO:0005737,cytoplasm; GO:0005634,nucleus; GO:0047974,guanosine deaminase activity; GO:0008270,zinc ion binding; GO:0006152,purine nucleoside catabolic process; GO:0003674,molecular_function; GO:0003824,catalytic activity; GO:0016787,hydrolase activity; GO:0016810,hydrolase activity, acting on carbon-nitrogen (but not peptide) bonds; GO:0016814,hydrolase activity, acting on carbon-nitrogen (but no…	PF00383.23:Cytidine and deoxycytidylate deaminase zinc-binding region	--	--	--
MS.gene005199	9.3	22.49	63.95	6.76	60.06	18	0.58	2.27	6.74	8.4	6.33	10.48	chr1.4	66638404	66643235	+	--	--	K01206 alpha-L-fucosidase [EC:3.2.1.51] | (RefSeq) alpha-L-fucosidase 3 (A)	ko00511: Other glycan degradation	XP_012570001.1	GDL22_ARATH RecName: Full=GDSL esterase/lipase At1g54790; EC=3.1.1.-; AltName: Full=Extracellular lipase At1g54790; Flags: Precursor;	At1g54790	GO:0005576,extracellular region; GO:0016788,hydrolase activity, acting on ester bonds; GO:0016042,lipid catabolic process; GO:0003674,molecular_function; GO:0003824,catalytic activity; GO:0016787,hydrolase activity; GO:0008152,metabolic process; GO:0006629,lipid metabolic process; GO:0008150,biological_process; GO:0009056,catabolic process; GO:0044238,primary metabolic process; GO:0071704,organic…	PF00657.22:GDSL-like Lipase/Acylhydrolase	--	--	--
MS.gene005226	0.2	0.27	0.69	6.25	2.46	10.85	3.14	0.63	11.24	3.71	5.32	0	chr1.4	67025586	67030838	+	--	--	--	--	XP_003591102.1	--	At1g54920	--	--	--	--	--
MS.gene005253	0.05	0	0	0	0.09	0.05	0.25	0.82	3.57	5.41	1.25	20.91	chr1.4	67361780	67368981	+	--	--	K13447 respiratory burst oxidase [EC:1.6.3.- 1.11.1.-] | (GenBank) respiratory burst oxidase-like protein (A)	ko04016: MAPK signaling pathway - plant; ko04626: Plant-pathogen interaction	XP_003591142.1	RBOHB_SOLTU RecName: Full=Respiratory burst oxidase homolog protein B; EC=1.11.1.-; EC=1.6.3.-; AltName: Full=NADPH oxidase RBOHB; AltName: Full=StRBOHB;	At1g09090	GO:0016021,integral component of membrane; GO:0005886,plasma membrane; GO:0005509,calcium ion binding; GO:0016174,NAD(P)H oxidase activity; GO:0004601,peroxidase activity; GO:0003674,molecular_function; GO:0005488,binding; GO:0046872,metal ion binding; GO:0043167,ion binding; GO:0043169,cation binding; GO:0003824,catalytic activity; GO:0016491,oxidoreductase activity; GO:0016651,oxidoreductase ac…	PF08030.12:Ferric reductase NAD binding domain	--	--	--
MS.gene005268	0	20.31	4.93	4.97	18.45	15.08	54.08	133.74	14.93	31.46	164.12	230.37	chr1.1	61789968	61792103	+	--	--	--	--	XP_003591157.1	--	At3g05550	GO:0031305,integral component of mitochondrial inner membrane; GO:0005746,mitochondrial respiratory chain; GO:0033617,mitochondrial respiratory chain complex IV assembly; GO:0006996,organelle organization; GO:0007005,mitochondrion organization; GO:0008150,biological_process; GO:0008535,respiratory chain complex IV assembly; GO:0009987,cellular process; GO:0022607,cellular component assembly; GO:0…	PF04588.13:Hypoxia induced protein conserved region	--	--	--
MS.gene005286	0.18	0.49	0.15	0	0.34	0.16	3.54	0.82	0	0.53	10.74	24.44	chr1.1	61997012	61998613	+	--	--	K12849 pre-mRNA-splicing factor 38A | (GenBank) pre-mRNA-splicing factor (A)	ko03040: Spliceosome	XP_003591188.1	PRP38_ARATH RecName: Full=Pre-mRNA-splicing factor 38;	At2g40650	GO:0071011,precatalytic spliceosome; GO:0006397,mRNA processing; GO:0008380,RNA splicing; GO:0008152,metabolic process; GO:0006139,nucleobase-containing compound metabolic process; GO:0006396,RNA processing; GO:0006725,cellular aromatic compound metabolic process; GO:0006807,nitrogen compound metabolic process; GO:0008150,biological_process; GO:0009987,cellular process; GO:0010467,gene expression…	PF03371.15:PRP38 family	--	--	--
MS.gene005294	0.25	0.33	0	0.66	4.41	0.34	3.01	1.34	4.49	0.12	3.38	2.38	chr1.1	62103068	62108507	+	--	--	K09122 uncharacterized protein | (RefSeq) unknown ribonuclease (A)	--	AFK39265.1	WEX_ARATH RecName: Full=Werner Syndrome-like exonuclease; EC=3.1.-.-;	At1g56310	GO:0005737,cytoplasm; GO:0005634,nucleus; GO:0008408,3'-5' exonuclease activity; GO:0003677,DNA binding; GO:0046872,metal ion binding; GO:0003674,molecular_function; GO:0003824,catalytic activity; GO:0004518,nuclease activity; GO:0004527,exonuclease activity; GO:0016787,hydrolase activity; GO:0016788,hydrolase activity, acting on ester bonds; GO:0003676,nucleic acid binding; GO:0005488,binding; G…	PF01612.20:3'-5' exonuclease	--	--	--
MS.gene005302	3.36	20.48	1.63	8.2	0.15	0	1.49	1.38	1.23	1.02	0	0	chr1.1	62174671	62177818	-	--	--	K07466 replication factor A1 | (GenBank) replication factor-A carboxy-terminal domain protein (A)	ko03030: DNA replication; ko03420: Nucleotide excision repair; ko03430: Mismatch repair; ko03440: Homologous recombination	XP_003616287.1	RFA1B_ORYSJ RecName: Full=Replication protein A 70 kDa DNA-binding subunit B; Short=OsRPA70b; AltName: Full=Replication factor A protein 1B; AltName: Full=Replication protein A 1B;	At1g52950	GO:0005662,DNA replication factor A complex; GO:0003684,damaged DNA binding; GO:0046872,metal ion binding; GO:0043047,single-stranded telomeric DNA binding; GO:0006268,DNA unwinding involved in DNA replication; GO:0000724,double-strand break repair via homologous recombination; GO:0051321,meiotic cell cycle; GO:0006289,nucleotide-excision repair; GO:0007004,telomere maintenance via telomerase; GO…	PF02721.14:Domain of unknown function DUF223	--	--	--
MS.gene005306	4.31	1.21	0.44	0.24	1.78	1.47	6.85	29.86	15.49	57.45	262.78	142.85	chr1.1	62206178	62207006	+	--	--	K06674 structural maintenance of chromosome 2 | (RefSeq) hypothetical protein (A)	--	XP_003591211.1	USPAL_ARATH RecName: Full=Universal stress protein A-like protein;	At3g62550	GO:0005829,cytosol; GO:0005886,plasma membrane; GO:0016208,AMP binding; GO:0000166,nucleotide binding; GO:0003674,molecular_function; GO:0005488,binding; GO:0008144,drug binding; GO:0017076,purine nucleotide binding; GO:0030554,adenyl nucleotide binding; GO:0032553,ribonucleotide binding; GO:0032555,purine ribonucleotide binding; GO:0032559,adenyl ribonucleotide binding; GO:0036094,small molecule…	PF00582.26:Universal stress protein family	--	--	--
MS.gene005311	0.11	0.21	0.09	0	0.65	0	1.57	0.73	0.55	1.57	4.06	10.81	chr1.1	62260980	62262961	-	--	--	--	--	XP_003591216.2	--	At2g24100	--	--	--	--	--
MS.gene005331	6.21	4.31	3.46	1.4	1.86	1.67	1.24	0.64	0.54	1.1	3	5.59	chr1.1	62533801	62536355	-	--	--	K08486 syntaxin 1B/2/3 | (RefSeq) uncharacterized protein LOC113306450 (A)	ko04130: SNARE interactions in vesicular transport	GAU21547.1	AGDP1_ARATH RecName: Full=Protein AGENET DOMAIN (AGD)-CONTAINING P1 {ECO:0000303|PubMed:30382101}; AltName: Full=Protein ONE AGENET DOMAIN-CONTAINING PROTEIN {ECO:0000303|PubMed:30425322};	At1g09320	GO:0000775,chromosome, centromeric region; GO:0000792,heterochromatin; GO:0005634,nucleus; GO:0042393,histone binding; GO:0035064,methylated histone binding; GO:0006346,methylation-dependent chromatin silencing; GO:0036123,histone H3-K9 dimethylation; GO:0044030,regulation of DNA methylation; GO:0005515,protein binding; GO:0003674,molecular_function; GO:0005488,binding; GO:0140030,modification-de…	PF05641.12:Agenet domain	--	--	--
MS.gene005336	33.48	38.31	2.13	0.49	3.49	2.5	7.92	32.52	3.68	2.68	18.21	25.27	chr1.1	62585578	62587188	+	--	--	K18819 inositol 3-alpha-galactosyltransferase [EC:2.4.1.123] | (GenBank) galactinol synthase (A)	ko00052: Galactose metabolism; ko01100: Metabolic pathways	AAM97493.1	GOLS2_SOLLC RecName: Full=Galactinol synthase 2; Short=GolS-2; Short=SlGolS2; EC=2.4.1.123;	At1g56600	GO:0005737,cytoplasm; GO:0047216,inositol 3-alpha-galactosyltransferase activity; GO:0046872,metal ion binding; GO:0016757,transferase activity, transferring glycosyl groups; GO:0006012,galactose metabolic process; GO:0003674,molecular_function; GO:0003824,catalytic activity; GO:0008194,UDP-glycosyltransferase activity; GO:0008378,galactosyltransferase activity; GO:0016740,transferase activity; G…	PF01501.20:Glycosyl transferase family 8	--	--	--
MS.gene005376	5.47	7.25	4.6	0.07	2.24	0.21	4.47	2.54	0.9	1.73	8.92	49.36	chr1.1	62969749	62974687	-	--	--	--	--	XP_003591256.1	--	At3g05900	--	--	--	--	--
MS.gene005383	4.88	14.6	14.43	0.52	3.83	0.42	1.02	13.08	18.36	4.54	15.94	1.99	chr1.1	63136011	63142178	+	--	--	K04799 flap endonuclease-1 [EC:3.-.-.-] | (GenBank) flap endonuclease 1-A (A)	ko03030: DNA replication; ko03410: Base excision repair; ko03450: Non-homologous end-joining	XP_003591270.1	FEN1_SOYBN RecName: Full=Flap endonuclease 1 {ECO:0000255|HAMAP-Rule:MF_03140}; Short=FEN-1 {ECO:0000255|HAMAP-Rule:MF_03140}; EC=3.1.-.- {ECO:0000255|HAMAP-Rule:MF_03140}; AltName: Full=Flap structure-specific endonuclease 1 {ECO:0000255|HAMAP-Rule:MF_03140};	At5g26675	GO:0005739,mitochondrion; GO:0005730,nucleolus; GO:0005654,nucleoplasm; GO:0008409,5'-3' exonuclease activity; GO:0017108,5'-flap endonuclease activity; GO:0003677,DNA binding; GO:0000287,magnesium ion binding; GO:0006284,base-excision repair; GO:0006260,DNA replication; GO:0043137,DNA replication, removal of RNA primer; GO:0003674,molecular_function; GO:0003824,catalytic activity; GO:0004518,nuc…	PF00867.18:XPG I-region	--	--	--
MS.gene005411	2.31	9.23	2.42	3.47	49.48	60.77	8.68	38.17	16.25	25.14	41.52	39.92	chr1.1	63420598	63422271	-	--	--	K20660 cytochrome P450 family 709 | (GenBank) cytochrome P450 family 709 protein (A)	--	XP_013469137.1	C70B2_ARATH RecName: Full=Cytochrome P450 709B2 {ECO:0000305}; EC=1.14.-.- {ECO:0000305};	At2g46950	GO:0005829,cytosol; GO:0016021,integral component of membrane; GO:0020037,heme binding; GO:0005506,iron ion binding; GO:0004497,monooxygenase activity; GO:0016705,oxidoreductase activity, acting on paired donors, with incorporation or reduction of molecular oxygen; GO:0003674,molecular_function; GO:0005488,binding; GO:0046906,tetrapyrrole binding; GO:0048037,cofactor binding; GO:0097159,organic c…	PF00067.22:Cytochrome P450	--	--	--
MS.gene005430	17.36	19.72	13	53.72	54.43	58.13	26.13	37.7	47.23	76.75	44.21	68.09	chr1.1	63690786	63696779	-	--	--	K05658 ATP-binding cassette, subfamily B (MDR/TAP), member 1 [EC:7.6.2.2] | (GenBank) ABC transporter B family protein (A)	ko02010: ABC transporters	XP_003591310.1	AB4B_ARATH RecName: Full=ABC transporter B family member 4; Short=ABC transporter ABCB.4; Short=AtABCB4; AltName: Full=Multidrug resistance protein 4; AltName: Full=P-glycoprotein 4;	At2g47000	GO:0005829,cytosol; GO:0016021,integral component of membrane; GO:0016020,membrane; GO:0005886,plasma membrane; GO:0009506,plasmodesma; GO:0008559,xenobiotic transmembrane transporting ATPase activity; GO:0005524,ATP binding; GO:0042626,ATPase activity, coupled to transmembrane movement of substances; GO:0010329,auxin efflux transmembrane transporter activity; GO:0010328,auxin influx transmembran…	PF00664.23:ABC transporter transmembrane region	--	--	--
MS.gene005432	0	0.13	0	0.63	4.72	4.18	0	0.25	0.13	0.14	3.08	0	chr1.1	63714312	63719690	+	--	--	K09838 zeaxanthin epoxidase [EC:1.14.15.21] | (GenBank) zeaxanthin epoxidase (A)	ko00906: Carotenoid biosynthesis; ko01100: Metabolic pathways; ko01110: Biosynthesis of secondary metabolites	XP_013450170.1	TAUE4_ARATH RecName: Full=Sulfite exporter TauE/SafE family protein 4 {ECO:0000312|EMBL:AEC09275.1};	At5g67030	GO:0031464,Cul4A-RING E3 ubiquitin ligase complex; GO:0016021,integral component of membrane; GO:0016567,protein ubiquitination; GO:0008152,metabolic process; GO:0006464,cellular protein modification process; GO:0006807,nitrogen compound metabolic process; GO:0008150,biological_process; GO:0009987,cellular process; GO:0019538,protein metabolic process; GO:0032446,protein modification by small pro…	--	--	--	--
MS.gene005437	8.33	12.47	4.54	3.25	18.83	11.87	48.38	19.18	35.67	48.36	60.73	0.3	chr1.1	63758051	63759629	-	--	--	--	--	PNY11248.1	--	At3g22220	GO:0005634,nucleus; GO:0003677,DNA binding; GO:0046872,metal ion binding; GO:0046983,protein dimerization activity; GO:0003674,molecular_function; GO:0003676,nucleic acid binding; GO:0005488,binding; GO:0097159,organic cyclic compound binding; GO:1901363,heterocyclic compound binding; GO:0043167,ion binding; GO:0043169,cation binding; GO:0005515,protein binding; GO:0005622,intracellular; GO:00055…	--	--	--	--
MS.gene005458	0	0	0	0.27	0.09	0	0.88	1.18	0.38	6.87	0.89	0	chr1.1	63922227	63928065	-	--	--	K23280 rhamnogalacturonan I rhamnosyltransferase [EC:2.4.1.351] | (GenBank) O-fucosyltransferase family protein (A)	--	XP_003613885.1	RRT4_ARATH RecName: Full=Rhamnogalacturonan I rhamnosyltransferase 1 {ECO:0000303|PubMed:30082766}; EC=2.4.1.351 {ECO:0000269|PubMed:30082766}; AltName: Full=O-fucosyltransferase 3 {ECO:0000305}; Short=O-FucT-3 {ECO:0000305}; AltName: Full=O-fucosyltransferase family protein {ECO:0000305};	At1g14020	GO:0009507,chloroplast; GO:0005737,cytoplasm; GO:0000139,Golgi membrane; GO:0016021,integral component of membrane; GO:0016757,transferase activity, transferring glycosyl groups; GO:0071555,cell wall organization; GO:0006004,fucose metabolic process; GO:0045489,pectin biosynthetic process; GO:0003674,molecular_function; GO:0003824,catalytic activity; GO:0016740,transferase activity; GO:0008150,bi…	PF10250.9:GDP-fucose protein O-fucosyltransferase	--	--	--
MS.gene005461	0	0	0	2.87	1.64	2.38	0	0	0	0	1.03	0	chr1.1	63936382	63939264	-	--	--	--	--	XP_003603652.2	--	--	GO:0016787,hydrolase activity; GO:0044255,cellular lipid metabolic process; GO:0003674,molecular_function; GO:0003824,catalytic activity; GO:0008152,metabolic process; GO:0006629,lipid metabolic process; GO:0008150,biological_process; GO:0009987,cellular process; GO:0044237,cellular metabolic process; GO:0044238,primary metabolic process; GO:0071704,organic substance metabolic process	PF05057.14:Putative serine esterase (DUF676)	--	--	--
MS.gene005482	2.54	5.98	7.12	0.44	0.37	1.07	13.69	24.09	2.53	0.57	1.21	9.96	chr1.1	64162343	64165485	+	--	--	K01213 galacturan 1,4-alpha-galacturonidase [EC:3.2.1.67] | (RefSeq) polygalacturonase At1g48100-like (A)	ko00040: Pentose and glucuronate interconversions; ko01100: Metabolic pathways	XP_003591344.2	PGLR4_ARATH RecName: Full=Polygalacturonase At1g48100; Short=PG; EC=3.2.1.15; AltName: Full=Pectinase At1g48100; Flags: Precursor;	At1g02460	GO:0005618,cell wall; GO:0005576,extracellular region; GO:0004650,polygalacturonase activity; GO:0005975,carbohydrate metabolic process; GO:0009831,plant-type cell wall modification involved in multidimensional cell growth; GO:0003674,molecular_function; GO:0003824,catalytic activity; GO:0004553,hydrolase activity, hydrolyzing O-glycosyl compounds; GO:0016787,hydrolase activity; GO:0016798,hydrol…	PF00295.17:Glycosyl hydrolases family 28	--	--	--
MS.gene005488	7.77	11.63	1.55	7.77	1.46	2.51	17.23	22.12	8.44	34.96	40.35	137.43	chr1.1	64237384	64238519	+	--	--	K09422 transcription factor MYB, plant | (GenBank) myb transcription factor (A)	--	XP_003591357.1	MYB2_ORYSJ RecName: Full=Transcription factor MYB2 {ECO:0000305}; AltName: Full=Myb-related protein 2 {ECO:0000305}; Short=OsMYB2 {ECO:0000303|PubMed:22301384};	At1g48000	GO:0005634,nucleus; GO:0003700,DNA-binding transcription factor activity; GO:0043565,sequence-specific DNA binding; GO:1901002,positive regulation of response to salt stress; GO:1902584,positive regulation of response to water deprivation; GO:0045893,positive regulation of transcription, DNA-templated; GO:0006355,regulation of transcription, DNA-templated; GO:0009409,response to cold; GO:0140110,…	PF00249.31:Myb-like DNA-binding domain	MYB	TF	MYB->MYB
MS.gene005489	0.8	0.43	0	0.43	0	0	2.82	4.66	4.45	2.67	10.64	8.07	chr1.1	64250160	64251293	+	--	--	K09422 transcription factor MYB, plant | (GenBank) myb transcription factor (A)	--	AHY94990.1	MY108_ARATH RecName: Full=Transcription factor MYB108; AltName: Full=Myb-related protein 108; Short=AtMYB108; AltName: Full=Protein BOTRYTIS-SUSCEPTIBLE 1;	At3g06490	GO:0005634,nucleus; GO:0003700,DNA-binding transcription factor activity; GO:0043565,sequence-specific DNA binding; GO:0000976,transcription regulatory region sequence-specific DNA binding; GO:0006952,defense response; GO:0120195,NA; GO:0006355,regulation of transcription, DNA-templated; GO:0009620,response to fungus; GO:0140110,transcription regulator activity; GO:0003674,molecular_function; GO:…	PF00249.31:Myb-like DNA-binding domain	MYB	TF	MYB->MYB
MS.gene005525	0	0	0	0.51	0	0	51.46	59.53	106.99	17.06	9.71	21.69	chr1.1	64626684	64627988	+	--	--	--	--	XP_003591417.1	PHO32_ARATH RecName: Full=Universal stress protein PHOS32 {ECO:0000303|PubMed:12644671}; AltName: Full=Phosphorylated protein of 32 kDa {ECO:0000303|PubMed:18285339}; Short=AtPHOS32 {ECO:0000303|PubMed:18285339}; Flags: Precursor;	At3g62550	GO:0009507,chloroplast; GO:0005829,cytosol; GO:0005634,nucleus; GO:0005886,plasma membrane; GO:0009536,plastid; GO:0005524,ATP binding; GO:0002238,response to molecule of fungal origin; GO:0000166,nucleotide binding; GO:0003674,molecular_function; GO:0005488,binding; GO:0008144,drug binding; GO:0017076,purine nucleotide binding; GO:0030554,adenyl nucleotide binding; GO:0032553,ribonucleotide bind…	PF00582.26:Universal stress protein family	--	--	--
MS.gene005526	4.63	5.62	2.46	2.5	1.96	2.95	4.08	8.21	1.33	28.78	31.38	75.7	chr1.1	64635740	64636318	+	--	--	--	--	XP_003591419.1	--	At4g02090	--	PF14009.6:Domain of unknown function (DUF4228)	--	--	--
MS.gene005527	2.1	2.4	1.97	1.54	1.67	0.98	0.56	0.35	0.12	0.43	1.41	0.07	chr1.1	64639920	64643244	+	--	--	K15920 xylan 1,4-beta-xylosidase [EC:3.2.1.37] | (RefSeq) beta-xylosidase/alpha-L-arabinofuranosidase 2 (A)	ko00520: Amino sugar and nucleotide sugar metabolism; ko01100: Metabolic pathways	XP_003591420.1	BXL2_ARATH RecName: Full=Probable beta-D-xylosidase 2; Short=AtBXL2; EC=3.2.1.-; Flags: Precursor;	At1g02640	GO:0005576,extracellular region; GO:0009505,plant-type cell wall; GO:0046556,alpha-L-arabinofuranosidase activity; GO:0009044,xylan 1,4-beta-xylosidase activity; GO:0031222,arabinan catabolic process; GO:0045493,xylan catabolic process; GO:0003674,molecular_function; GO:0003824,catalytic activity; GO:0004553,hydrolase activity, hydrolyzing O-glycosyl compounds; GO:0016787,hydrolase activity; GO:0…	PF01915.22:Glycosyl hydrolase family 3 C-terminal domain	--	--	--
MS.gene005560	12.16	9.04	7.77	3.39	7.63	5.97	39.38	288.05	214.93	449.05	575.09	1146.72	chr1.1	64922003	64923099	+	--	--	K09286 EREBP-like factor | (GenBank) ethylene response factor (A)	--	XP_003591474.1	RAP23_ARATH RecName: Full=Ethylene-responsive transcription factor RAP2-3; AltName: Full=Cadmium-induced protein AS30; AltName: Full=Ethylene response factor 72; Short=ERF72; AltName: Full=Ethylene-responsive element binding protein; Short=AtEBP; AltName: Full=Protein RELATED TO APETALA2 3; Short=Related to AP2 3;	At3g16770	GO:0005737,cytoplasm; GO:0005634,nucleus; GO:0005886,plasma membrane; GO:0003677,DNA binding; GO:0003700,DNA-binding transcription factor activity; GO:0000976,transcription regulatory region sequence-specific DNA binding; GO:0008219,cell death; GO:0009873,ethylene-activated signaling pathway; GO:0010286,heat acclimation; GO:0045893,positive regulation of transcription, DNA-templated; GO:0009735,r…	PF00847.20:AP2 domain	AP2/ERF-ERF	TF	AP2/ERF->AP2/ERF-ERF
MS.gene005602	32.17	89.95	44.46	316.66	155.35	146.28	397.15	1274.09	1534.64	675.33	1221.34	408.17	8681	116801	118589	-	--	--	--	--	XP_003591541.1	PHO34_ARATH RecName: Full=Universal stress protein PHOS34 {ECO:0000303|PubMed:12644671}; AltName: Full=Phosphorylated protein of 34 kDa {ECO:0000303|PubMed:18285339}; Short=AtPHOS34 {ECO:0000303|PubMed:18285339}; Flags: Precursor;	At2g47710	GO:0009507,chloroplast; GO:0005829,cytosol; GO:0005524,ATP binding; GO:0002238,response to molecule of fungal origin; GO:0000166,nucleotide binding; GO:0003674,molecular_function; GO:0005488,binding; GO:0008144,drug binding; GO:0017076,purine nucleotide binding; GO:0030554,adenyl nucleotide binding; GO:0032553,ribonucleotide binding; GO:0032555,purine ribonucleotide binding; GO:0032559,adenyl rib…	PF00582.26:Universal stress protein family	--	--	--
MS.gene005606	5.28	4.19	2.89	14.73	24.42	8.66	6.33	1.14	7.09	4.88	7.38	4.14	8681	157000	163302	-	--	--	K05666 ATP-binding cassette, subfamily C (CFTR/MRP), member 2 | (RefSeq) ABC transporter C family member 14-like (A)	ko02010: ABC transporters	XP_003591546.1	AB14C_ARATH RecName: Full=ABC transporter C family member 14; Short=ABC transporter ABCC.14; Short=AtABCC14; EC=7.6.2.2; AltName: Full=ATP-energized glutathione S-conjugate pump 10; AltName: Full=Glutathione S-conjugate-transporting ATPase 10; AltName: Full=Multidrug resistance-associated protein 10;	At3g62700	GO:0005829,cytosol; GO:0005794,Golgi apparatus; GO:0016021,integral component of membrane; GO:0016020,membrane; GO:0000325,plant-type vacuole; GO:0005774,vacuolar membrane; GO:0005773,vacuole; GO:0008559,xenobiotic transmembrane transporting ATPase activity; GO:0005524,ATP binding; GO:0042626,ATPase activity, coupled to transmembrane movement of substances; GO:0055085,transmembrane transport; GO:…	PF00005.27:ABC transporter	--	--	--
MS.gene005619	510.73	216.5	67.33	1853.16	1119.06	891.75	177.27	55.74	399.22	279.75	374.67	318.4	8682	60308	61357	-	--	--	K00799 glutathione S-transferase [EC:2.5.1.18] | (GenBank) glutathione S-transferase, amino-terminal domain protein (A)	ko00480: Glutathione metabolism; ko01100: Metabolic pathways	XP_013469188.1	GSTF_HYOMU RecName: Full=Glutathione S-transferase {ECO:0000303|PubMed:8108497}; EC=2.5.1.18 {ECO:0000269|PubMed:8108497}; AltName: Full=25 kDa auxin-binding protein {ECO:0000303|PubMed:8108497}; AltName: Full=GST class-phi {ECO:0000303|PubMed:8108497};	At1g02920	GO:0004364,glutathione transferase activity; GO:0009734,auxin-activated signaling pathway; GO:0006749,glutathione metabolic process; GO:0003674,molecular_function; GO:0003824,catalytic activity; GO:0016740,transferase activity; GO:0016765,transferase activity, transferring alkyl or aryl (other than methyl) groups; GO:0007165,signal transduction; GO:0007154,cell communication; GO:0008150,biologica…	PF02798.20:Glutathione S-transferase, N-terminal domain	--	--	--
MS.gene005620	0.62	2.99	49.65	197.03	623.07	44.46	1.42	1.89	4.98	459.61	13.62	7.58	8682	64839	65777	-	--	--	K00799 glutathione S-transferase [EC:2.5.1.18] | (GenBank) glutathione S-transferase, amino-terminal domain protein (A)	ko00480: Glutathione metabolism; ko01100: Metabolic pathways	BAB70616.1	GSTF1_TOBAC RecName: Full=Glutathione S-transferase PARB {ECO:0000303|PubMed:1729717}; EC=2.5.1.18 {ECO:0000250|UniProtKB:O80852}; AltName: Full=GST class-phi {ECO:0000303|PubMed:1729717};	At1g02920	GO:0005737,cytoplasm; GO:0043295,glutathione binding; GO:0004364,glutathione transferase activity; GO:0006749,glutathione metabolic process; GO:0003674,molecular_function; GO:0005488,binding; GO:0033218,amide binding; GO:0042277,peptide binding; GO:0043167,ion binding; GO:0043168,anion binding; GO:0048037,cofactor binding; GO:0072341,modified amino acid binding; GO:1900750,oligopeptide binding; G…	PF02798.20:Glutathione S-transferase, N-terminal domain	--	--	--
MS.gene005636	5.08	2.75	1.88	0.26	0.9	2.61	3.19	0.35	0.09	11.15	8.22	18.46	8683	30339	33227	-	--	--	--	--	XP_013459511.1	--	--	--	PF00646.33:F-box domain	--	--	--
MS.gene005657	14.39	2.1	2.12	1.28	2.68	1.3	0.76	0.82	0.75	0.63	12.97	0	chr1.2	67063260	67065013	+	--	--	K14493 gibberellin receptor GID1 [EC:3.-.-.-] | (GenBank) gibberellin receptor GID1c-like protein (A)	ko04075: Plant hormone signal transduction	XP_003591590.1	GID1B_ARATH RecName: Full=Gibberellin receptor GID1B; EC=3.-.-.-; AltName: Full=AtCXE14; AltName: Full=Carboxylesterase 14; AltName: Full=GID1-like protein 2; AltName: Full=Protein GA INSENSITIVE DWARF 1B; Short=AtGID1B;	At3g63010	GO:0005737,cytoplasm; GO:0005634,nucleus; GO:0010331,gibberellin binding; GO:0016787,hydrolase activity; GO:0048444,floral organ morphogenesis; GO:0048530,fruit morphogenesis; GO:0010476,gibberellin mediated signaling pathway; GO:0010629,negative regulation of gene expression; GO:1905516,positive regulation of fertilization; GO:0009939,positive regulation of gibberellic acid mediated signaling pa…	PF07859.13:alpha/beta hydrolase fold	--	--	--
MS.gene005673	33.18	18.47	15.46	15.27	7.49	11.82	8.45	3.26	2.97	3.89	9.87	36.68	chr1.2	67278593	67279975	+	--	--	--	--	XP_003591620.1	--	At1g03350	--	PF03909.17:BSD domain	--	--	--
MS.gene005674	34.71	24.31	39.95	12.14	19.81	25.31	11.38	9.64	4.8	5.89	7.89	3	chr1.2	67282092	67286500	-	--	--	K10767 mRNA N6-methyladenine demethylase [EC:1.14.11.53] | (GenBank) 2OG-Fe(II) oxygenase family oxidoreductase (A)	--	XP_013469250.1	AK10B_ARATH RecName: Full=RNA demethylase ALKBH10B {ECO:0000305}; EC=1.14.11.- {ECO:0000269|PubMed:29180595}; AltName: Full=Alkylated DNA repair protein alkB homolog 10B {ECO:0000305}; AltName: Full=Alpha-ketoglutarate-dependent dioxygenase alkB homolog 10B {ECO:0000305};	At4g02940	GO:0032451,demethylase activity; GO:0051213,dioxygenase activity; GO:0046872,metal ion binding; GO:0003729,mRNA binding; GO:1990931,RNA N6-methyladenosine dioxygenase activity; GO:0006402,mRNA catabolic process; GO:0080167,response to karrikin; GO:0010228,vegetative to reproductive phase transition of meristem; GO:0003674,molecular_function; GO:0003824,catalytic activity; GO:0016491,oxidoreductas…	PF03171.20:2OG-Fe(II) oxygenase superfamily	--	--	--
MS.gene00569	6.25	8.37	4.14	29.89	8.95	35.9	13.2	7.15	12.06	21.43	15.63	6.59	chr1.4	5816024	5820455	-	--	--	K01369 legumain [EC:3.4.22.34] | (GenBank) vacuolar processing enzyme (A)	--	XP_013465905.1	VPE_VICSA RecName: Full=Vacuolar-processing enzyme; Short=VPE; EC=3.4.22.-; AltName: Full=Proteinase B; Flags: Precursor;	At4g32940	GO:0004197,cysteine-type endopeptidase activity; GO:0051603,proteolysis involved in cellular protein catabolic process; GO:0003674,molecular_function; GO:0003824,catalytic activity; GO:0004175,endopeptidase activity; GO:0008234,cysteine-type peptidase activity; GO:0008233,peptidase activity; GO:0070011,peptidase activity, acting on L-amino acid peptides; GO:0016787,hydrolase activity; GO:0140096,…	PF01650.18:Peptidase C13 family	--	--	--
MS.gene005690	29.49	12.44	13.26	50.38	50.48	110.86	60.6	130.14	94.61	149.04	60.08	54.69	chr1.2	67413219	67414570	-	--	--	K00799 glutathione S-transferase [EC:2.5.1.18] | (GenBank) glutathione S-transferase, amino-terminal domain protein (A)	ko00480: Glutathione metabolism; ko01100: Metabolic pathways	XP_003591636.2	GSTX3_TOBAC RecName: Full=Probable glutathione S-transferase; EC=2.5.1.18; AltName: Full=Auxin-induced protein PCNT103;	At2g29460	GO:0005737,cytoplasm; GO:0004364,glutathione transferase activity; GO:0009734,auxin-activated signaling pathway; GO:0006749,glutathione metabolic process; GO:0003674,molecular_function; GO:0003824,catalytic activity; GO:0016740,transferase activity; GO:0016765,transferase activity, transferring alkyl or aryl (other than methyl) groups; GO:0007165,signal transduction; GO:0007154,cell communication…	PF02798.20:Glutathione S-transferase, N-terminal domain	--	--	--
MS.gene005803	0.55	0.55	0.2	0.38	0.23	0.22	0.65	0.77	0.7	9.39	2.53	0.59	chr1.1	66666963	66671126	-	--	--	K19033 30S ribosomal protein S31 | (RefSeq) glycosyltransferase family 64 protein C4-like isoform X1 (A)	--	XP_013469331.1	GINT1_ARATH RecName: Full=Glucosamine inositolphosphorylceramide transferase 1 {ECO:0000303|PubMed:29760197}; EC=2.7.1.227 {ECO:0000269|PubMed:29760197}; AltName: Full=Glycosyltransferase family protein 64 protein C5 {ECO:0000303|PubMed:24905498}; Short=GT64 C5 {ECO:0000303|PubMed:24905498};	At5g04500	GO:0016021,integral component of membrane; GO:0045140,inositol phosphoceramide synthase activity; GO:0046872,metal ion binding; GO:0016757,transferase activity, transferring glycosyl groups; GO:0030259,lipid glycosylation; GO:0006486,protein glycosylation; GO:0009737,response to abscisic acid; GO:0009651,response to salt stress; GO:0009845,seed germination; GO:0003674,molecular_function; GO:00038…	PF09258.10:Glycosyl transferase family 64 domain	--	--	--
MS.gene005838	68.39	84.4	88.74	21.28	4.58	4.42	8.24	7.95	20.8	11.41	32.99	64.22	chr1.1	67263012	67263425	+	--	--	K11252 histone H2B | (GenBank) core histone H2A/H2B/H3/H4 (A)	--	XP_013469298.1	H2B1_MEDTR RecName: Full=Probable histone H2B.1;	At1g07790	GO:0000786,nucleosome; GO:0005634,nucleus; GO:0003677,DNA binding; GO:0046982,protein heterodimerization activity; GO:0003674,molecular_function; GO:0003676,nucleic acid binding; GO:0005488,binding; GO:0097159,organic cyclic compound binding; GO:1901363,heterocyclic compound binding; GO:0005515,protein binding; GO:0046983,protein dimerization activity; GO:0005622,intracellular; GO:0005575,cellula…	PF00125.24:Core histone H2A/H2B/H3/H4	--	--	--
MS.gene005850	12.3	9.15	9.73	5.68	3.41	2.87	4.63	3.11	3.65	5.6	5.53	3.66	chr1.1	67382241	67385626	-	--	--	K13123 G patch domain-containing protein 1 | (RefSeq) predicted protein (A)	--	XP_003591766.1	--	At4g31200	GO:0048471,perinuclear region of cytoplasm; GO:0003723,RNA binding; GO:0006874,cellular calcium ion homeostasis; GO:0006397,mRNA processing; GO:0003674,molecular_function; GO:0003676,nucleic acid binding; GO:0005488,binding; GO:0097159,organic cyclic compound binding; GO:1901363,heterocyclic compound binding; GO:0006873,cellular ion homeostasis; GO:0006875,cellular metal ion homeostasis; GO:00081…	PF04818.13:RNA polymerase II-binding domain.	--	--	--
MS.gene005851	6322.64	1797.13	2583.6	487.12	639.58	1078.1	1209.86	1286.15	366.72	351.53	371.03	287.43	chr1.1	67390348	67391175	-	--	--	--	--	XP_013469340.1	LCB3_ROBPS RecName: Full=Putative bark agglutinin LECRPA3; Flags: Precursor; Fragment;	At5g10530	GO:0030246,carbohydrate binding; GO:0046872,metal ion binding; GO:0003674,molecular_function; GO:0005488,binding; GO:0043167,ion binding; GO:0043169,cation binding	PF00139.19:Legume lectin domain	--	--	--
MS.gene005852	1163.73	391.77	810.8	107.62	297.74	714.03	173.45	89.76	67.91	489.23	215.07	77.13	chr1.1	67406744	67407574	-	--	--	--	--	XP_013469340.1	LCB3_ROBPS RecName: Full=Putative bark agglutinin LECRPA3; Flags: Precursor; Fragment;	At5g65600	GO:0030246,carbohydrate binding; GO:0046872,metal ion binding; GO:0003674,molecular_function; GO:0005488,binding; GO:0043167,ion binding; GO:0043169,cation binding	PF00139.19:Legume lectin domain	--	--	--
MS.gene005853	2426.95	1162.6	1561.04	564.06	720.14	1312.67	861.15	513.67	360.92	242.44	430.41	375.65	chr1.1	67413746	67414597	-	--	--	--	--	XP_003599063.1	LECN_PEA RecName: Full=Non-seed lectin; Flags: Precursor;	At5g65600	GO:0030246,carbohydrate binding; GO:0003674,molecular_function; GO:0005488,binding	PF00139.19:Legume lectin domain	--	--	--
MS.gene005856	6.16	14.6	7.34	1.63	1.14	0.64	2.37	2.66	0.39	1.28	0.18	0	chr1.1	67430502	67433398	-	--	--	K24940 CWF19-like protein 2 | (RefSeq) hypothetical protein (A)	--	XP_003591771.1	--	At2g16980	GO:0016021,integral component of membrane; GO:0022857,transmembrane transporter activity; GO:0003674,molecular_function; GO:0005215,transporter activity; GO:0005575,cellular_component; GO:0016020,membrane; GO:0031224,intrinsic component of membrane; GO:0044425,membrane part	PF07690.16:Major Facilitator Superfamily	--	--	--
MS.gene005857	13.96	13.63	13.48	0.46	1.9	1.38	3.96	8	1.94	0	0.99	0	chr1.1	67439064	67442451	-	--	--	K24940 CWF19-like protein 2 | (RefSeq) hypothetical protein (A)	--	XP_003591772.1	--	At2g16980	GO:0016021,integral component of membrane; GO:0022857,transmembrane transporter activity; GO:0003674,molecular_function; GO:0005215,transporter activity; GO:0005575,cellular_component; GO:0016020,membrane; GO:0031224,intrinsic component of membrane; GO:0044425,membrane part	PF07690.16:Major Facilitator Superfamily	--	--	--
MS.gene005866	5.19	4.66	4.44	2.12	3.55	10.95	9.24	31.94	24.65	40.63	42.82	11.5	chr1.1	67520299	67522051	-	--	--	K14491 two-component response regulator ARR-B family | (RefSeq) two-component response regulator ARR12 isoform X2 (A)	ko04075: Plant hormone signal transduction	XP_003591795.2	HHO2_ARATH RecName: Full=Transcription factor HHO2 {ECO:0000305}; AltName: Full=MYB-domain transcription factor HHO2 {ECO:0000305}; AltName: Full=Protein HRS1 HOMOLOG 2 {ECO:0000303|PubMed:27016098};	At1g68670	GO:0005634,nucleus; GO:0003700,DNA-binding transcription factor activity; GO:0001217,bacterial-type RNA polymerase transcriptional repressor activity, sequence-specific DNA binding; GO:0000976,transcription regulatory region sequence-specific DNA binding; GO:0071456,cellular response to hypoxia; GO:0055062,phosphate ion homeostasis; GO:0006355,regulation of transcription, DNA-templated; GO:000973…	PF00249.31:Myb-like DNA-binding domain	GARP-G2-like	TF	GARP->GARP-G2-like
MS.gene005888	0	0	0	18.9	13.44	0.25	0	20.07	0	1.05	20.75	11.54	chr1.1	67860906	67864317	+	--	--	--	--	GAU16348.1	--	At2g31725	--	PF05811.13:Eukaryotic protein of unknown function (DUF842)	--	--	--
MS.gene005901	0	0	0	30.11	15.88	0.97	5.24	15.57	6.93	1.05	16.12	0	chr1.1	68018510	68021978	+	--	--	--	--	GAU16348.1	--	At2g31725	--	PF05811.13:Eukaryotic protein of unknown function (DUF842)	--	--	--
MS.gene005904	0.11	0.48	0.7	7.2	4.32	2.23	2.3	13.67	5.42	4.91	13.32	13.72	chr1.1	68050502	68051758	+	--	--	K13429 chitin elicitor receptor kinase 1 | (RefSeq) lysM domain receptor-like kinase 3 isoform X1 (A)	ko04626: Plant-pathogen interaction	XP_003591872.1	LYK3_ARATH RecName: Full=LysM domain receptor-like kinase 3; Short=LysM-containing receptor-like kinase 3; EC=2.7.11.-; Flags: Precursor;	At3g57120	GO:0016021,integral component of membrane; GO:0005886,plasma membrane; GO:0005524,ATP binding; GO:0004674,protein serine/threonine kinase activity; GO:0009738,abscisic acid-activated signaling pathway; GO:0006952,defense response; GO:0050832,defense response to fungus; GO:0045087,innate immune response; GO:0031348,negative regulation of defense response; GO:0009789,positive regulation of abscisic…	PF07714.17:Protein tyrosine kinase	--	--	--
MS.gene005931	2.95	3.34	4.09	18.3	13.95	6.19	8.48	11.42	9.84	6.15	10.56	2.96	chr1.3	65763823	65772619	-	--	--	K16298 serine carboxypeptidase-like clade IV [EC:3.4.16.-] | (GenBank) serine carboxypeptidase-like protein (A)	--	XP_013469440.1	SCP49_ARATH RecName: Full=Serine carboxypeptidase-like 49; EC=3.4.16.-; Flags: Precursor;	At3g10410	GO:0005829,cytosol; GO:0005576,extracellular region; GO:0005773,vacuole; GO:0004185,serine-type carboxypeptidase activity; GO:0003674,molecular_function; GO:0003824,catalytic activity; GO:0004180,carboxypeptidase activity; GO:0008236,serine-type peptidase activity; GO:0008233,peptidase activity; GO:0008238,exopeptidase activity; GO:0070011,peptidase activity, acting on L-amino acid peptides; GO:0…	PF00450.22:Serine carboxypeptidase	--	--	--
MS.gene005950	0	0	0	1.63	1.71	0	0.85	1.12	0.56	0	1.03	0	chr1.3	65923935	65931219	-	--	--	--	--	XP_013469514.1	MUC70_ARATH RecName: Full=Probable hexosyltransferase MUCI70 {ECO:0000305}; EC=2.4.1.- {ECO:0000269|PubMed:30228108}; AltName: Full=Protein MUCILAGE-RELATED 70 {ECO:0000303|PubMed:30228108};	At1g34550	GO:0005794,Golgi apparatus; GO:0000139,Golgi membrane; GO:0016021,integral component of membrane; GO:0016757,transferase activity, transferring glycosyl groups; GO:0080001,mucilage extrusion from seed coat; GO:0048358,mucilage pectin biosynthetic process; GO:0010246,rhamnogalacturonan I biosynthetic process; GO:0045491,xylan metabolic process; GO:0003674,molecular_function; GO:0003824,catalytic a…	PF04765.13:Protein of unknown function (DUF616)	--	--	--
MS.gene005953	0	0	0	41.19	37.06	1.22	5.24	52.54	2.82	1.31	22.28	10.33	chr1.3	65940563	65944036	-	--	--	--	--	GAU16348.1	--	At2g31725	--	PF05811.13:Eukaryotic protein of unknown function (DUF842)	--	--	--
MS.gene005974	2.06	1.39	6.05	252.67	76.1	3.29	162.07	230.62	31.97	2.69	214.82	36.3	chr1.3	66279894	66283292	+	--	--	K09872 aquaporin PIP | (RefSeq) aquaporin PIP2-1-like (A)	--	GAU15876.1	PIP22_ARATH RecName: Full=Aquaporin PIP2-2; AltName: Full=Plasma membrane intrinsic protein 2-2; Short=AtPIP2;2; AltName: Full=Plasma membrane intrinsic protein 2b; Short=PIP2b; AltName: Full=TMP2b;	At2g37170	GO:0005783,endoplasmic reticulum; GO:0016021,integral component of membrane; GO:0005886,plasma membrane; GO:0009506,plasmodesma; GO:0003729,mRNA binding; GO:0015250,water channel activity; GO:0009737,response to abscisic acid; GO:0009414,response to water deprivation; GO:0006833,water transport; GO:0003674,molecular_function; GO:0003676,nucleic acid binding; GO:0003723,RNA binding; GO:0005488,bin…	PF00230.20:Major intrinsic protein	--	--	--
MS.gene005985	0	0.21	0.19	0.63	5.89	0	15.42	13.26	3.11	2.04	19.07	21.1	chr1.3	66452275	66454065	-	--	--	K06688 ubiquitin-conjugating enzyme E2 C [EC:2.3.2.23] | (GenBank) ubiquitin-conjugating enzyme E2 (A)	ko04120: Ubiquitin mediated proteolysis	XP_003591943.1	UBC20_ARATH RecName: Full=Ubiquitin-conjugating enzyme E2 20; EC=2.3.2.23; AltName: Full=E2 ubiquitin-conjugating enzyme 20; AltName: Full=Ubiquitin carrier protein 20;	At3g20060	GO:0005634,nucleus; GO:0005524,ATP binding; GO:0061631,ubiquitin conjugating enzyme activity; GO:0004842,ubiquitin-protein transferase activity; GO:0031145,anaphase-promoting complex-dependent catabolic process; GO:0000209,protein polyubiquitination; GO:0030071,regulation of mitotic metaphase/anaphase transition; GO:0000166,nucleotide binding; GO:0003674,molecular_function; GO:0005488,binding; GO…	PF00179.26:Ubiquitin-conjugating enzyme	--	--	--
MS.gene005994	0.6	0.63	0.41	2.06	18.47	0.45	2.05	2.62	0.48	0.1	1.5	3.31	chr1.3	66547201	66548644	-	--	--	K03231 elongation factor 1-alpha | (GenBank) GTP-binding elongation factor Tu family protein (A)	ko03013: RNA transport	XP_003591959.2	EF1A_VICFA RecName: Full=Elongation factor 1-alpha; Short=EF-1-alpha;	At1g07920	GO:0005737,cytoplasm; GO:0005525,GTP binding; GO:0003924,GTPase activity; GO:0003746,translation elongation factor activity; GO:0000166,nucleotide binding; GO:0001882,nucleoside binding; GO:0001883,purine nucleoside binding; GO:0003674,molecular_function; GO:0005488,binding; GO:0017076,purine nucleotide binding; GO:0019001,guanyl nucleotide binding; GO:0032549,ribonucleoside binding; GO:0032550,p…	PF00009.27:Elongation factor Tu GTP binding domain	--	--	--
MS.gene006004	0	1.12	0.58	0	2.51	0.32	2.08	6.61	3.06	2.78	13.67	150.18	chr1.3	66603271	66604026	+	--	--	--	--	XP_003591967.1	--	--	--	--	--	--	--
MS.gene006023	11.88	10.23	11.98	0.09	8.56	7.4	2.16	3.74	4.68	4.22	13.99	0	chr1.3	66801830	66807067	+	--	--	K13696 abhydrolase domain-containing protein 1/3 | (RefSeq) hypothetical protein (A)	--	XP_003591995.1	EMB8_PICGL RecName: Full=Embryogenesis-associated protein EMB8; EC=3.1.1.-;	At1g34340	GO:0052689,carboxylic ester hydrolase activity; GO:0003674,molecular_function; GO:0003824,catalytic activity; GO:0016787,hydrolase activity; GO:0016788,hydrolase activity, acting on ester bonds	PF12146.8:Serine aminopeptidase, S33	--	--	--
MS.gene006034	0.78	5.72	1.7	0	0	0	1.02	0	0.25	0.64	0.12	3.34	chr1.3	66982068	66983852	+	--	--	K21553 isoliquiritigenin 2'-O-methyltransferase [EC:2.1.1.154] | (GenBank) caffeic acid O-methyltransferase (A)	--	P93324.1	CHOMT_MEDSA RecName: Full=Isoliquiritigenin 2'-O-methyltransferase; Short=MsCHMT; EC=2.1.1.154 {ECO:0000269|PubMed:1731632, ECO:0000269|PubMed:9055445}; AltName: Full=Chalcone O-methyltransferase; Short=ChOMT; AltName: Full=Licodione 2'-O-methyltransferase; Short=MsLMT; EC=2.1.1.65 {ECO:0000269|PubMed:9055445};	At5g54160	GO:0033802,isoliquiritigenin 2'-O-methyltransferase activity; GO:0030751,licodione 2'-O-methyltransferase activity; GO:0046983,protein dimerization activity; GO:0032259,methylation; GO:0003674,molecular_function; GO:0003824,catalytic activity; GO:0008168,methyltransferase activity; GO:0008171,O-methyltransferase activity; GO:0008757,S-adenosylmethionine-dependent methyltransferase activity; GO:00…	PF00891.18:O-methyltransferase domain	--	--	--
MS.gene006036	2.86	10.62	1.17	0	0	0	1.65	0.35	0.87	1.91	0.92	0	chr1.3	66997529	66999313	+	--	--	K21553 isoliquiritigenin 2'-O-methyltransferase [EC:2.1.1.154] | (GenBank) caffeic acid O-methyltransferase (A)	--	P93324.1	CHOMT_MEDSA RecName: Full=Isoliquiritigenin 2'-O-methyltransferase; Short=MsCHMT; EC=2.1.1.154 {ECO:0000269|PubMed:1731632, ECO:0000269|PubMed:9055445}; AltName: Full=Chalcone O-methyltransferase; Short=ChOMT; AltName: Full=Licodione 2'-O-methyltransferase; Short=MsLMT; EC=2.1.1.65 {ECO:0000269|PubMed:9055445};	At5g54160	GO:0033802,isoliquiritigenin 2'-O-methyltransferase activity; GO:0030751,licodione 2'-O-methyltransferase activity; GO:0046983,protein dimerization activity; GO:0032259,methylation; GO:0003674,molecular_function; GO:0003824,catalytic activity; GO:0008168,methyltransferase activity; GO:0008171,O-methyltransferase activity; GO:0008757,S-adenosylmethionine-dependent methyltransferase activity; GO:00…	PF00891.18:O-methyltransferase domain	--	--	--
MS.gene006037	8.22	25.2	61.55	5.75	0.86	1.66	13.84	14.92	19.9	4.91	6.26	7.58	chr1.3	67000566	67001501	+	--	--	K21553 isoliquiritigenin 2'-O-methyltransferase [EC:2.1.1.154] | (GenBank) caffeic acid O-methyltransferase (A)	--	P93324.1	CHOMT_MEDSA RecName: Full=Isoliquiritigenin 2'-O-methyltransferase; Short=MsCHMT; EC=2.1.1.154 {ECO:0000269|PubMed:1731632, ECO:0000269|PubMed:9055445}; AltName: Full=Chalcone O-methyltransferase; Short=ChOMT; AltName: Full=Licodione 2'-O-methyltransferase; Short=MsLMT; EC=2.1.1.65 {ECO:0000269|PubMed:9055445};	At5g54160	GO:0033802,isoliquiritigenin 2'-O-methyltransferase activity; GO:0030751,licodione 2'-O-methyltransferase activity; GO:0046983,protein dimerization activity; GO:0032259,methylation; GO:0003674,molecular_function; GO:0003824,catalytic activity; GO:0008168,methyltransferase activity; GO:0008171,O-methyltransferase activity; GO:0008757,S-adenosylmethionine-dependent methyltransferase activity; GO:00…	PF00891.18:O-methyltransferase domain	--	--	--
MS.gene006040	0.32	7.1	6.2	15.49	3.72	4.46	4.95	3.16	2.88	1.08	0.7	0	chr1.3	67039283	67041006	+	--	--	K22804 structural maintenance of chromosomes protein 6 | (RefSeq) structural maintenance of chromosomes protein 6B-like (A)	--	PNX92710.1	--	At2g07670	--	--	--	--	--
MS.gene006083	3.76	8.82	3.25	0.75	0.79	0.57	2.25	4.75	11.21	0.2	1.66	0	chr1.4	75775963	75793853	-	--	--	K10365 capping protein (actin filament) muscle Z-line, beta | (GenBank) F-actin capping protein beta subunit (A)	ko04144: Endocytosis	XP_013469576.1	CAPZB_ARATH RecName: Full=Probable F-actin-capping protein subunit beta; AltName: Full=CapZ-beta;	At1g71790	GO:0005737,cytoplasm; GO:0008290,F-actin capping protein complex; GO:0051015,actin filament binding; GO:0030036,actin cytoskeleton organization; GO:0051693,actin filament capping; GO:0007015,actin filament organization; GO:0051016,barbed-end actin filament capping; GO:0000902,cell morphogenesis; GO:0009408,response to heat; GO:0005515,protein binding; GO:0003674,molecular_function; GO:0003779,act…	PF01115.17:F-actin capping protein, beta subunit	--	--	--
MS.gene006119	17.09	14.21	19.12	11.76	56.56	53.71	55.2	52.71	41.75	19.18	12.69	71.73	chr1.4	76283139	76284438	+	--	--	K00660 chalcone synthase [EC:2.3.1.74] | (GenBank) chalcone and stilbene synthase family protein (A)	ko00941: Flavonoid biosynthesis; ko01100: Metabolic pathways; ko01110: Biosynthesis of secondary metabolites; ko04712: Circadian rhythm - plant	XP_003592044.1	CHS4_MEDSA RecName: Full=Chalcone synthase 4; EC=2.3.1.74; AltName: Full=CHS12-1; AltName: Full=Naringenin-chalcone synthase 4;	At5g13930	GO:0016210,naringenin-chalcone synthase activity; GO:0009813,flavonoid biosynthetic process; GO:0003674,molecular_function; GO:0003824,catalytic activity; GO:0016740,transferase activity; GO:0016746,transferase activity, transferring acyl groups; GO:0016747,transferase activity, transferring acyl groups other than amino-acyl groups; GO:0008152,metabolic process; GO:0008150,biological_process; GO:…	PF00195.19:Chalcone and stilbene synthases, N-terminal domain	--	--	--
MS.gene006150	0.21	3.36	0.85	18.71	2.94	2.27	25.03	17.57	1.99	30.72	19.7	2.45	chr1.4	76562971	76564525	-	--	--	K12900 serine/arginine-rich splicing factor 10 | (RefSeq) serine/arginine-rich SC35-like splicing factor SCL30A (A)	ko03040: Spliceosome	XP_003592075.1	EF110_ARATH RecName: Full=Ethylene-responsive transcription factor ERF110;	At5g50080	GO:0005634,nucleus; GO:0003677,DNA binding; GO:0003700,DNA-binding transcription factor activity; GO:0009873,ethylene-activated signaling pathway; GO:0045893,positive regulation of transcription, DNA-templated; GO:0048510,regulation of timing of transition from vegetative to reproductive phase; GO:0003674,molecular_function; GO:0003676,nucleic acid binding; GO:0005488,binding; GO:0097159,organic …	PF00847.20:AP2 domain	AP2/ERF-ERF	TF	AP2/ERF->AP2/ERF-ERF
MS.gene006154	129.25	103.29	195.71	38.37	14.57	21.07	76.86	54.58	50.98	22.99	25.37	3.07	chr1.4	76635257	76638180	-	--	--	K02925 large subunit ribosomal protein L3e | (GenBank) 60S ribosomal protein L3B (A)	ko03010: Ribosome	XP_003592084.2	RL31_ARATH RecName: Full=60S ribosomal protein L3-1; AltName: Full=Protein EMBRYO DEFECTIVE 2207;	At1g43170	GO:0005618,cell wall; GO:0005829,cytosol; GO:0022625,cytosolic large ribosomal subunit; GO:0022626,cytosolic ribosome; GO:0005730,nucleolus; GO:0005634,nucleus; GO:0005886,plasma membrane; GO:0009506,plasmodesma; GO:0042788,polysomal ribosome; GO:0005774,vacuolar membrane; GO:0005773,vacuole; GO:0003729,mRNA binding; GO:0003723,RNA binding; GO:0003735,structural constituent of ribosome; GO:000002…	PF00297.22:Ribosomal protein L3	--	--	--
MS.gene006157	8.41	2.78	6.51	7.24	5.97	6.17	2.24	2.61	3.82	0.72	1.18	0	chr1.4	76686723	76694103	+	--	--	K05841 sterol 3beta-glucosyltransferase [EC:2.4.1.173] | (GenBank) UDP-glucose:sterol glucosyltransferase (A)	--	XP_003592093.2	U80B1_ARATH RecName: Full=Sterol 3-beta-glucosyltransferase UGT80B1; EC=2.4.1.173; AltName: Full=Protein TRANSPARENT TESTA 15; AltName: Full=UDP-glucose:sterol glucosyltransferase 80B1;	At1g43620	GO:0005774,vacuolar membrane; GO:0005773,vacuole; GO:0102203,brassicasterol glucosyltransferase activity; GO:0102205,cholesterol allpha-glucosyltransferase activity; GO:0102202,soladodine glucosyltransferase activity; GO:0016906,sterol 3-beta-glucosyltransferase activity; GO:0005975,carbohydrate metabolic process; GO:0009813,flavonoid biosynthetic process; GO:0030259,lipid glycosylation; GO:00102…	PF03033.20:Glycosyltransferase family 28 N-terminal domain	--	--	--
MS.gene006181	1.88	3.46	11.7	1.07	0.46	0.81	2.03	1.52	10.5	0.97	1.22	3.91	chr1.4	77016542	77018961	-	--	--	K25193 serine decarboxylase [EC:4.1.1.-] | (GenBank) serine decarboxylase (A)	ko00564: Glycerophospholipid metabolism	XP_003592126.1	SDC1_ORYSJ RecName: Full=Serine decarboxylase 1; EC=4.1.1.-;	At1g43710	GO:0030170,pyridoxal phosphate binding; GO:0102705,serine decarboxylase activity; GO:0019752,carboxylic acid metabolic process; GO:0003674,molecular_function; GO:0005488,binding; GO:0008144,drug binding; GO:0019842,vitamin binding; GO:0036094,small molecule binding; GO:0043167,ion binding; GO:0043168,anion binding; GO:0048037,cofactor binding; GO:0050662,coenzyme binding; GO:0070279,vitamin B6 bi…	PF00282.19:Pyridoxal-dependent decarboxylase conserved domain	--	--	--
MS.gene006196	5.03	5.17	5.67	9.64	17.7	15.75	13.51	11.08	16.68	24.64	19.3	8.11	chr1.4	77268760	77274704	+	--	--	K05666 ATP-binding cassette, subfamily C (CFTR/MRP), member 2 | (GenBank) ABC transporter-like family-protein (A)	ko02010: ABC transporters	XP_003592151.2	AB10C_ARATH RecName: Full=ABC transporter C family member 10; Short=ABC transporter ABCC.10; Short=AtABCC10; EC=7.6.2.2; AltName: Full=ATP-energized glutathione S-conjugate pump 14; AltName: Full=Glutathione S-conjugate-transporting ATPase 14; AltName: Full=Multidrug resistance-associated protein 14;	At3g59140	GO:0005829,cytosol; GO:0016021,integral component of membrane; GO:0016020,membrane; GO:0000325,plant-type vacuole; GO:0005774,vacuolar membrane; GO:0008559,xenobiotic transmembrane transporting ATPase activity; GO:0005524,ATP binding; GO:0042626,ATPase activity, coupled to transmembrane movement of substances; GO:0055085,transmembrane transport; GO:0003674,molecular_function; GO:0042623,ATPase ac…	PF00005.27:ABC transporter	--	--	--
MS.gene006206	0.04	0.14	0.34	0.03	0.18	0.21	0.78	2.3	0.8	0.15	0.94	0.81	chr1.4	77341207	77351312	-	--	--	K13420 LRR receptor-like serine/threonine-protein kinase FLS2 [EC:2.7.11.1] | (RefSeq) LRR receptor-like serine/threonine-protein kinase FLS2 (A)	ko04016: MAPK signaling pathway - plant; ko04626: Plant-pathogen interaction	PNY03617.1	Y5248_ARATH RecName: Full=G-type lectin S-receptor-like serine/threonine-protein kinase At5g24080; EC=2.7.11.1; Flags: Precursor;	At5g24080	GO:0016021,integral component of membrane; GO:0005886,plasma membrane; GO:0005524,ATP binding; GO:0005516,calmodulin binding; GO:0030246,carbohydrate binding; GO:0106310,NA; GO:0004674,protein serine/threonine kinase activity; GO:0106311,NA; GO:0048544,recognition of pollen; GO:0000166,nucleotide binding; GO:0003674,molecular_function; GO:0005488,binding; GO:0008144,drug binding; GO:0017076,purin…	PF00069.25:Protein kinase domain	--	--	--
MS.gene006227	20.45	30.98	20.11	21.84	36.39	46.77	78.14	53.1	104.07	75.93	37.32	246.71	7052	13244	14265	-	--	--	K11883 RNA-binding protein NOB1 | (RefSeq) RNA-binding protein NOB1 isoform X1 (A)	ko03008: Ribosome biogenesis in eukaryotes	XP_003592192.1	HIP39_ARATH RecName: Full=Heavy metal-associated isoprenylated plant protein 39 {ECO:0000303|PubMed:21072340, ECO:0000303|PubMed:23368984}; Short=AtHIP39 {ECO:0000303|PubMed:21072340, ECO:0000303|PubMed:23368984}; Flags: Precursor;	At1g01490	GO:0046872,metal ion binding; GO:0003674,molecular_function; GO:0005488,binding; GO:0043167,ion binding; GO:0043169,cation binding	PF00403.26:Heavy-metal-associated domain	--	--	--
MS.gene00623	5.98	8.77	11.89	0.36	7.13	1.45	2.83	1.36	0.48	2.53	0.79	0	chr2.1	75758948	75761146	+	--	--	K00655 1-acyl-sn-glycerol-3-phosphate acyltransferase [EC:2.3.1.51] | (RefSeq) uncharacterized protein LOC105166581 (A)	ko00561: Glycerolipid metabolism; ko00564: Glycerophospholipid metabolism; ko01100: Metabolic pathways; ko01110: Biosynthesis of secondary metabolites	XP_003592967.1	MORF1_ARATH RecName: Full=Multiple organellar RNA editing factor 1, mitochondrial {ECO:0000305}; AltName: Full=RNA editing-interacting protein 8 {ECO:0000303|PubMed:23818871}; Flags: Precursor;	At4g20020	GO:0009507,chloroplast; GO:0005739,mitochondrion; GO:0046983,protein dimerization activity; GO:1900865,chloroplast RNA modification; GO:0016554,cytidine to uridine editing; GO:0080156,mitochondrial mRNA modification; GO:1900864,mitochondrial RNA modification; GO:0006397,mRNA processing; GO:0005515,protein binding; GO:0003674,molecular_function; GO:0005488,binding; GO:0008152,metabolic process; GO…	--	--	--	--
MS.gene006239	0	0.08	0.23	4.41	0	0	4.34	6.43	10.22	4.15	0	0	chr1.1	71850605	71852649	-	--	--	K01184 polygalacturonase [EC:3.2.1.15] | (RefSeq) probable polygalacturonase At3g15720 (A)	ko00040: Pentose and glucuronate interconversions; ko01100: Metabolic pathways	XP_003592202.2	PGLR_VITVI RecName: Full=Probable polygalacturonase; Short=PG {ECO:0000250|UniProtKB:Q7M1E7}; EC=3.2.1.15; AltName: Full=Pectinase {ECO:0000250|UniProtKB:Q7M1E7};	At3g48950	GO:0016021,integral component of membrane; GO:0004650,polygalacturonase activity; GO:0005975,carbohydrate metabolic process; GO:0003674,molecular_function; GO:0003824,catalytic activity; GO:0004553,hydrolase activity, hydrolyzing O-glycosyl compounds; GO:0016787,hydrolase activity; GO:0016798,hydrolase activity, acting on glycosyl bonds; GO:0008152,metabolic process; GO:0008150,biological_process…	PF00295.17:Glycosyl hydrolases family 28	--	--	--
MS.gene006242	17.41	25.62	20.15	104.6	27.99	7.91	47.54	123.19	123	139.74	88.8	89.08	chr1.1	71884557	71885111	+	--	--	--	--	AFK38248.1	--	At4g25670	--	--	--	--	--
MS.gene006251	62.23	79.16	68.34	137.6	51.25	106.69	246.7	150.72	303.69	169.9	65.97	1097.64	chr1.1	71973823	71974571	+	--	--	K02923 large subunit ribosomal protein L38e | (GenBank) 60S ribosomal protein L38A (A)	ko03010: Ribosome	XP_003606815.2	RL38_ARATH RecName: Full=60S ribosomal protein L38;	At2g43460	GO:0005829,cytosol; GO:0022625,cytosolic large ribosomal subunit; GO:0022626,cytosolic ribosome; GO:0003735,structural constituent of ribosome; GO:0022618,ribonucleoprotein complex assembly; GO:0006412,translation; GO:0003674,molecular_function; GO:0005198,structural molecule activity; GO:0008150,biological_process; GO:0009987,cellular process; GO:0022607,cellular component assembly; GO:0016043,c…	PF01781.18:Ribosomal L38e protein family	--	--	--
MS.gene006299	6.83	10.79	2.63	2.6	3.19	7.65	22.71	3.32	18.21	31.99	12.71	200.33	chr1.1	72492771	72496755	-	--	--	--	--	XP_013469671.1	LTI65_ARATH RecName: Full=Low-temperature-induced 65 kDa protein; AltName: Full=Desiccation-responsive protein 29B;	At5g52300	GO:0009738,abscisic acid-activated signaling pathway; GO:0010150,leaf senescence; GO:0009737,response to abscisic acid; GO:0009409,response to cold; GO:0009651,response to salt stress; GO:0009414,response to water deprivation; GO:0001101,response to acid chemical; GO:0007165,signal transduction; GO:0007154,cell communication; GO:0008150,biological_process; GO:0009719,response to endogenous stimul…	--	--	--	--
MS.gene006310	4.09	4.2	4.18	4.34	7.57	7.97	7.29	18.32	33.33	22.3	24.45	0	chr1.1	72613778	72615093	+	--	--	--	--	XP_013469687.1	FBL53_ARATH RecName: Full=F-box/LRR-repeat protein At3g48880;	At3g48880	GO:1905761,SCF ubiquitin ligase complex binding; GO:0050829,defense response to Gram-negative bacterium; GO:0003674,molecular_function; GO:0005488,binding; GO:0044877,protein-containing complex binding; GO:0006952,defense response; GO:0042742,defense response to bacterium; GO:0006950,response to stress; GO:0008150,biological_process; GO:0009605,response to external stimulus; GO:0009607,response t…	PF12937.7:F-box-like	--	--	--
MS.gene006356	3.36	4.13	2.89	7.47	13.15	26.85	11.42	29.71	13.04	23.34	16.27	0	chr1.1	73288538	73291549	-	--	--	--	--	XP_004496626.1	--	At5g51840	--	PF09548.10:Stage III sporulation protein AB (spore_III_AB)	--	--	--
MS.gene006382	1.34	17.27	18.09	11.47	2.1	5.9	0.44	0.41	0.64	0.66	0.99	0	chr1.3	70451499	70452404	-	--	--	K17290 oxidoreductase [EC:1.1.1.-] | (RefSeq) Oxidoreductase HTATIP2 (A)	--	AAK63815.1	ELI_PEA RecName: Full=Early light-induced protein, chloroplastic; Short=ELIP; Flags: Precursor;	At3g22840	GO:0031969,chloroplast membrane; GO:0016021,integral component of membrane; GO:0005622,intracellular; GO:0005575,cellular_component; GO:0016020,membrane; GO:0005623,cell; GO:0005737,cytoplasm; GO:0043231,intracellular membrane-bounded organelle; GO:0009507,chloroplast; GO:0009526,plastid envelope; GO:0009536,plastid; GO:0009941,chloroplast envelope; GO:0031090,organelle membrane; GO:0031967,organ…	PF00504.21:Chlorophyll A-B binding protein	--	--	--
MS.gene006411	16.93	0.17	0	0.17	5.61	8.43	0.09	0	0.54	0.18	0.17	0	chr1.3	70800670	70805599	-	--	--	K09458 3-oxoacyl-[acyl-carrier-protein] synthase II [EC:2.3.1.179] | (GenBank) 3-oxoacyl-(acyl carrier) synthase II (A)	ko00061: Fatty acid biosynthesis; ko00780: Biotin metabolism; ko01100: Metabolic pathways; ko01212: Fatty acid metabolism; ko01240: Biosynthesis of cofactors	XP_013469773.1	KASC1_ARATH RecName: Full=3-oxoacyl-[acyl-carrier-protein] synthase I, chloroplastic; EC=2.3.1.41; AltName: Full=Beta-ketoacyl-ACP synthase I; Short=KAS I; Flags: Precursor;	At5g46290	GO:0009570,chloroplast stroma; GO:0004315,3-oxoacyl-[acyl-carrier-protein] synthase activity; GO:0006633,fatty acid biosynthetic process; GO:0003674,molecular_function; GO:0003824,catalytic activity; GO:0004312,fatty acid synthase activity; GO:0016740,transferase activity; GO:0016746,transferase activity, transferring acyl groups; GO:0016747,transferase activity, transferring acyl groups other th…	PF00109.26:Beta-ketoacyl synthase, N-terminal domain	--	--	--
MS.gene006418	8.95	18.39	11.54	22.44	15.29	9.2	59.42	73.34	56.61	40.75	43.54	23.95	chr1.3	70871304	70871873	-	--	--	--	--	XP_013469781.1	--	At2g32020	GO:0004042,acetyl-CoA:L-glutamate N-acetyltransferase activity; GO:0103045,methione N-acyltransferase activity; GO:0003674,molecular_function; GO:0003824,catalytic activity; GO:0008080,N-acetyltransferase activity; GO:0016407,acetyltransferase activity; GO:0016410,N-acyltransferase activity; GO:0016740,transferase activity; GO:0016746,transferase activity, transferring acyl groups; GO:0016747,tra…	PF13302.7:Acetyltransferase (GNAT) domain	GNAT	TR	GNAT
MS.gene006450	5.08	3.51	7.34	0.7	0.55	4.08	0.96	0.18	1.12	0.96	1.38	4.6	chr1.2	77187337	77188023	+	--	--	--	--	XP_013469832.1	OFP11_ARATH RecName: Full=Transcription repressor OFP11; AltName: Full=Ovate family protein 11; Short=AtOFP11;	At4g14860	GO:0005634,nucleus; GO:0045892,negative regulation of transcription, DNA-templated; GO:0008152,metabolic process; GO:0006139,nucleobase-containing compound metabolic process; GO:0006351,transcription, DNA-templated; GO:0006355,regulation of transcription, DNA-templated; GO:0006725,cellular aromatic compound metabolic process; GO:0006807,nitrogen compound metabolic process; GO:0008150,biological_p…	PF04844.13:Transcriptional repressor, ovate	OFP	TF	OFP
MS.gene006516	0	0	0	0	0	0	1.14	0.71	1.49	1.9	5.16	31.24	chr4.2	32515896	32516369	-	--	--	--	--	XP_013456600.1	--	At4g33550	--	PF14368.6:Probable lipid transfer	--	--	--
MS.gene006529	1.03	0.65	1.34	13.87	1.55	4.77	9.05	8.59	1.48	6.03	4	0	chr4.2	32362588	32363892	+	--	--	K00671 glycylpeptide N-tetradecanoyltransferase [EC:2.3.1.97] | (GenBank) glycylpeptide N-tetradecanoyltransferase (A)	--	XP_013456609.1	NMT1_ARATH RecName: Full=Glycylpeptide N-tetradecanoyltransferase 1; EC=2.3.1.97 {ECO:0000269|PubMed:10734119, ECO:0000269|PubMed:12912986}; AltName: Full=Myristoyl-CoA:protein N-myristoyltransferase 1; Short=NMT 1; Short=Type I N-myristoyltransferase 1; AltName: Full=Peptide N-myristoyltransferase 1;	At5g57020	GO:0005737,cytoplasm; GO:0005829,cytosol; GO:0009536,plastid; GO:0005840,ribosome; GO:0004379,glycylpeptide N-tetradecanoyltransferase activity; GO:0019107,myristoyltransferase activity; GO:0010064,embryonic shoot morphogenesis; GO:0018008,N-terminal peptidyl-glycine N-myristoylation; GO:0006499,N-terminal protein myristoylation; GO:0003674,molecular_function; GO:0003824,catalytic activity; GO:00…	PF02799.15:Myristoyl-CoA:protein N-myristoyltransferase, C-terminal domain	--	--	--
MS.gene006581	4.37	2.9	2.81	1.59	3.38	1.99	1.43	0.76	0.85	0.51	1.15	4.91	chr4.4	32470287	32474487	+	--	--	K12811 ATP-dependent RNA helicase DDX46/PRP5 [EC:3.6.4.13] | (RefSeq) uncharacterized protein LOC106427234 (A)	ko03040: Spliceosome	XP_013456645.1	Y3293_ARATH RecName: Full=WEB family protein At3g02930, chloroplastic; Flags: Precursor;	At3g02930	GO:0009507,chloroplast; GO:0005783,endoplasmic reticulum; GO:0005875,microtubule associated complex; GO:0007131,reciprocal meiotic recombination; GO:0000003,reproduction; GO:0000280,nuclear division; GO:0008152,metabolic process; GO:0006139,nucleobase-containing compound metabolic process; GO:0006259,DNA metabolic process; GO:0006310,DNA recombination; GO:0006725,cellular aromatic compound metabo…	PF05701.11:Weak chloroplast movement under blue light	--	--	--
MS.gene006620	11.28	10.3	16.37	22.04	19.4	12.56	40.33	53.34	38.19	42.41	23.75	0	chr4.4	31967981	31969312	+	--	--	K09286 EREBP-like factor | (GenBank) ethylene response factor (A)	--	XP_003607496.1	ERF4_TOBAC RecName: Full=Ethylene-responsive transcription factor 4; AltName: Full=Ethylene-responsive element-binding factor 3; Short=EREBP-3; AltName: Full=Ethylene-responsive element-binding factor 4 homolog; AltName: Full=NtERF3;	At5g44210	GO:0005634,nucleus; GO:0003677,DNA binding; GO:0003700,DNA-binding transcription factor activity; GO:0006952,defense response; GO:0009873,ethylene-activated signaling pathway; GO:0003674,molecular_function; GO:0003676,nucleic acid binding; GO:0005488,binding; GO:0097159,organic cyclic compound binding; GO:1901363,heterocyclic compound binding; GO:0140110,transcription regulator activity; GO:00069…	PF00847.20:AP2 domain	AP2/ERF-ERF	TF	AP2/ERF->AP2/ERF-ERF
MS.gene006633	26.66	29.26	9.68	84.45	2.23	0.81	1.74	0.54	0	0	0	11.1	chr4.4	31852362	31853040	+	--	--	K25075 pterocarpan synthase [EC:4.2.1.139] | (RefSeq) dirigent protein 1 (A)	ko00943: Isoflavonoid biosynthesis; ko01100: Metabolic pathways; ko01110: Biosynthesis of secondary metabolites	XP_013456685.1	DIR21_ARATH RecName: Full=Dirigent protein 21; Short=AtDIR21; Flags: Precursor;	At1g65870	GO:0005618,cell wall; GO:0005576,extracellular region; GO:0005575,cellular_component; GO:0005623,cell; GO:0030312,external encapsulating structure; GO:0044464,cell part; GO:0071944,cell periphery	PF03018.14:Dirigent-like protein	--	--	--
MS.gene006644	21.45	18.89	8.14	0.88	9.9	7.39	2.47	2.42	1.61	0.69	2.98	0	chr4.1	26851128	26852674	-	--	--	K16040 trans-resveratrol di-O-methyltransferase [EC:2.1.1.240] | (RefSeq) trans-resveratrol di-O-methyltransferase (A)	ko00945: Stilbenoid, diarylheptanoid and gingerol biosynthesis	XP_003607523.2	OMT3_HUMLU RecName: Full=Probable O-methyltransferase 3 {ECO:0000303|PubMed:18223037}; Short=HlOMT3 {ECO:0000303|PubMed:18223037}; EC=2.1.1.- {ECO:0000305};	At4g35150	GO:0008171,O-methyltransferase activity; GO:0046983,protein dimerization activity; GO:0032259,methylation; GO:0003674,molecular_function; GO:0003824,catalytic activity; GO:0008168,methyltransferase activity; GO:0016740,transferase activity; GO:0016741,transferase activity, transferring one-carbon groups; GO:0005515,protein binding; GO:0005488,binding; GO:0008152,metabolic process; GO:0008150,biol…	PF00891.18:O-methyltransferase domain	--	--	--
MS.gene006675	1.77	0.95	0.96	0.42	6.65	3	7.6	5.13	3.5	17.15	2.81	3.66	chr4.1	26507636	26513219	+	--	--	--	--	XP_003607568.2	--	At2g31130	GO:0005776,autophagosome; GO:0061908,phagophore; GO:0005622,intracellular; GO:0005575,cellular_component; GO:0005773,vacuole; GO:0005623,cell; GO:0005737,cytoplasm; GO:0043231,intracellular membrane-bounded organelle; GO:0043226,organelle; GO:0043227,membrane-bounded organelle; GO:0043229,intracellular organelle; GO:0044424,intracellular part; GO:0044444,cytoplasmic part; GO:0044464,cell part	--	--	--	--
MS.gene006739	0.73	1.31	2.27	21.96	4.4	4.78	1.14	2.39	31.65	13.58	13.19	20.51	chr4.1	25805168	25806085	+	--	--	K08770 ubiquitin C | (RefSeq) pco110026; uncharacterized protein LOC100282068 (A)	ko04120: Ubiquitin mediated proteolysis	XP_015896861.1	UBI1P_NICSY RecName: Full=Polyubiquitin; Contains: RecName: Full=Ubiquitin; Flags: Precursor;	At4g02890	GO:0005737,cytoplasm; GO:0005634,nucleus; GO:0005622,intracellular; GO:0005575,cellular_component; GO:0005623,cell; GO:0044424,intracellular part; GO:0044464,cell part; GO:0043231,intracellular membrane-bounded organelle; GO:0043226,organelle; GO:0043227,membrane-bounded organelle; GO:0043229,intracellular organelle	PF00240.23:Ubiquitin family	--	--	--
MS.gene006747	0.25	3.83	3.99	11.72	7.08	6.95	29.42	5.69	37.45	20.58	23.06	7.78	chr4.1	25718998	25723782	+	--	--	K03522 electron transfer flavoprotein alpha subunit | (GenBank) electron transfer flavoprotein subunit alpha (A)	--	XP_003607652.1	ETFA_ARATH RecName: Full=Electron transfer flavoprotein subunit alpha, mitochondrial; Short=Alpha-ETF; Flags: Precursor;	At1g50940	GO:0005759,mitochondrial matrix; GO:0005739,mitochondrion; GO:0005634,nucleus; GO:0005507,copper ion binding; GO:0009055,electron transfer activity; GO:0050660,flavin adenine dinucleotide binding; GO:0033539,fatty acid beta-oxidation using acyl-CoA dehydrogenase; GO:0003674,molecular_function; GO:0005488,binding; GO:0046872,metal ion binding; GO:0043167,ion binding; GO:0043169,cation binding; GO:…	PF01012.21:Electron transfer flavoprotein domain	--	--	--
MS.gene006767	22.19	11.7	3.74	48.47	11.27	7.37	82.69	140.75	136.32	380.25	225.35	244.05	chr4.1	25550869	25552407	+	--	--	K03671 thioredoxin 1 | (GenBank) thioredoxin (A)	--	XP_003607703.1	CXXS1_ARATH RecName: Full=Thioredoxin-like protein CXXS1; Short=AtCXXS1; AltName: Full=Mono-cysteine thioredoxin 1;	At1g11530	GO:0005829,cytosol; GO:0005576,extracellular region; GO:0003756,protein disulfide isomerase activity; GO:0003674,molecular_function; GO:0003824,catalytic activity; GO:0016853,isomerase activity; GO:0016860,intramolecular oxidoreductase activity; GO:0016864,intramolecular oxidoreductase activity, transposing S-S bonds; GO:0140096,catalytic activity, acting on a protein; GO:0005622,intracellular; G…	PF00085.20:Thioredoxin	--	--	--
MS.gene006771	7.87	6.32	5.95	1.9	1.66	0.96	3.56	4.27	1.24	6.54	3.95	0	chr4.1	25498813	25506444	+	--	--	K13082 bifunctional dihydroflavonol 4-reductase/flavanone 4-reductase [EC:1.1.1.219 1.1.1.234] | (RefSeq) hypothetical protein (A)	ko00941: Flavonoid biosynthesis; ko01100: Metabolic pathways; ko01110: Biosynthesis of secondary metabolites	XP_013456728.1	ANR_GINBI RecName: Full=Putative anthocyanidin reductase {ECO:0000303|PubMed:16399014}; Short=GbANR {ECO:0000303|PubMed:16399014}; EC=1.3.1.- {ECO:0000250|UniProtKB:Q5FB34};	At4g27250	GO:0016491,oxidoreductase activity; GO:0009813,flavonoid biosynthetic process; GO:0003674,molecular_function; GO:0003824,catalytic activity; GO:0008152,metabolic process; GO:0008150,biological_process; GO:0009058,biosynthetic process; GO:0009812,flavonoid metabolic process; GO:0071704,organic substance metabolic process; GO:1901576,organic substance biosynthetic process	PF01370.21:NAD dependent epimerase/dehydratase family	--	--	--
MS.gene006796	63.41	9.36	16	10.18	3.89	6.37	4.22	2.94	5.51	0.35	1.75	0	chr4.1	25190719	25191710	+	--	--	K20628 expansin | (RefSeq) expansin-A1-like (A)	--	XP_003607738.1	EXP10_ARATH RecName: Full=Expansin-A10; Short=AtEXPA10; AltName: Full=Alpha-expansin-10; Short=At-EXP10; Short=AtEx10; AltName: Full=Ath-ExpAlpha-1.1; Flags: Precursor;	At1g26770	GO:0005618,cell wall; GO:0005576,extracellular region; GO:0016020,membrane; GO:0009664,plant-type cell wall organization; GO:0008150,biological_process; GO:0009987,cellular process; GO:0016043,cellular component organization; GO:0045229,external encapsulating structure organization; GO:0071554,cell wall organization or biogenesis; GO:0071555,cell wall organization; GO:0071669,plant-type cell wall…	PF01357.21:Pollen allergen	--	--	--
MS.gene006799	5.89	3.59	2.12	1.48	1.77	4.07	20.5	22.24	11.28	19.11	16.88	0.25	chr4.1	25116095	25117191	-	--	--	--	--	XP_003607732.1	CASP2_MEDTR RecName: Full=Casparian strip membrane protein 2; Short=MtCASP2;	At5g15290	GO:0016021,integral component of membrane; GO:0005886,plasma membrane; GO:0051539,4 iron, 4 sulfur cluster binding; GO:0042545,cell wall modification; GO:0007043,cell-cell junction assembly; GO:0003674,molecular_function; GO:0005488,binding; GO:0048037,cofactor binding; GO:0051536,iron-sulfur cluster binding; GO:0051540,metal cluster binding; GO:0008150,biological_process; GO:0009987,cellular pro…	PF04535.12:Domain of unknown function (DUF588)	--	--	--
MS.gene006801	0.97	1.09	2.11	0.14	0.3	0.22	0.24	0	0.08	0.08	0.07	1.73	chr4.1	25100008	25102687	+	--	--	K11426 [histone H3]-lysine4/36 N-trimethyltransferase SMYD [EC:2.1.1.354 2.1.1.357] | (RefSeq) hypothetical protein (A)	ko00310: Lysine degradation; ko01100: Metabolic pathways	XP_003607750.1	ATXR2_ARATH RecName: Full=Histone-lysine N-methyltransferase ATXR2; EC=2.1.1.-; AltName: Full=Protein SET DOMAIN GROUP 36; AltName: Full=Trithorax-related protein 2; Short=TRX-related protein 2;	At1g26760	GO:0005634,nucleus; GO:0018024,histone-lysine N-methyltransferase activity; GO:0046872,metal ion binding; GO:0003674,molecular_function; GO:0003824,catalytic activity; GO:0008168,methyltransferase activity; GO:0008170,N-methyltransferase activity; GO:0008276,protein methyltransferase activity; GO:0008757,S-adenosylmethionine-dependent methyltransferase activity; GO:0016278,lysine N-methyltransfer…	PF00856.28:SET domain	SET	TR	SET
MS.gene006810	143.92	94.97	81.07	63.89	78.75	44.5	54.31	20.31	25.71	50.43	38.19	20.29	chr4.1	24928953	24932211	-	--	--	K20352 p24 family protein delta-1 | (GenBank) emp24/gp25L/p24 family protein (A)	--	XP_013456763.1	P24D9_ARATH RecName: Full=Transmembrane emp24 domain-containing protein p24delta9; AltName: Full=p24 family protein delta2c; Short=p24delta2c; AltName: Full=p24 family protein delta9; Short=p24delta9; Flags: Precursor;	At1g26690	GO:0030134,COPII-coated ER to Golgi transport vesicle; GO:0005783,endoplasmic reticulum; GO:0005789,endoplasmic reticulum membrane; GO:0005793,endoplasmic reticulum-Golgi intermediate compartment; GO:0005794,Golgi apparatus; GO:0032580,Golgi cisterna membrane; GO:0016021,integral component of membrane; GO:0006888,ER to Golgi vesicle-mediated transport; GO:0007030,Golgi organization; GO:0006886,in…	PF01105.24:emp24/gp25L/p24 family/GOLD	--	--	--
MS.gene006813	7.33	10.07	3.69	4.51	5.9	4.39	20.65	25.6	23.41	16.79	8.48	8.05	chr4.1	24903114	24907177	-	--	--	K21989 calcium permeable stress-gated cation channel | (GenBank) ERD (early-responsive to dehydration stress) family protein (A)	--	XP_013456767.1	CSCLB_ARATH RecName: Full=CSC1-like protein At1g69450;	At1g69450	GO:0016021,integral component of membrane; GO:0005886,plasma membrane; GO:0005227,calcium activated cation channel activity; GO:0003674,molecular_function; GO:0005215,transporter activity; GO:0005216,ion channel activity; GO:0005261,cation channel activity; GO:0022857,transmembrane transporter activity; GO:0008324,cation transmembrane transporter activity; GO:0015075,ion transmembrane transporter…	PF02714.15:Calcium-dependent channel, 7TM region, putative phosphate	--	--	--
MS.gene006832	400.52	419.88	120.46	78.17	82.29	48.07	165.59	83.56	26.3	17.89	8.1	27.76	chr4.1	24689485	24689748	-	--	--	--	--	GAU32880.1	--	--	--	--	--	--	--
MS.gene006841	0	0	0	0	1.08	0	1.86	15.58	4.75	4.97	5.74	4.22	chr4.1	24642215	24644094	-	--	--	K19825 2-alkenal reductase (NADP+) [EC:1.3.1.102] | (RefSeq) NADP-dependent alkenal double bond reductase P2-like (A)	--	XP_003607791.1	DBR_TOBAC RecName: Full=2-alkenal reductase (NADP(+)-dependent); EC=1.3.1.102 {ECO:0000269|PubMed:17945329, ECO:0000269|Ref.3, ECO:0000269|Ref.4}; AltName: Full=Alkenal double bound reductase; AltName: Full=Allylic alcohol dehydrogenase 1 {ECO:0000303|PubMed:11117876}; Short=allyl-ADH1 {ECO:0000303|PubMed:11117876}; AltName: Full=Flavin-free double bond reductase {ECO:0000303|Ref.4}; Short=NtDBR;…	At3g03080	GO:0032440,2-alkenal reductase [NAD(P)] activity; GO:0003674,molecular_function; GO:0003824,catalytic activity; GO:0016491,oxidoreductase activity; GO:0016627,oxidoreductase activity, acting on the CH-CH group of donors; GO:0016628,oxidoreductase activity, acting on the CH-CH group of donors, NAD or NADP as acceptor	PF00107.26:Zinc-binding dehydrogenase	--	--	--
MS.gene006851	0.7	0.21	1.53	11.58	7.93	7.45	2.98	14.68	5.16	15.12	8.91	10.03	chr4.1	24549425	24551306	-	--	--	K19891 glucan endo-1,3-beta-glucosidase 1/2/3 [EC:3.2.1.39] | (RefSeq) glucan endo-1,3-beta-glucosidase 3-like (A)	ko00500: Starch and sucrose metabolism; ko01100: Metabolic pathways	XP_003607801.1	PDCB2_ARATH RecName: Full=PLASMODESMATA CALLOSE-BINDING PROTEIN 2; Short=AtPDCB2; AltName: Full=Glucan endo-1,3-beta-glucosidase-like protein 3; Flags: Precursor;	At5g08000	GO:0031225,anchored component of membrane; GO:0046658,anchored component of plasma membrane; GO:0009506,plasmodesma; GO:0001872,(1->3)-beta-D-glucan binding; GO:0030247,polysaccharide binding; GO:0009408,response to heat; GO:0001871,pattern binding; GO:0003674,molecular_function; GO:0030246,carbohydrate binding; GO:0005488,binding; GO:0006950,response to stress; GO:0008150,biological_process; GO:…	PF07983.13:X8 domain	--	--	--
MS.gene006856	60.78	47.46	43.98	14.1	6.3	24.86	12.62	15.97	6.68	16.73	1.61	0.1	chr4.1	24504684	24508055	+	--	--	K24983 Ras GTPase-activating protein-binding protein 2 | (GenBank) ras-GTPase-activating protein-binding protein, putative (A)	--	XP_003607810.2	NTF2_ARATH RecName: Full=Nuclear transport factor 2 {ECO:0000303|PubMed:28229965}; Short=AtNTF2 {ECO:0000303|PubMed:28229965};	At5g60980	GO:0005737,cytoplasm; GO:0005829,cytosol; GO:0005634,nucleus; GO:0009536,plastid; GO:1990904,ribonucleoprotein complex; GO:0003729,mRNA binding; GO:0031047,gene silencing by RNA; GO:0009737,response to abscisic acid; GO:0003674,molecular_function; GO:0003676,nucleic acid binding; GO:0003723,RNA binding; GO:0005488,binding; GO:0097159,organic cyclic compound binding; GO:1901363,heterocyclic compou…	PF02136.20:Nuclear transport factor 2 (NTF2) domain	--	--	--
MS.gene006857	139.92	119.46	175.28	53.64	19.97	53.71	24.68	21.87	40.65	34.77	18.27	3.68	chr4.1	24479494	24481058	+	--	--	K12622 U6 snRNA-associated Sm-like protein LSm3 | (RefSeq) sm-like protein LSM3B (A)	ko03018: RNA degradation; ko03040: Spliceosome	ACJ86068.1	LSM3A_ARATH RecName: Full=Sm-like protein LSM3A {ECO:0000305}; Short=AtLSM3A {ECO:0000303|PubMed:23620288}; AltName: Full=U6 snRNA-associated Sm-like protein LSM3A {ECO:0000305};	At1g21190	GO:0071013,catalytic step 2 spliceosome; GO:1990726,Lsm1-7-Pat1 complex; GO:0005634,nucleus; GO:0000932,P-body; GO:0071011,precatalytic spliceosome; GO:0046540,U4/U6 x U5 tri-snRNP complex; GO:0005688,U6 snRNP; GO:0003723,RNA binding; GO:0000398,mRNA splicing, via spliceosome; GO:0000956,nuclear-transcribed mRNA catabolic process; GO:0033962,cytoplasmic mRNA processing body assembly; GO:0003674,m…	--	--	--	--
MS.gene006895	9.57	8.59	8.45	15.81	4.14	5.41	3.54	1.17	1.49	2.28	3.2	0	chr4.2	25929100	25932085	-	--	--	K08906 cytochrome c6 | (GenBank) cytochrome protein C (A)	ko00195: Photosynthesis	XP_003607878.1	CYC6_ARATH RecName: Full=Cytochrome c6, chloroplastic {ECO:0000303|PubMed:12037572}; AltName: Full=Cytochrome c-552; Short=Atc6 {ECO:0000303|PubMed:12037572}; AltName: Full=Cytochrome c-553; AltName: Full=Cytochrome c553; AltName: Full=Soluble cytochrome f; Flags: Precursor;	At5g45040	GO:0009543,chloroplast thylakoid lumen; GO:0009055,electron transfer activity; GO:0020037,heme binding; GO:0005506,iron ion binding; GO:0015979,photosynthesis; GO:0003674,molecular_function; GO:0003824,catalytic activity; GO:0016491,oxidoreductase activity; GO:0005488,binding; GO:0046906,tetrapyrrole binding; GO:0048037,cofactor binding; GO:0097159,organic cyclic compound binding; GO:1901363,hete…	PF13442.6:Cytochrome C oxidase, cbb3-type, subunit III	--	--	--
MS.gene006925	14.4	3.23	11.93	23.86	21.05	24.13	16.5	3.44	11.08	3.52	4.03	0.2	chr4.3	27591688	27593481	+	--	--	K04507 calcyclin binding protein | (RefSeq) calcyclin-binding protein-like (A)	--	GAU29147.1	--	At1g30070	GO:0005737,cytoplasm; GO:0005634,nucleus; GO:0044548,S100 protein binding; GO:0015631,tubulin binding; GO:0031625,ubiquitin protein ligase binding; GO:0005515,protein binding; GO:0003674,molecular_function; GO:0005488,binding; GO:0008092,cytoskeletal protein binding; GO:0019899,enzyme binding; GO:0044389,ubiquitin-like protein ligase binding; GO:0005622,intracellular; GO:0005575,cellular_componen…	PF04969.16:CS domain	--	--	--
MS.gene006970	39.88	37.32	24.31	367.95	89.76	62.16	79.67	48.1	95.41	263.08	123.42	706.6	chr4.2	25352222	25353535	-	--	--	--	--	XP_013456859.1	Y1648_ARATH RecName: Full=Uncharacterized protein At1g66480;	At2g01340	GO:0005886,plasma membrane; GO:0009620,response to fungus; GO:0008150,biological_process; GO:0009605,response to external stimulus; GO:0009607,response to biotic stimulus; GO:0051707,response to other organism; GO:0043207,response to external biotic stimulus; GO:0050896,response to stimulus; GO:0051704,multi-organism process; GO:0005575,cellular_component; GO:0016020,membrane; GO:0005623,cell; GO…	PF14009.6:Domain of unknown function (DUF4228)	--	--	--
MS.gene007014	4.19	17.41	4.28	0.94	5.43	34.16	2.39	0.95	0.84	0.85	2.32	1.5	51722	5087	6228	+	--	--	K00430 peroxidase [EC:1.11.1.7] | (GenBank) cationic peroxidase (A)	ko00940: Phenylpropanoid biosynthesis; ko01100: Metabolic pathways; ko01110: Biosynthesis of secondary metabolites	XP_013450324.1	PER3_ARATH RecName: Full=Peroxidase 3; Short=Atperox P3; EC=1.11.1.7; AltName: Full=ATPRC; AltName: Full=RCI3A; AltName: Full=Rare cold-inducible protein; Flags: Precursor;	At1g05260	GO:0005783,endoplasmic reticulum; GO:0005576,extracellular region; GO:0009505,plant-type cell wall; GO:0009506,plasmodesma; GO:0020037,heme binding; GO:0046872,metal ion binding; GO:0004601,peroxidase activity; GO:0042744,hydrogen peroxide catabolic process; GO:0042538,hyperosmotic salinity response; GO:0009409,response to cold; GO:0009269,response to desiccation; GO:0006979,response to oxidative…	PF00141.23:Peroxidase	--	--	--
MS.gene007066	0.79	2.13	37.2	11.75	1.49	24.12	38.34	2.16	32.61	0.39	1.05	0	chr7.3	6844223	6845236	-	--	--	K02917 large subunit ribosomal protein L35Ae | (GenBank) 60S ribosomal protein L35a-3 (A)	ko03010: Ribosome	XP_013441621.1	R35A1_ARATH RecName: Full=60S ribosomal protein L35a-1;	At1g07070	GO:0005829,cytosol; GO:0022625,cytosolic large ribosomal subunit; GO:0005576,extracellular region; GO:0003729,mRNA binding; GO:0003735,structural constituent of ribosome; GO:0002181,cytoplasmic translation; GO:0042273,ribosomal large subunit biogenesis; GO:0003674,molecular_function; GO:0003676,nucleic acid binding; GO:0003723,RNA binding; GO:0005488,binding; GO:0097159,organic cyclic compound bi…	PF01247.18:Ribosomal protein L35Ae	--	--	--
MS.gene007082	0	0	0.26	5.91	5	21.9	0	0.57	0	4.89	16.06	0.33	chr7.3	7179483	7180574	+	--	--	K15095 (+)-neomenthol dehydrogenase [EC:1.1.1.208] | (GenBank) short chain dehydrogenase (A)	ko00902: Monoterpenoid biosynthesis; ko01110: Biosynthesis of secondary metabolites	XP_013450259.1	SDR1_ARATH RecName: Full=(+)-neomenthol dehydrogenase {ECO:0000303|PubMed:18599651}; EC=1.1.1.- {ECO:0000269|PubMed:21169366}; EC=1.1.1.208 {ECO:0000269|PubMed:18599651}; AltName: Full=Menthone:neomenthol reductase; AltName: Full=Short-chain dehydrogenase/reductase 1; Short=AtSDR1;	At3g61220	GO:0005737,cytoplasm; GO:0016020,membrane; GO:0047501,(+)-neomenthol dehydrogenase activity; GO:0006952,defense response; GO:0003674,molecular_function; GO:0003824,catalytic activity; GO:0016491,oxidoreductase activity; GO:0016614,oxidoreductase activity, acting on CH-OH group of donors; GO:0016616,oxidoreductase activity, acting on the CH-OH group of donors, NAD or NADP as acceptor; GO:0006950,r…	PF00106.25:short chain dehydrogenase	--	--	--
MS.gene007083	0	0	0.17	3.69	1.54	1.49	0.2	0.19	0.2	0.2	0.91	0	chr7.3	7192357	7193673	+	--	--	K15095 (+)-neomenthol dehydrogenase [EC:1.1.1.208] | (RefSeq) (+)-neomenthol dehydrogenase-like (A)	ko00902: Monoterpenoid biosynthesis; ko01110: Biosynthesis of secondary metabolites	PNX75564.1	SDR1_ARATH RecName: Full=(+)-neomenthol dehydrogenase {ECO:0000303|PubMed:18599651}; EC=1.1.1.- {ECO:0000269|PubMed:21169366}; EC=1.1.1.208 {ECO:0000269|PubMed:18599651}; AltName: Full=Menthone:neomenthol reductase; AltName: Full=Short-chain dehydrogenase/reductase 1; Short=AtSDR1;	At3g61220	GO:0005737,cytoplasm; GO:0016020,membrane; GO:0047501,(+)-neomenthol dehydrogenase activity; GO:0006952,defense response; GO:0003674,molecular_function; GO:0003824,catalytic activity; GO:0016491,oxidoreductase activity; GO:0016614,oxidoreductase activity, acting on CH-OH group of donors; GO:0016616,oxidoreductase activity, acting on the CH-OH group of donors, NAD or NADP as acceptor; GO:0006950,r…	PF00106.25:short chain dehydrogenase	--	--	--
MS.gene007146	7.42	10.17	7.82	32.32	6.43	10.3	14.71	48.96	46.41	26.74	20.4	15.27	chr7.3	8522202	8522888	+	--	--	--	--	XP_013450186.1	NHL10_ARATH RecName: Full=NDR1/HIN1-like protein 10 {ECO:0000303|PubMed:14666423}; Short=AtNHL10 {ECO:0000305}; AltName: Full=Protein YELLOW-LEAF-SPECIFIC GENE 9 {ECO:0000303|PubMed:11230571};	At2g35980	GO:0046658,anchored component of plasma membrane; GO:0009507,chloroplast; GO:0016021,integral component of membrane; GO:0009506,plasmodesma; GO:0051607,defense response to virus; GO:0010150,leaf senescence; GO:0051707,response to other organism; GO:0002252,immune effector process; GO:0002376,immune system process; GO:0006952,defense response; GO:0009615,response to virus; GO:0006950,response to s…	PF03168.13:Late embryogenesis abundant protein	--	--	--
MS.gene007179	0.81	1.46	0.66	0.24	0.26	0.49	0.53	20.68	16.88	17.5	0	0.58	chr7.3	9385591	9388243	+	--	--	K12733 peptidyl-prolyl cis-trans isomerase-like 1 [EC:5.2.1.8] | (RefSeq) peptidyl-prolyl cis-trans isomerase CYP18-2 (A)	ko03040: Spliceosome	XP_004494215.1	CP18B_ARATH RecName: Full=Peptidyl-prolyl cis-trans isomerase CYP18-2; Short=PPIase CYP18-2; EC=5.2.1.8; AltName: Full=Cyclophilin of 18 kDa 2; AltName: Full=Cyclophilin-18-2;	At2g36130	GO:0005829,cytosol; GO:0005783,endoplasmic reticulum; GO:0005634,nucleus; GO:0003755,peptidyl-prolyl cis-trans isomerase activity; GO:0006457,protein folding; GO:0000413,protein peptidyl-prolyl isomerization; GO:0003674,molecular_function; GO:0003824,catalytic activity; GO:0016853,isomerase activity; GO:0016859,cis-trans isomerase activity; GO:0140096,catalytic activity, acting on a protein; GO:0…	PF00160.21:Cyclophilin type peptidyl-prolyl cis-trans isomerase/CLD	--	--	--
MS.gene007260	0.31	2.2	0.62	3.02	0.67	3.01	1.5	0.28	0.15	0.1	0.23	0.11	chr7.4	6968099	6993126	-	--	--	K00700 1,4-alpha-glucan branching enzyme [EC:2.4.1.18] | (GenBank) starch branching enzyme I (A)	ko00500: Starch and sucrose metabolism; ko01100: Metabolic pathways; ko01110: Biosynthesis of secondary metabolites	XP_003625771.2	GLGB1_PEA RecName: Full=1,4-alpha-glucan-branching enzyme 1, chloroplastic/amyloplastic; EC=2.4.1.18; AltName: Full=Starch branching enzyme I; Flags: Precursor;	At5g03650	GO:0009501,amyloplast; GO:0009507,chloroplast; GO:0003844,1,4-alpha-glucan branching enzyme activity; GO:0102752,1,4-alpha-glucan branching enzyme activity (using a glucosylated glycogenin as primer for glycogen synthesis); GO:0043169,cation binding; GO:0004553,hydrolase activity, hydrolyzing O-glycosyl compounds; GO:0009793,embryo development ending in seed dormancy; GO:0005978,glycogen biosynth…	PF02806.18:Alpha amylase, C-terminal all-beta domain	--	--	--
MS.gene007290	304.12	34.23	82.27	33.39	329.76	299.09	23.77	27.84	18.86	13.65	22.05	0	chr7.4	6666925	6669666	+	--	--	K01623 fructose-bisphosphate aldolase, class I [EC:4.1.2.13] | (RefSeq) fructose-bisphosphate aldolase, cytoplasmic isozyme-like (A)	ko00010: Glycolysis / Gluconeogenesis; ko00030: Pentose phosphate pathway; ko00051: Fructose and mannose metabolism; ko00710: Carbon fixation in photosynthetic organisms; ko01100: Metabolic pathways; ko01110: Biosynthesis of secondary metabolites; ko01200: Carbon metabolism; ko01230: Biosynthesis of amino acids	XP_012569516.1	ALFC6_ARATH RecName: Full=Fructose-bisphosphate aldolase 6, cytosolic {ECO:0000305}; Short=AtFBA6 {ECO:0000303|PubMed:22561114}; EC=4.1.2.13 {ECO:0000269|PubMed:21782461}; AltName: Full=Cytosolic aldolase 2 {ECO:0000303|PubMed:21782461}; Short=cAld2 {ECO:0000303|PubMed:21782461};	At2g36460	GO:0005829,cytosol; GO:0005783,endoplasmic reticulum; GO:0005739,mitochondrion; GO:0005634,nucleus; GO:0005886,plasma membrane; GO:0009506,plasmodesma; GO:0005507,copper ion binding; GO:0004332,fructose-bisphosphate aldolase activity; GO:0003729,mRNA binding; GO:0071456,cellular response to hypoxia; GO:0030388,fructose 1,6-bisphosphate metabolic process; GO:0006094,gluconeogenesis; GO:0006096,gly…	PF00274.19:Fructose-bisphosphate aldolase class-I	--	--	--
MS.gene007323	0	0	0.38	0	0	0.14	2.75	3.55	7.04	1.84	0	0	chr7.4	7937889	7941999	+	--	--	K13463 coronatine-insensitive protein 1 | (RefSeq) coronatine-insensitive protein 1-like (A)	ko04075: Plant hormone signal transduction	GAU16025.1	HDT3_ARATH RecName: Full=Histone deacetylase HDT3; AltName: Full=HD-tuins protein 3; AltName: Full=Histone deacetylase 2c;	At5g03740	GO:0005730,nucleolus; GO:0005886,plasma membrane; GO:0016787,hydrolase activity; GO:0046872,metal ion binding; GO:0000976,transcription regulatory region sequence-specific DNA binding; GO:0006325,chromatin organization; GO:0045892,negative regulation of transcription, DNA-templated; GO:0009737,response to abscisic acid; GO:0009409,response to cold; GO:0009651,response to salt stress; GO:0009414,r…	PF17800.1:Nucleoplasmin-like domain	C2H2	TF	C2H2
MS.gene007329	0.76	0.49	3.19	0.29	0	0.59	57.64	212.96	208.76	71.18	73.42	891.05	chr7.4	7886588	7887826	+	--	--	--	--	XP_013450070.1	--	At3g10040	GO:0003677,DNA binding; GO:0003674,molecular_function; GO:0003676,nucleic acid binding; GO:0005488,binding; GO:0097159,organic cyclic compound binding; GO:1901363,heterocyclic compound binding	PF13837.6:Myb/SANT-like DNA-binding domain	Trihelix	TF	Trihelix
MS.gene007370	0.1	0.19	0.23	0.84	1.74	0.83	1.1	0.26	0.87	0.64	0.12	0	chr7.4	8340651	8374997	-	--	--	K24816 maestro heat-like repeat-containing protein family member 1 | (GenBank) HEAT repeat 7A-like protein (A)	--	XP_003625712.2	SHGR6_ARATH RecName: Full=Protein SHOOT GRAVITROPISM 6;	At2g36810	GO:0009705,plant-type vacuole membrane; GO:0009660,amyloplast organization; GO:0009630,gravitropism; GO:0009959,negative gravitropism; GO:0006996,organelle organization; GO:0008150,biological_process; GO:0009657,plastid organization; GO:0009987,cellular process; GO:0016043,cellular component organization; GO:0071840,cellular component organization or biogenesis; GO:0009605,response to external st…	PF02985.22:HEAT repeat	--	--	--
MS.gene007389	0	0.48	0	40.71	13.69	10.78	0	0.49	0.52	5.8	9.54	0	chr7.4	8558454	8562171	-	--	--	--	--	XP_003625700.1	--	--	GO:0016021,integral component of membrane; GO:0005575,cellular_component; GO:0016020,membrane; GO:0031224,intrinsic component of membrane; GO:0044425,membrane part	--	--	--	--
MS.gene007392	3.19	2.87	4.1	3.28	2.15	2.08	0.74	0.41	2.04	0	0	0	chr7.4	8574361	8576536	-	--	--	K08235 xyloglucan:xyloglucosyl transferase [EC:2.4.1.207] | (GenBank) xyloglucan endotransglucosylase/hydrolase family protein (A)	--	XP_003625695.1	XTH32_ARATH RecName: Full=Probable xyloglucan endotransglucosylase/hydrolase protein 32; Short=At-XTH32; Short=XTH-32; EC=2.4.1.207; Flags: Precursor;	At2g36870	GO:0048046,apoplast; GO:0005618,cell wall; GO:0004553,hydrolase activity, hydrolyzing O-glycosyl compounds; GO:0016762,xyloglucan:xyloglucosyl transferase activity; GO:0042546,cell wall biogenesis; GO:0016998,cell wall macromolecule catabolic process; GO:0071555,cell wall organization; GO:0010411,xyloglucan metabolic process; GO:0003674,molecular_function; GO:0003824,catalytic activity; GO:001678…	PF00722.21:Glycosyl hydrolases family 16	--	--	--
MS.gene007403	0	0	0.27	3.89	1.25	1.66	2.93	1.21	2.39	2.93	3.83	0	chr7.4	8719332	8722605	+	--	--	K18270 Rab3 GTPase-activating protein catalytic subunit | (GenBank) Rab3 GTPase-activating protein catalytic subunit (A)	--	XP_013460351.1	--	At5g58510	GO:0005737,cytoplasm; GO:0005096,GTPase activator activity; GO:0043547,positive regulation of GTPase activity; GO:0003674,molecular_function; GO:0008047,enzyme activator activity; GO:0098772,molecular function regulator; GO:0030234,enzyme regulator activity; GO:0030695,GTPase regulator activity; GO:0060589,nucleoside-triphosphatase regulator activity; GO:0008150,biological_process; GO:0043087,reg…	PF13890.6:Rab3 GTPase-activating protein catalytic subunit	--	--	--
MS.gene007421	6.91	7.81	3.58	0.78	1.63	2.08	4.47	3.08	5.32	1.57	0.87	0.07	chr7.4	8918565	8921271	-	--	--	K10775 phenylalanine ammonia-lyase [EC:4.3.1.24] | (GenBank) phenylalanine ammonia-lyase-like protein (A)	ko00360: Phenylalanine metabolism; ko00940: Phenylpropanoid biosynthesis; ko01100: Metabolic pathways; ko01110: Biosynthesis of secondary metabolites	XP_013449990.1	PALY_MEDSA RecName: Full=Phenylalanine ammonia-lyase; EC=4.3.1.24;	At2g37040	GO:0005737,cytoplasm; GO:0045548,phenylalanine ammonia-lyase activity; GO:0009800,cinnamic acid biosynthetic process; GO:0006559,L-phenylalanine catabolic process; GO:0003674,molecular_function; GO:0003824,catalytic activity; GO:0016829,lyase activity; GO:0016840,carbon-nitrogen lyase activity; GO:0016841,ammonia-lyase activity; GO:0008152,metabolic process; GO:0006082,organic acid metabolic proc…	PF00221.19:Aromatic amino acid lyase	--	--	--
MS.gene007438	12.53	15.31	12.37	11.9	0.82	8.7	3.06	2.37	1.83	0.51	6.62	0.37	chr7.3	11959811	11960581	+	--	--	--	--	XP_003625615.2	FLA11_ARATH RecName: Full=Fasciclin-like arabinogalactan protein 11; Flags: Precursor;	At5g03170	GO:0031225,anchored component of membrane; GO:0005886,plasma membrane; GO:0009834,plant-type secondary cell wall biogenesis; GO:0008150,biological_process; GO:0009832,plant-type cell wall biogenesis; GO:0009987,cellular process; GO:0042546,cell wall biogenesis; GO:0044085,cellular component biogenesis; GO:0071554,cell wall organization or biogenesis; GO:0071669,plant-type cell wall organization o…	PF02469.22:Fasciclin domain	--	--	--
MS.gene007449	56.83	48.67	61.5	84.24	43.59	19.14	13.38	23.9	11.09	4.12	4.19	1.13	chr7.3	12104223	12104777	+	--	--	K10268 F-box and leucine-rich repeat protein 2/20 | (GenBank) DNA-binding protein S1FA (A)	--	XP_003625597.1	S1FA2_ORYSJ RecName: Full=DNA-binding protein S1FA2;	At3g53370	GO:0005634,nucleus; GO:0003677,DNA binding; GO:0006355,regulation of transcription, DNA-templated; GO:0003674,molecular_function; GO:0003676,nucleic acid binding; GO:0005488,binding; GO:0097159,organic cyclic compound binding; GO:1901363,heterocyclic compound binding; GO:0008152,metabolic process; GO:0006139,nucleobase-containing compound metabolic process; GO:0006351,transcription, DNA-templated…	PF04689.13:DNA binding protein S1FA	S1Fa-like	TF	S1Fa-like
MS.gene007508	19.4	4.4	4.85	0.51	1.42	5.39	2.3	2.22	1.71	1.2	0.17	0.1	chr7.4	9369654	9374351	-	--	--	K09523 DnaJ homolog subfamily C member 3 | (GenBank) DnaJ heat shock amino-terminal domain protein (A)	ko04141: Protein processing in endoplasmic reticulum	XP_003625614.1	DNJ36_ARATH RecName: Full=DnaJ protein P58IPK homolog; Short=AtP58IPK; AltName: Full=Chaperone protein dnaJ 36; Short=AtDjA36; Short=AtJ36; Flags: Precursor;	At5g03160	GO:0005783,endoplasmic reticulum; GO:0005788,endoplasmic reticulum lumen; GO:0005886,plasma membrane; GO:0044794,positive regulation by host of viral process; GO:0016032,viral process; GO:0008150,biological_process; GO:0044403,symbiont process; GO:0035821,modification of morphology or physiology of other organism; GO:0043900,regulation of multi-organism process; GO:0043902,positive regulation of …	PF00226.31:DnaJ domain	--	--	--
MS.gene007509	23.67	10.63	23.75	0	1.97	15.67	3.41	5.06	4.17	0.17	0	0	chr7.4	9366558	9367328	+	--	--	--	--	XP_003625615.2	FLA11_ARATH RecName: Full=Fasciclin-like arabinogalactan protein 11; Flags: Precursor;	At5g03170	GO:0031225,anchored component of membrane; GO:0005886,plasma membrane; GO:0009834,plant-type secondary cell wall biogenesis; GO:0008150,biological_process; GO:0009832,plant-type cell wall biogenesis; GO:0009987,cellular process; GO:0042546,cell wall biogenesis; GO:0044085,cellular component biogenesis; GO:0071554,cell wall organization or biogenesis; GO:0071669,plant-type cell wall organization o…	PF02469.22:Fasciclin domain	--	--	--
MS.gene007539	3.95	3.35	3.26	0	0.45	0.95	3.14	0.28	0.58	0.08	1.27	1.16	chr7.1	8942641	8946241	-	--	--	K17086 transmembrane 9 superfamily member 2/4 | (RefSeq) uncharacterized LOC101300290 (A)	--	GAU29765.1	--	At1g43930	GO:0008270,zinc ion binding; GO:0003674,molecular_function; GO:0005488,binding; GO:0046872,metal ion binding; GO:0043167,ion binding; GO:0043169,cation binding; GO:0046914,transition metal ion binding	PF10551.9:MULE transposase domain	--	--	--
MS.gene007576	0.62	0.79	1.01	12.83	8.7	7.37	2.84	12.24	9.95	14.81	21.66	86.38	chr7.1	9479813	9481336	+	--	--	K13496 UDP-glucosyltransferase 73C [EC:2.4.1.-] | (GenBank) UDP-glucosyltransferase family protein (A)	ko00908: Zeatin biosynthesis; ko01110: Biosynthesis of secondary metabolites	XP_003625716.1	U73C5_ARATH RecName: Full=UDP-glycosyltransferase 73C5; EC=2.4.1.-; AltName: Full=Cytokinin-O-glucosyltransferase 3; AltName: Full=Deoxynivalenol-glucosyl-transferase 1; AltName: Full=Zeatin O-glucosyltransferase 3; Short=AtZOG3;	At2g36800	GO:0005783,endoplasmic reticulum; GO:0016021,integral component of membrane; GO:0050502,cis-zeatin O-beta-D-glucosyltransferase activity; GO:0046527,glucosyltransferase activity; GO:0080046,quercetin 4'-O-glucosyltransferase activity; GO:0080044,quercetin 7-O-glucosyltransferase activity; GO:0050403,trans-zeatin O-beta-D-glucosyltransferase activity; GO:0008194,UDP-glycosyltransferase activity; G…	PF00201.18:UDP-glucoronosyl and UDP-glucosyl transferase	--	--	--
MS.gene007615	0.43	0.1	1.59	0.39	0.41	1.08	12.82	51.64	29.67	76.37	41.88	118.08	chr7.3	10755671	10756909	-	--	--	--	--	XP_013450070.1	--	At3g10040	GO:0003677,DNA binding; GO:0003674,molecular_function; GO:0003676,nucleic acid binding; GO:0005488,binding; GO:0097159,organic cyclic compound binding; GO:1901363,heterocyclic compound binding	PF13837.6:Myb/SANT-like DNA-binding domain	Trihelix	TF	Trihelix
MS.gene007659	27.43	9.57	13.14	2.04	2.47	1.91	1.54	1.11	0	0.17	0.46	0	chr4.4	44685693	44686460	-	--	--	K22772 flavonol-3-O-glucoside L-rhamnosyltransferase [EC:2.4.1.159] | (GenBank) UDP-glucosyltransferase family protein (A)	ko00944: Flavone and flavonol biosynthesis; ko01110: Biosynthesis of secondary metabolites	XP_003606381.2	FG2KO_SOYBN RecName: Full=UDP-glycosyltransferase 79A6 {ECO:0000303|PubMed:24072327}; EC=2.4.1.159 {ECO:0000305}; AltName: Full=Flavonol 3-O-glucoside (1->6) rhamnosyltransferase {ECO:0000303|PubMed:24072327}; Short=GmF3G6''Rt-a {ECO:0000303|PubMed:24072327};	At5g54010	GO:0047230,flavonol-3-O-glucoside L-rhamnosyltransferase activity; GO:0003674,molecular_function; GO:0003824,catalytic activity; GO:0008194,UDP-glycosyltransferase activity; GO:0016740,transferase activity; GO:0016757,transferase activity, transferring glycosyl groups; GO:0016758,transferase activity, transferring hexosyl groups	PF00201.18:UDP-glucoronosyl and UDP-glucosyl transferase	--	--	--
MS.gene00766	0.53	0.16	0.36	0.95	3.88	3.19	0.69	0.56	0.08	0.34	0.78	0.09	chr2.3	64478743	64485617	+	--	--	K01578 malonyl-CoA decarboxylase [EC:4.1.1.9] | (GenBank) malonyl-CoA decarboxylase (A)	ko00410: beta-Alanine metabolism; ko00640: Propanoate metabolism; ko01100: Metabolic pathways; ko04146: Peroxisome	XP_013462895.1	--	At4g04320	GO:0005759,mitochondrial matrix; GO:0005782,peroxisomal matrix; GO:0050080,malonyl-CoA decarboxylase activity; GO:0006085,acetyl-CoA biosynthetic process; GO:0006633,fatty acid biosynthetic process; GO:2001294,malonyl-CoA catabolic process; GO:0046321,positive regulation of fatty acid oxidation; GO:0003674,molecular_function; GO:0003824,catalytic activity; GO:0016829,lyase activity; GO:0016830,ca…	PF05292.11:Malonyl-CoA decarboxylase C-terminal domain	--	--	--
MS.gene007670	0.45	0.86	0.63	0.86	1.75	3.03	0.56	0.52	0.31	0.13	0.06	0	chr4.3	42444031	42447168	-	--	--	K14486 auxin response factor | (RefSeq) auxin response factor 19 (A)	ko04075: Plant hormone signal transduction	XP_013456002.1	ARFJ_ARATH RecName: Full=Auxin response factor 10;	At2g28350	GO:0005634,nucleus; GO:0003677,DNA binding; GO:0003700,DNA-binding transcription factor activity; GO:0035198,miRNA binding; GO:0009738,abscisic acid-activated signaling pathway; GO:0009734,auxin-activated signaling pathway; GO:0051301,cell division; GO:0048589,developmental growth; GO:0010154,fruit development; GO:0048366,leaf development; GO:0007389,pattern specification process; GO:0048441,peta…	PF06507.13:Auxin response factor	B3-ARF	TF	B3->B3-ARF
MS.gene007674	27.2	22.11	22.02	14.03	26.81	30.47	4.54	4.33	1.48	4.79	2.74	0	chr4.3	42488579	42491005	-	--	--	K15285 solute carrier family 35, member E3 | (GenBank) nucleotide/sugar transporter family protein (A)	--	XP_013455997.1	UXT1_ARATH RecName: Full=UDP-xylose transporter 1 {ECO:0000312|EMBL:AKA88212.1};	At1g06890	GO:0005783,endoplasmic reticulum; GO:0005789,endoplasmic reticulum membrane; GO:0005794,Golgi apparatus; GO:0000139,Golgi membrane; GO:0016021,integral component of membrane; GO:0015297,antiporter activity; GO:0005338,nucleotide-sugar transmembrane transporter activity; GO:0005464,UDP-xylose transmembrane transporter activity; GO:0008643,carbohydrate transport; GO:1900030,regulation of pectin bio…	PF03151.16:Triose-phosphate Transporter family	--	--	--
MS.gene007683	2.54	3.69	4.39	3.49	3.65	3.87	0.37	0.41	1.29	2.78	1.78	0	chr4.3	42608734	42612133	-	--	--	K01180 endo-1,3(4)-beta-glucanase [EC:3.2.1.6] | (RefSeq) uncharacterized protein LOC111487562 (A)	--	XP_003606364.1	NCRK_ARATH RecName: Full=Receptor-like serine/threonine-protein kinase NCRK; EC=2.7.11.1; Flags: Precursor;	At2g28250	GO:0012505,endomembrane system; GO:0005768,endosome; GO:0010008,endosome membrane; GO:0016021,integral component of membrane; GO:0005886,plasma membrane; GO:0005524,ATP binding; GO:0051020,GTPase binding; GO:0106310,NA; GO:0106311,NA; GO:0006468,protein phosphorylation; GO:0010089,xylem development; GO:0000166,nucleotide binding; GO:0003674,molecular_function; GO:0005488,binding; GO:0008144,drug …	PF00069.25:Protein kinase domain	--	--	--
MS.gene007704	20.96	14.02	19.98	0.76	0.48	0.46	10.79	5.47	10.08	3.9	1.13	2.27	chr4.3	43150288	43152173	+	--	--	K02575 MFS transporter, NNP family, nitrate/nitrite transporter | (GenBank) high affinity nitrate transporter 2.7 (A)	ko00910: Nitrogen metabolism	XP_013455976.1	NRT21_ARATH RecName: Full=High-affinity nitrate transporter 2.1; Short=AtNRT2:1; AltName: Full=Protein ACH1; AltName: Full=Protein LATERAL ROOT INITIATION 1;	At1g08090	GO:0016021,integral component of membrane; GO:0016020,membrane; GO:0009705,plant-type vacuole membrane; GO:0005886,plasma membrane; GO:0015112,nitrate transmembrane transporter activity; GO:0071249,cellular response to nitrate; GO:0048527,lateral root development; GO:0042128,nitrate assimilation; GO:0015706,nitrate transport; GO:0010167,response to nitrate; GO:0003674,molecular_function; GO:00052…	PF07690.16:Major Facilitator Superfamily	--	--	--
MS.gene007705	13.83	11.05	4.51	0.31	0.32	0.08	6.23	2.08	2.68	0.91	0.38	0	chr4.3	43165986	43167895	-	--	--	K02575 MFS transporter, NNP family, nitrate/nitrite transporter | (GenBank) high affinity nitrate transporter 2.7 (A)	ko00910: Nitrogen metabolism	XP_013455976.1	NRT21_ARATH RecName: Full=High-affinity nitrate transporter 2.1; Short=AtNRT2:1; AltName: Full=Protein ACH1; AltName: Full=Protein LATERAL ROOT INITIATION 1;	At1g08090	GO:0016021,integral component of membrane; GO:0016020,membrane; GO:0009705,plant-type vacuole membrane; GO:0005886,plasma membrane; GO:0015112,nitrate transmembrane transporter activity; GO:0071249,cellular response to nitrate; GO:0048527,lateral root development; GO:0042128,nitrate assimilation; GO:0015706,nitrate transport; GO:0010167,response to nitrate; GO:0003674,molecular_function; GO:00052…	PF07690.16:Major Facilitator Superfamily	--	--	--
MS.gene007720	0.89	0.16	3.51	1.61	1.68	0.98	1.93	5.85	10.28	26.25	18.21	93.13	chr4.4	45720523	45721272	-	--	--	K09422 transcription factor MYB, plant | (GenBank) myb transcription factor (A)	--	XP_013455940.1	MYB87_ARATH RecName: Full=Transcription factor MYB87 {ECO:0000305}; AltName: Full=Myb-related protein 87 {ECO:0000305}; Short=AtMYB87 {ECO:0000312|EMBL:CAB09241.1};	At4g37780	GO:0005634,nucleus; GO:0003677,DNA binding; GO:0003700,DNA-binding transcription factor activity; GO:0007275,multicellular organism development; GO:0009664,plant-type cell wall organization; GO:0003674,molecular_function; GO:0003676,nucleic acid binding; GO:0005488,binding; GO:0097159,organic cyclic compound binding; GO:1901363,heterocyclic compound binding; GO:0140110,transcription regulator act…	PF00249.31:Myb-like DNA-binding domain	MYB-related	TF	MYB->MYB-related
MS.gene007740	1.74	1.71	0.65	1.14	4.93	2.74	3.1	6.34	20.06	12.1	15.02	7.81	chr4.4	45956911	45960750	-	--	--	K10144 RING finger and CHY zinc finger domain-containing protein 1 [EC:2.3.2.27] | (RefSeq) RING finger and CHY zinc finger domain-containing protein 1 (A)	ko04120: Ubiquitin mediated proteolysis	XP_003606334.2	ZFP34_ARATH RecName: Full=E3 ubiquitin-protein ligase RZFP34 {ECO:0000305}; EC=2.3.2.27 {ECO:0000269|PubMed:26508764}; AltName: Full=CHY zinc-finger and RING protein 1 {ECO:0000303|PubMed:26508764}; AltName: Full=RING zinc-finger protein 34 {ECO:0000305}; AltName: Full=RZFP34 protein homolog {ECO:0000303|PubMed:25002225}; Short=AtRZPF34 {ECO:0000303|PubMed:25002225};	At5g22920	GO:0005783,endoplasmic reticulum; GO:0005634,nucleus; GO:0061630,ubiquitin protein ligase activity; GO:0008270,zinc ion binding; GO:0016567,protein ubiquitination; GO:1902456,regulation of stomatal opening; GO:0006511,ubiquitin-dependent protein catabolic process; GO:0003674,molecular_function; GO:0003824,catalytic activity; GO:0004842,ubiquitin-protein transferase activity; GO:0016740,transferas…	PF14599.6:Zinc-ribbon	--	--	--
MS.gene007749	0.16	0.44	0.4	0.3	0.77	0.37	1.05	1.19	6.54	6.19	4.95	0.09	chr4.4	46133148	46137462	-	--	--	K13071 pheophorbide a oxygenase [EC:1.14.15.17] | (GenBank) lethal leaf-spot protein, putative (A)	ko00860: Porphyrin and chlorophyll metabolism; ko01110: Biosynthesis of secondary metabolites	XP_003606324.1	PAO_ORYSJ RecName: Full=Pheophorbide a oxygenase, chloroplastic {ECO:0000303|PubMed:21807436}; Short=OsPaO {ECO:0000303|PubMed:21807436}; Short=Pheide a oxygenase {ECO:0000305}; EC=1.14.15.17 {ECO:0000250|UniProtKB:Q9FYC2}; Flags: Precursor;	At3g44880	GO:0009941,chloroplast envelope; GO:0009534,chloroplast thylakoid; GO:0051537,2 iron, 2 sulfur cluster binding; GO:0010277,chlorophyllide a oxygenase [overall] activity; GO:0046872,metal ion binding; GO:0032441,pheophorbide a oxygenase activity; GO:0008219,cell death; GO:0015996,chlorophyll catabolic process; GO:0042742,defense response to bacterium; GO:0009908,flower development; GO:0010154,frui…	PF08417.12:Pheophorbide a oxygenase	--	--	--
MS.gene007753	18.59	43.32	85.02	2.26	6.15	1.83	30.98	1.37	14.44	7.37	12.01	0	chr4.4	46242293	46244686	-	--	--	K02219 cyclin-dependent kinase regulatory subunit CKS1 | (GenBank) cyclin-dependent kinase regulatory subunit (A)	--	XP_003606312.1	CKS1_ARATH RecName: Full=Cyclin-dependent kinases regulatory subunit 1; AltName: Full=CKS1-At;	At2g27960	GO:0000307,cyclin-dependent protein kinase holoenzyme complex; GO:0005737,cytoplasm; GO:0005777,peroxisome; GO:0019005,SCF ubiquitin ligase complex; GO:0061575,cyclin-dependent protein serine/threonine kinase activator activity; GO:0042393,histone binding; GO:0019901,protein kinase binding; GO:0043130,ubiquitin binding; GO:0051301,cell division; GO:0042023,DNA endoreduplication; GO:0000278,mitoti…	PF01111.19:Cyclin-dependent kinase regulatory subunit	--	--	--
MS.gene007767	8.55	1.92	7.32	0.3	0.62	2.02	0.64	1.12	1.34	0.48	0.73	0	chr4.4	46542339	46546821	+	--	--	K08832 serine/threonine-protein kinase SRPK3 [EC:2.7.11.1] | (GenBank) serine kinase-like protein (A)	--	XP_013455901.1	AFC3_ARATH RecName: Full=Serine/threonine-protein kinase AFC3; EC=2.7.12.1;	At3g44850	GO:0005524,ATP binding; GO:0106310,NA; GO:0004674,protein serine/threonine kinase activity; GO:0004712,protein serine/threonine/tyrosine kinase activity; GO:0106311,NA; GO:0004714,transmembrane receptor protein tyrosine kinase activity; GO:0046777,protein autophosphorylation; GO:0000166,nucleotide binding; GO:0003674,molecular_function; GO:0005488,binding; GO:0008144,drug binding; GO:0017076,puri…	PF00069.25:Protein kinase domain	--	--	--
MS.gene007810	0.15	0.41	0.37	6.45	6.47	3.33	1.79	0.42	3.07	13.14	15.4	10.46	chr8.1	53844812	53848102	-	--	--	K04125 gibberellin 2beta-dioxygenase [EC:1.14.11.13] | (GenBank) plant gibberellin 2-oxidase (A)	ko00904: Diterpenoid biosynthesis; ko01110: Biosynthesis of secondary metabolites	XP_013445468.1	G2OX1_PEA RecName: Full=Gibberellin 2-beta-dioxygenase 1; EC=1.14.11.13; AltName: Full=GA 2-oxidase 1; AltName: Full=Gibberellin 2-beta-hydroxylase 1; AltName: Full=Gibberellin 2-oxidase 1; AltName: Full=Protein SLENDER;	At1g78440	GO:0052634,C-19 gibberellin 2-beta-dioxygenase activity; GO:0046872,metal ion binding; GO:0009686,gibberellin biosynthetic process; GO:0003674,molecular_function; GO:0003824,catalytic activity; GO:0016491,oxidoreductase activity; GO:0016705,oxidoreductase activity, acting on paired donors, with incorporation or reduction of molecular oxygen; GO:0016706,oxidoreductase activity, acting on paired do…	PF03171.20:2OG-Fe(II) oxygenase superfamily	--	--	--
MS.gene007847	1.02	0.28	0.58	1.12	1.63	1.21	2.17	1.85	5.53	18.1	6.6	1.43	chr8.1	53375606	53385701	+	--	--	K13416 brassinosteroid insensitive 1-associated receptor kinase 1 [EC:2.7.10.1 2.7.11.1] | (RefSeq) BRASSINOSTEROID INSENSITIVE 1-associated receptor kinase 1-like (A)	ko04016: MAPK signaling pathway - plant; ko04075: Plant hormone signal transduction; ko04626: Plant-pathogen interaction	XP_013445435.1	Y3148_ARATH RecName: Full=Probable leucine-rich repeat receptor-like serine/threonine-protein kinase At3g14840; EC=2.7.11.1; Flags: Precursor;	At3g14840	GO:0005829,cytosol; GO:0016021,integral component of membrane; GO:0005886,plasma membrane; GO:0009506,plasmodesma; GO:0005524,ATP binding; GO:0106310,NA; GO:0004674,protein serine/threonine kinase activity; GO:0106311,NA; GO:0009861,jasmonic acid and ethylene-dependent systemic resistance; GO:0046777,protein autophosphorylation; GO:0045088,regulation of innate immune response; GO:0000166,nucleoti…	PF00069.25:Protein kinase domain	--	--	--
MS.gene007882	0	0	0	69.14	30.92	1.27	0	170.11	10.71	99.11	197.92	95.81	chr8.3	47421679	47422115	+	--	--	--	--	XP_003628521.1	MT3_CARPA RecName: Full=Metallothionein-like protein type 3; Short=MT-3;	--	GO:0005507,copper ion binding; GO:0008270,zinc ion binding; GO:0006878,cellular copper ion homeostasis; GO:0003674,molecular_function; GO:0005488,binding; GO:0046872,metal ion binding; GO:0043167,ion binding; GO:0043169,cation binding; GO:0046914,transition metal ion binding; GO:0006873,cellular ion homeostasis; GO:0006875,cellular metal ion homeostasis; GO:0008150,biological_process; GO:0009987,…	PF01439.18:Metallothionein	--	--	--
MS.gene007917	2.9	3.25	1.69	1.3	0.97	1.51	0.81	0	0.1	0.41	0.27	0	chr8.3	46640186	46641481	-	--	--	--	--	XP_013445507.1	TCP4_ARATH RecName: Full=Transcription factor TCP4; AltName: Full=Protein MATERNAL EFFECT EMBRYO ARREST 35;	At3g15030	GO:0005634,nucleus; GO:0003677,DNA binding; GO:0001216,bacterial-type RNA polymerase transcriptional activator activity, sequence-specific DNA binding; GO:0003700,DNA-binding transcription factor activity; GO:0043565,sequence-specific DNA binding; GO:1990837,sequence-specific double-stranded DNA binding; GO:0048825,cotyledon development; GO:0048826,cotyledon morphogenesis; GO:0009793,embryo devel…	PF03634.13:TCP family transcription factor	TCP	TF	TCP
MS.gene007924	113.51	162.99	103.5	29	120.67	25.3	35.11	35.55	43.85	45.65	41.2	15.74	chr8.3	46538924	46542264	+	--	--	K00026 malate dehydrogenase [EC:1.1.1.37] | (GenBank) malate dehydrogenase (A)	ko00020: Citrate cycle (TCA cycle); ko00270: Cysteine and methionine metabolism; ko00620: Pyruvate metabolism; ko00630: Glyoxylate and dicarboxylate metabolism; ko00710: Carbon fixation in photosynthetic organisms; ko01100: Metabolic pathways; ko01110: Biosynthesis of secondary metabolites; ko01200: Carbon metabolism	AAB99755.1	MDHM_CITLA RecName: Full=Malate dehydrogenase, mitochondrial; EC=1.1.1.37; AltName: Allergen=Citr l MDH {ECO:0000305}; Flags: Precursor;	At3g15020	GO:0005759,mitochondrial matrix; GO:0030060,L-malate dehydrogenase activity; GO:0005975,carbohydrate metabolic process; GO:0006108,malate metabolic process; GO:0006099,tricarboxylic acid cycle; GO:0003674,molecular_function; GO:0003824,catalytic activity; GO:0016491,oxidoreductase activity; GO:0016614,oxidoreductase activity, acting on CH-OH group of donors; GO:0016615,malate dehydrogenase activi…	PF02866.18:lactate/malate dehydrogenase, alpha/beta C-terminal domain	--	--	--
MS.gene007960	0.13	0.23	1.03	0.11	2.61	0.23	3.94	14.99	19.19	1.6	2.45	0	chr3.3	62874928	62879301	-	--	--	K17500 integrin-linked kinase-associated serine/threonine phosphatase 2C [EC:3.1.3.16] | (RefSeq) WAT1-related protein At3g18200 isoform X1 (A)	--	XP_003601058.1	WTR31_ARATH RecName: Full=WAT1-related protein At4g08290;	At4g08290	GO:0016021,integral component of membrane; GO:0005886,plasma membrane; GO:0022857,transmembrane transporter activity; GO:0003674,molecular_function; GO:0005215,transporter activity; GO:0005575,cellular_component; GO:0016020,membrane; GO:0031224,intrinsic component of membrane; GO:0044425,membrane part; GO:0005623,cell; GO:0044464,cell part; GO:0071944,cell periphery	PF00892.20:EamA-like transporter family	--	--	--
MS.gene007961	0.35	0.31	1.7	0.62	0.54	0.21	0.34	7.85	3.2	18.94	6.84	1.11	chr3.3	62864238	62866278	-	--	--	K17500 integrin-linked kinase-associated serine/threonine phosphatase 2C [EC:3.1.3.16] | (RefSeq) WAT1-related protein At3g18200 isoform X1 (A)	--	XP_003601057.1	WTR31_ARATH RecName: Full=WAT1-related protein At4g08290;	At4g08290	GO:0016021,integral component of membrane; GO:0005886,plasma membrane; GO:0022857,transmembrane transporter activity; GO:0003674,molecular_function; GO:0005215,transporter activity; GO:0005575,cellular_component; GO:0016020,membrane; GO:0031224,intrinsic component of membrane; GO:0044425,membrane part; GO:0005623,cell; GO:0044464,cell part; GO:0071944,cell periphery	PF00892.20:EamA-like transporter family	--	--	--
MS.gene007962	16.39	28.51	19.81	0.51	3.32	3.83	34.96	54.99	62.59	22.48	13.9	50.46	chr3.3	62850306	62854384	-	--	--	K17500 integrin-linked kinase-associated serine/threonine phosphatase 2C [EC:3.1.3.16] | (RefSeq) WAT1-related protein At3g18200 isoform X1 (A)	--	XP_003601053.1	WTR32_ARATH RecName: Full=WAT1-related protein At4g08300;	At4g08300	GO:0016021,integral component of membrane; GO:0005886,plasma membrane; GO:0022857,transmembrane transporter activity; GO:0003674,molecular_function; GO:0005215,transporter activity; GO:0005575,cellular_component; GO:0016020,membrane; GO:0031224,intrinsic component of membrane; GO:0044425,membrane part; GO:0005623,cell; GO:0044464,cell part; GO:0071944,cell periphery	PF00892.20:EamA-like transporter family	--	--	--
MS.gene007981	0	0	0	0.41	0	1.64	30.94	2.46	641.04	4.86	1.2	4.35	chr3.3	62645582	62646094	-	--	--	--	--	XP_003601026.1	--	At5g27760	GO:0031305,integral component of mitochondrial inner membrane; GO:0005746,mitochondrial respiratory chain; GO:0033617,mitochondrial respiratory chain complex IV assembly; GO:0006996,organelle organization; GO:0007005,mitochondrion organization; GO:0008150,biological_process; GO:0008535,respiratory chain complex IV assembly; GO:0009987,cellular process; GO:0022607,cellular component assembly; GO:0…	PF04588.13:Hypoxia induced protein conserved region	--	--	--
MS.gene007986	0.46	4.57	2.27	0	0	0	4.53	0	14.33	0.6	0	0	chr3.3	62601430	62606655	-	--	--	K15296 alpha-soluble NSF attachment protein | (RefSeq) hypothetical protein (A)	--	XP_007141718.1	SNAA_VITVI RecName: Full=Alpha-soluble NSF attachment protein; Short=Alpha-SNAP; AltName: Full=N-ethylmaleimide-sensitive factor attachment protein alpha;	At3g56190	GO:0016020,membrane; GO:0006886,intracellular protein transport; GO:0016192,vesicle-mediated transport; GO:0008104,protein localization; GO:0006810,transport; GO:0008150,biological_process; GO:0015031,protein transport; GO:0015833,peptide transport; GO:0033036,macromolecule localization; GO:0034613,cellular protein localization; GO:0042886,amide transport; GO:0045184,establishment of protein loca…	PF14938.6:Soluble NSF attachment protein, SNAP	--	--	--
MS.gene008006	1.54	6.06	7.88	0.17	0	0	24.9	2.45	13.67	0.75	0	0	chr3.3	62330015	62330710	-	--	--	K14496 abscisic acid receptor PYR/PYL family | (GenBank) polyketide cyclase/dehydrase and lipid transporter (A)	ko04016: MAPK signaling pathway - plant; ko04075: Plant hormone signal transduction	XP_003600988.1	PYL4_ARATH RecName: Full=Abscisic acid receptor PYL4; AltName: Full=ABI1-binding protein 2; AltName: Full=PYR1-like protein 4; AltName: Full=Regulatory components of ABA receptor 10;	At2g38310	GO:0005737,cytoplasm; GO:0005634,nucleus; GO:0005886,plasma membrane; GO:0010427,abscisic acid binding; GO:0042803,protein homodimerization activity; GO:0004864,protein phosphatase inhibitor activity; GO:0038023,signaling receptor activity; GO:0009738,abscisic acid-activated signaling pathway; GO:0080163,regulation of protein serine/threonine phosphatase activity; GO:0003674,molecular_function; G…	PF10604.9:Polyketide cyclase / dehydrase and lipid transport	--	--	--
MS.gene008008	1.28	2.7	2.58	0	0	0	6.91	0	0.07	0	0.07	0	chr3.3	62268706	62284251	+	--	--	K23877 xyloglucan O-acetyltransferase | (RefSeq) protein ALTERED XYLOGLUCAN 4-like (A)	--	OWM69916.1	TBL33_ARATH RecName: Full=Protein trichome birefringence-like 33 {ECO:0000303|PubMed:20388664};	At2g40320	GO:0005794,Golgi apparatus; GO:0000139,Golgi membrane; GO:0016021,integral component of membrane; GO:0016413,O-acetyltransferase activity; GO:1990538,xylan O-acetyltransferase activity; GO:0009834,plant-type secondary cell wall biogenesis; GO:1990937,xylan acetylation; GO:0003674,molecular_function; GO:0003824,catalytic activity; GO:0008374,O-acyltransferase activity; GO:0016407,acetyltransferase…	PF13839.6:GDSL/SGNH-like Acyl-Esterase family found in Pmr5 and Cas1p	--	--	--
MS.gene008041	0	2.77	0.63	8.67	1.27	0.53	17.54	5.43	8.68	3.21	1.54	0	chr3.3	61926860	61928608	+	--	--	--	--	XP_003600926.1	--	At3g56010	GO:0009535,chloroplast thylakoid membrane; GO:0016021,integral component of membrane; GO:0005622,intracellular; GO:0005575,cellular_component; GO:0016020,membrane; GO:0005623,cell; GO:0005737,cytoplasm; GO:0043231,intracellular membrane-bounded organelle; GO:0009507,chloroplast; GO:0009534,chloroplast thylakoid; GO:0009536,plastid; GO:0009579,thylakoid; GO:0031976,plastid thylakoid; GO:0031984,or…	--	--	--	--
MS.gene008046	0.52	0.78	1.06	0.08	0.16	0.16	2.28	2.82	7.69	1.1	1.6	0	chr3.3	61868305	61869858	+	--	--	K23048 RING finger protein unkempt | (RefSeq) zinc finger CCCH domain-containing protein 23-like (A)	--	XP_003600919.1	C3H29_ARATH RecName: Full=Zinc finger CCCH domain-containing protein 29; Short=AtC3H29; AltName: Full=AtSZF2;	At2g40140	GO:0005634,nucleus; GO:0003677,DNA binding; GO:0003700,DNA-binding transcription factor activity; GO:0046872,metal ion binding; GO:0071456,cellular response to hypoxia; GO:0050832,defense response to fungus; GO:0006355,regulation of transcription, DNA-templated; GO:0010200,response to chitin; GO:0009409,response to cold; GO:0003674,molecular_function; GO:0003676,nucleic acid binding; GO:0005488,b…	PF12796.7:Ankyrin repeats (3 copies)	C3H	TF	C3H
MS.gene008057	0	0	0	0	0	0	4.33	4.41	13.95	0	2.05	0	chr3.3	61664585	61666729	-	--	--	--	--	GAU33640.1	--	--	GO:0004869,cysteine-type endopeptidase inhibitor activity; GO:0003674,molecular_function; GO:0004857,enzyme inhibitor activity; GO:0004866,endopeptidase inhibitor activity; GO:0061135,endopeptidase regulator activity; GO:0098772,molecular function regulator; GO:0030414,peptidase inhibitor activity; GO:0030234,enzyme regulator activity; GO:0061134,peptidase regulator activity	PF16845.5:Aspartic acid proteinase inhibitor	--	--	--
MS.gene008086	29.21	21.58	34.58	14.48	17.64	17.77	12.71	6.79	11.24	7.2	7.84	30.17	chr3.3	61348837	61350003	-	--	--	K11294 nucleolin | (RefSeq) nucleolin 2-like isoform X1 (A)	--	XP_003600855.1	STKLS_ARATH RecName: Full=GLABROUS1 enhancer-binding protein-like {ECO:0000303|PubMed:25877331}; AltName: Full=Mediator-associated protein 1 {ECO:0000303|PubMed:17560376}; AltName: Full=Protein GeBPL {ECO:0000303|PubMed:25877331}; AltName: Full=Storekeeper-like protein At4g25210 {ECO:0000305}; AltName: Full=Transcription factor At4g25210 {ECO:0000305};	At4g25210	GO:0005829,cytosol; GO:0016592,mediator complex; GO:0005730,nucleolus; GO:0005634,nucleus; GO:0000976,transcription regulatory region sequence-specific DNA binding; GO:0006355,regulation of transcription, DNA-templated; GO:0001067,regulatory region nucleic acid binding; GO:0003674,molecular_function; GO:0003676,nucleic acid binding; GO:0003677,DNA binding; GO:0003690,double-stranded DNA binding; …	PF04504.14:Protein of unknown function, DUF573	GeBP	TF	GeBP
MS.gene008097	26.2	15.07	11.96	5.62	4.05	4.75	16.12	6.51	12.85	14.41	5.16	14.58	chr3.3	61234706	61238694	+	--	--	K24917 amino acid permease | (RefSeq) Amino acid permease 5 (A)	--	XP_003600838.1	PROT1_ARATH RecName: Full=Proline transporter 1; Short=AtPROT1;	At2g39890	GO:0016021,integral component of membrane; GO:0005886,plasma membrane; GO:0015193,L-proline transmembrane transporter activity; GO:0015824,proline transport; GO:0003674,molecular_function; GO:0005215,transporter activity; GO:0015171,amino acid transmembrane transporter activity; GO:0022857,transmembrane transporter activity; GO:0005342,organic acid transmembrane transporter activity; GO:0008324,c…	PF01490.18:Transmembrane amino acid transporter protein	--	--	--
MS.gene008107	3.38	3.12	2.21	0.35	3.64	5.09	13.52	24.13	8.05	11.81	12.65	14.17	chr3.3	61030155	61032952	+	--	--	K13493 cytokinin-N-glucosyltransferase [EC:2.4.1.-] | (RefSeq) UDP-glycosyltransferase 76C2 (A)	ko00908: Zeatin biosynthesis; ko01110: Biosynthesis of secondary metabolites	XP_003600815.1	U76F1_ARATH RecName: Full=UDP-glycosyltransferase 76F1; EC=2.4.1.-;	At3g55700	GO:0080043,quercetin 3-O-glucosyltransferase activity; GO:0080044,quercetin 7-O-glucosyltransferase activity; GO:0003674,molecular_function; GO:0003824,catalytic activity; GO:0008194,UDP-glycosyltransferase activity; GO:0016740,transferase activity; GO:0016757,transferase activity, transferring glycosyl groups; GO:0016758,transferase activity, transferring hexosyl groups; GO:0035251,UDP-glucosylt…	PF00201.18:UDP-glucoronosyl and UDP-glucosyl transferase	--	--	--
MS.gene008138	4.19	4.25	4.2	28.8	57.49	34.65	5.16	13.01	12.82	30.26	22	2.46	chr3.4	69403739	69407148	+	--	--	K23948 NADH:quinone reductase (non-electrogenic) [EC:1.6.5.9] | (RefSeq) hypothetical protein (A)	--	XP_003600771.1	--	At5g64250	GO:0051213,dioxygenase activity; GO:0004318,enoyl-[acyl-carrier-protein] reductase (NADH) activity; GO:0016631,enoyl-[acyl-carrier-protein] reductase activity; GO:0018580,nitronate monooxygenase activity; GO:0003674,molecular_function; GO:0003824,catalytic activity; GO:0016491,oxidoreductase activity; GO:0004312,fatty acid synthase activity; GO:0016627,oxidoreductase activity, acting on the CH-CH…	PF03060.15:Nitronate monooxygenase	--	--	--
MS.gene008149	3.47	3.51	3.19	13.87	7.56	10.86	22.3	33.92	35.99	21.87	23.44	26.28	chr3.4	69257345	69258562	+	--	--	K14497 protein phosphatase 2C [EC:3.1.3.16] | (GenBank) protein phosphatase 2C-like protein (A)	ko04016: MAPK signaling pathway - plant; ko04075: Plant hormone signal transduction	XP_013460724.1	P2C37_ARATH RecName: Full=Protein phosphatase 2C 37; Short=AtPP2C37; EC=3.1.3.16; AltName: Full=Protein ABA-HYPERSENSITIVE GERMINATION 3; AltName: Full=Protein phosphatase 2C A; Short=PP2CA;	At3g11410	GO:0005829,cytosol; GO:0005634,nucleus; GO:0019900,kinase binding; GO:0046872,metal ion binding; GO:0016791,phosphatase activity; GO:0004721,phosphoprotein phosphatase activity; GO:0019901,protein kinase binding; GO:0106306,NA; GO:0004722,protein serine/threonine phosphatase activity; GO:0106307,NA; GO:0009738,abscisic acid-activated signaling pathway; GO:0009788,negative regulation of abscisic a…	PF00481.21:Protein phosphatase 2C	--	--	--
MS.gene008172	0	0.15	0.4	1.47	8.76	10.54	8.3	1.48	15.95	1.6	1.01	0	chr3.4	69004329	69008440	-	--	--	K16283 E3 ubiquitin-protein ligase SDIR1 [EC:2.3.2.27] | (GenBank) RING zinc finger protein, putative (A)	--	XP_013460692.1	SDIR1_ARATH RecName: Full=E3 ubiquitin-protein ligase SDIR1 {ECO:0000305}; EC=2.3.2.27 {ECO:0000269|PubMed:17573536}; AltName: Full=Protein SALT- AND DROUGHT-INDUCED RING FINGER 1 {ECO:0000303|PubMed:17573536}; AltName: Full=RING-type E3 ubiquitin transferase SDIR1 {ECO:0000305};	At3g55530	GO:0005789,endoplasmic reticulum membrane; GO:0016021,integral component of membrane; GO:0043231,intracellular membrane-bounded organelle; GO:0046872,metal ion binding; GO:0061630,ubiquitin protein ligase activity; GO:0004842,ubiquitin-protein transferase activity; GO:0009789,positive regulation of abscisic acid-activated signaling pathway; GO:0016567,protein ubiquitination; GO:0009737,response t…	PF13639.6:Ring finger domain	--	--	--
MS.gene008206	0	0	0	5.22	2.19	0	27.85	24.27	18.92	0.57	1.03	0	chr3.1	55956672	55956902	+	--	--	--	--	XP_013460649.1	--	At5g17460	GO:0016021,integral component of membrane; GO:0005575,cellular_component; GO:0016020,membrane; GO:0031224,intrinsic component of membrane; GO:0044425,membrane part	--	--	--	--
MS.gene008230	118.13	310.66	403.66	13.75	440.42	93.16	119.68	10.07	44.32	99.08	564.67	252.63	chr3.1	55543788	55544138	-	--	--	K23637 WAP four-disulfide core domain protein 3 | (RefSeq) hypothetical protein (A)	--	XP_013460631.1	ALB1D_PEA RecName: Full=Albumin-1 D; AltName: Full=PA1 D; AltName: Full=PsaA1b012; Contains: RecName: Full=Albumin-1 D chain b; AltName: Full=Leginsulin D; AltName: Full=PA1b D; Contains: RecName: Full=Albumin-1 D chain a; AltName: Full=PA1a D; Flags: Precursor;	--	GO:0045735,nutrient reservoir activity; GO:0090729,toxin activity; GO:0009405,pathogenesis; GO:0003674,molecular_function; GO:0008150,biological_process; GO:0044419,interspecies interaction between organisms; GO:0051704,multi-organism process	PF16720.5:Albumin I chain a	--	--	--
MS.gene008242	460.63	144.75	652.91	2.51	368.37	341.47	14.28	3.39	0	126.67	31.61	11.98	chr3.1	55416762	55417327	-	--	--	K23637 WAP four-disulfide core domain protein 3 | (RefSeq) hypothetical protein (A)	--	XP_003600742.1	ALB1D_PEA RecName: Full=Albumin-1 D; AltName: Full=PA1 D; AltName: Full=PsaA1b012; Contains: RecName: Full=Albumin-1 D chain b; AltName: Full=Leginsulin D; AltName: Full=PA1b D; Contains: RecName: Full=Albumin-1 D chain a; AltName: Full=PA1a D; Flags: Precursor;	--	GO:0045735,nutrient reservoir activity; GO:0090729,toxin activity; GO:0009405,pathogenesis; GO:0003674,molecular_function; GO:0008150,biological_process; GO:0044419,interspecies interaction between organisms; GO:0051704,multi-organism process	PF16720.5:Albumin I chain a	--	--	--
MS.gene008243	1.36	1.62	4.18	6.1	16.87	15.34	6.19	5.74	10.53	3.53	15.86	16.61	chr3.1	55395614	55399551	-	--	--	--	--	XP_013460584.1	PTST_ARATH RecName: Full=Protein PTST, chloroplastic {ECO:0000303|PubMed:25710501}; AltName: Full=PROTEIN TARGETING TO STARCH {ECO:0000303|PubMed:25710501}; Flags: Precursor;	At5g39790	GO:0009507,chloroplast; GO:0009569,chloroplast starch grain; GO:0009570,chloroplast stroma; GO:0030247,polysaccharide binding; GO:2001070,starch binding; GO:0010581,regulation of starch biosynthetic process; GO:0019252,starch biosynthetic process; GO:0001871,pattern binding; GO:0003674,molecular_function; GO:0030246,carbohydrate binding; GO:0005488,binding; GO:0000271,polysaccharide biosynthetic …	PF16561.5:Glycogen recognition site of AMP-activated protein kinase	--	--	--
MS.gene008306	1.76	2.04	1.1	2.88	4.67	4.7	7.68	11.07	6.63	7.07	6.03	24.56	chr3.1	54542523	54543821	+	--	--	K10260 F-box and WD-40 domain protein 7 | (RefSeq) WD40 repeat protein (A)	ko04120: Ubiquitin mediated proteolysis	XP_003600684.1	PUB21_ARATH RecName: Full=U-box domain-containing protein 21; EC=2.3.2.27; AltName: Full=Plant U-box protein 21; AltName: Full=RING-type E3 ubiquitin transferase PUB21 {ECO:0000305};	At5g37490	GO:0004842,ubiquitin-protein transferase activity; GO:0010200,response to chitin; GO:0003674,molecular_function; GO:0003824,catalytic activity; GO:0016740,transferase activity; GO:0019787,ubiquitin-like protein transferase activity; GO:0140096,catalytic activity, acting on a protein; GO:0008150,biological_process; GO:0042493,response to drug; GO:0010033,response to organic substance; GO:0010243,r…	PF04564.15:U-box domain	--	--	--
MS.gene008325	1.28	1.31	0.03	0	0.08	0.07	0.1	0	0.06	0.06	0.04	0	chr3.1	54184680	54195013	-	--	--	K11262 acetyl-CoA carboxylase / biotin carboxylase 1 [EC:6.4.1.2 6.3.4.14 2.1.3.15] | (GenBank) acetyl-CoA carboxylase (A)	ko00061: Fatty acid biosynthesis; ko00254: Aflatoxin biosynthesis; ko00620: Pyruvate metabolism; ko00640: Propanoate metabolism; ko01100: Metabolic pathways; ko01110: Biosynthesis of secondary metabolites; ko01212: Fatty acid metabolism	XP_013460845.1	ACC1_ARATH RecName: Full=Acetyl-CoA carboxylase 1; Short=AtACC1; EC=6.4.1.2 {ECO:0000269|PubMed:9008389}; AltName: Full=Protein EMBRYO DEFECTIVE 22; AltName: Full=Protein GURKE; AltName: Full=Protein PASTICCINO 3; Includes: RecName: Full=Biotin carboxylase; EC=6.3.4.14;	At1g36160	GO:0005829,cytosol; GO:0005634,nucleus; GO:0005886,plasma membrane; GO:0003989,acetyl-CoA carboxylase activity; GO:0005524,ATP binding; GO:0004075,biotin carboxylase activity; GO:0046872,metal ion binding; GO:0009793,embryo development ending in seed dormancy; GO:0030497,fatty acid elongation; GO:2001295,malonyl-CoA biosynthetic process; GO:0009933,meristem structural organization; GO:0010072,pri…	PF08326.12:Acetyl-CoA carboxylase, central region	--	--	--
MS.gene008331	2.23	4	0.36	0	0	0	0.44	0.2	1.07	0	0	0	chr3.1	54075095	54076691	-	--	--	K03247 translation initiation factor 3 subunit H | (RefSeq) eukaryotic translation initiation factor 3 subunit H-like (A)	ko03013: RNA transport	XP_003600655.1	XRI1_ARATH RecName: Full=Protein XRI1; AltName: Full=Protein X-RAY INDUCED 1;	At2g01990	GO:0005634,nucleus; GO:0006281,DNA repair; GO:0007143,female meiotic nuclear division; GO:0007140,male meiotic nuclear division; GO:0009555,pollen development; GO:0010165,response to X-ray; GO:0008152,metabolic process; GO:0006139,nucleobase-containing compound metabolic process; GO:0006259,DNA metabolic process; GO:0006725,cellular aromatic compound metabolic process; GO:0006807,nitrogen compoun…	--	--	--	--
MS.gene008353	0	0.61	0	1.21	0.21	2.04	13.41	11.02	56.42	4.62	2.19	0.48	chr3.1	53756022	53756742	+	--	--	--	--	XP_003600619.2	--	At5g56550	--	--	--	--	--
MS.gene00837	0.2	2.91	13.56	0.73	3.05	0	0	0.37	0.39	0	1.43	0	chr2.3	65018766	65019428	-	--	--	--	--	XP_013462812.1	--	At1g11700	--	PF04520.13:Senescence regulator	--	--	--
MS.gene008424	4.54	3.08	5.97	4.78	10.42	9.56	14.84	47.56	16.02	46.56	32.82	43.4	chr3.3	56864209	56869039	-	--	--	K14709 solute carrier family 39 (zinc transporter), member 1/2/3 | (GenBank) ZIP zinc/iron transport family protein (A)	--	XP_003600559.1	MTP4_ORYSJ RecName: Full=Metal tolerance protein 4; Short=OsMTP4;	At3g58060	GO:0016021,integral component of membrane; GO:0016020,membrane; GO:0005774,vacuolar membrane; GO:0008324,cation transmembrane transporter activity; GO:0005384,manganese ion transmembrane transporter activity; GO:0003674,molecular_function; GO:0005215,transporter activity; GO:0022857,transmembrane transporter activity; GO:0015075,ion transmembrane transporter activity; GO:0046873,metal ion transme…	PF01545.21:Cation efflux family	--	--	--
MS.gene008425	5.82	0.28	3	3.86	102.08	16.71	26.08	32.83	7.92	163.89	19.52	3.94	chr3.3	56862382	56863438	+	--	--	K02866 large subunit ribosomal protein L10e | (GenBank) 60S ribosomal protein L10-2 (A)	ko03010: Ribosome	XP_003600557.1	RL10_VITRI RecName: Full=60S ribosomal protein L10; AltName: Full=QM protein homolog;	At1g26910	GO:0005840,ribosome; GO:0003735,structural constituent of ribosome; GO:0006412,translation; GO:0003674,molecular_function; GO:0005198,structural molecule activity; GO:0008152,metabolic process; GO:0006518,peptide metabolic process; GO:0006807,nitrogen compound metabolic process; GO:0008150,biological_process; GO:0009058,biosynthetic process; GO:0009059,macromolecule biosynthetic process; GO:00099…	PF00252.18:Ribosomal protein L16p/L10e	--	--	--
MS.gene008426	6.04	6.28	3.08	2.26	17.05	9.29	20.08	11.97	13.16	59.39	29.74	39.34	chr3.3	56853889	56860557	+	--	--	K16224 senescence-induced receptor-like serine/threonine-protein kinase | (RefSeq) senescence-induced receptor-like serine/threonine-protein kinase (A)	ko04016: MAPK signaling pathway - plant; ko04626: Plant-pathogen interaction	XP_003600556.1	Y1684_ARATH RecName: Full=Probable LRR receptor-like serine/threonine-protein kinase At1g06840; EC=2.7.11.1; Flags: Precursor;	At1g06840	GO:0016021,integral component of membrane; GO:0005886,plasma membrane; GO:0005524,ATP binding; GO:0106310,NA; GO:0106311,NA; GO:0000166,nucleotide binding; GO:0003674,molecular_function; GO:0005488,binding; GO:0008144,drug binding; GO:0017076,purine nucleotide binding; GO:0030554,adenyl nucleotide binding; GO:0032553,ribonucleotide binding; GO:0032555,purine ribonucleotide binding; GO:0032559,ade…	PF00069.25:Protein kinase domain	--	--	--
MS.gene008454	3.96	9.15	4.63	104.9	90.86	85.46	29.36	97.45	82.72	46.79	106.48	104.3	chr3.3	56216319	56217940	+	--	--	K00799 glutathione S-transferase [EC:2.5.1.18] | (GenBank) glutathione S-transferase, amino-terminal domain protein (A)	ko00480: Glutathione metabolism; ko01100: Metabolic pathways	XP_013460469.1	GSTXA_TOBAC RecName: Full=Probable glutathione S-transferase parA; EC=2.5.1.18; AltName: Full=Auxin-regulated protein parA; AltName: Full=STR246C protein;	At1g17180	GO:0005737,cytoplasm; GO:0004364,glutathione transferase activity; GO:0009734,auxin-activated signaling pathway; GO:0006749,glutathione metabolic process; GO:0003674,molecular_function; GO:0003824,catalytic activity; GO:0016740,transferase activity; GO:0016765,transferase activity, transferring alkyl or aryl (other than methyl) groups; GO:0007165,signal transduction; GO:0007154,cell communication…	PF13410.6:Glutathione S-transferase, C-terminal domain	--	--	--
MS.gene008455	2.78	2.68	2.27	21.99	12.16	9.76	7.2	24.19	25.9	28.38	42.58	26.83	chr3.3	56212548	56214668	+	--	--	K00799 glutathione S-transferase [EC:2.5.1.18] | (GenBank) glutathione S-transferase, amino-terminal domain protein (A)	ko00480: Glutathione metabolism; ko01100: Metabolic pathways	XP_013460469.1	GSTXA_TOBAC RecName: Full=Probable glutathione S-transferase parA; EC=2.5.1.18; AltName: Full=Auxin-regulated protein parA; AltName: Full=STR246C protein;	At1g17180	GO:0005737,cytoplasm; GO:0004364,glutathione transferase activity; GO:0009734,auxin-activated signaling pathway; GO:0006749,glutathione metabolic process; GO:0003674,molecular_function; GO:0003824,catalytic activity; GO:0016740,transferase activity; GO:0016765,transferase activity, transferring alkyl or aryl (other than methyl) groups; GO:0007165,signal transduction; GO:0007154,cell communication…	PF02798.20:Glutathione S-transferase, N-terminal domain	--	--	--
MS.gene008456	4.97	8.03	5.2	12.52	14.03	11.57	31.12	76.37	112.56	148.92	115.59	96.66	chr3.3	56207641	56209110	+	--	--	K00799 glutathione S-transferase [EC:2.5.1.18] | (GenBank) glutathione S-transferase, amino-terminal domain protein (A)	ko00480: Glutathione metabolism; ko01100: Metabolic pathways	XP_013460468.1	GSTXA_TOBAC RecName: Full=Probable glutathione S-transferase parA; EC=2.5.1.18; AltName: Full=Auxin-regulated protein parA; AltName: Full=STR246C protein;	At1g17180	GO:0005737,cytoplasm; GO:0004364,glutathione transferase activity; GO:0009734,auxin-activated signaling pathway; GO:0006749,glutathione metabolic process; GO:0003674,molecular_function; GO:0003824,catalytic activity; GO:0016740,transferase activity; GO:0016765,transferase activity, transferring alkyl or aryl (other than methyl) groups; GO:0007165,signal transduction; GO:0007154,cell communication…	PF02798.20:Glutathione S-transferase, N-terminal domain	--	--	--
MS.gene008460	4.71	2.62	2.19	3.36	2.37	2.88	11.04	6.27	18.43	3.89	7.54	21.21	chr3.3	56169325	56172092	-	--	--	K18875 enhanced disease susceptibility 1 protein | (RefSeq) protein EDS1-like (A)	ko04626: Plant-pathogen interaction	XP_013460462.1	SG101_ARATH RecName: Full=Senescence-associated carboxylesterase 101; EC=3.1.1.1; Flags: Precursor;	At5g14930	GO:0005737,cytoplasm; GO:0016021,integral component of membrane; GO:0005634,nucleus; GO:0052689,carboxylic ester hydrolase activity; GO:0080030,methyl indole-3-acetate esterase activity; GO:0007568,aging; GO:0050829,defense response to Gram-negative bacterium; GO:0060866,leaf abscission; GO:0016042,lipid catabolic process; GO:1900426,positive regulation of defense response to bacterium; GO:190229…	PF18117.1:Enhanced disease susceptibility 1 protein EP domain	--	--	--
MS.gene008463	5.94	5.69	3.04	3.13	1.94	2.16	26.26	12.65	11.68	10.76	9.39	11.79	chr3.3	56060576	56063111	+	--	--	K18875 enhanced disease susceptibility 1 protein | (RefSeq) protein EDS1B-like (A)	ko04626: Plant-pathogen interaction	XP_004500367.1	SG101_ARATH RecName: Full=Senescence-associated carboxylesterase 101; EC=3.1.1.1; Flags: Precursor;	At5g14930	GO:0005737,cytoplasm; GO:0016021,integral component of membrane; GO:0005634,nucleus; GO:0052689,carboxylic ester hydrolase activity; GO:0080030,methyl indole-3-acetate esterase activity; GO:0007568,aging; GO:0050829,defense response to Gram-negative bacterium; GO:0060866,leaf abscission; GO:0016042,lipid catabolic process; GO:1900426,positive regulation of defense response to bacterium; GO:190229…	PF18117.1:Enhanced disease susceptibility 1 protein EP domain	--	--	--
MS.gene008509	0.94	2.86	1.3	0.93	2.03	1.45	0.37	0	0	0	0.08	0	chr3.3	55152812	55154242	-	--	--	--	--	XP_013460423.1	Y3720_ARATH RecName: Full=UPF0481 protein At3g47200;	At3g50180	GO:0016021,integral component of membrane; GO:0005886,plasma membrane; GO:0005575,cellular_component; GO:0016020,membrane; GO:0031224,intrinsic component of membrane; GO:0044425,membrane part; GO:0005623,cell; GO:0044464,cell part; GO:0071944,cell periphery	PF03140.15:Plant protein of unknown function	--	--	--
MS.gene008521	0.84	1.25	1.22	0	0.88	0.08	0	0.08	0	0.27	0.33	0	chr3.3	54875281	54876723	+	--	--	--	--	XP_013442893.1	Y3720_ARATH RecName: Full=UPF0481 protein At3g47200;	At2g36430	GO:0016021,integral component of membrane; GO:0005886,plasma membrane; GO:0005575,cellular_component; GO:0016020,membrane; GO:0031224,intrinsic component of membrane; GO:0044425,membrane part; GO:0005623,cell; GO:0044464,cell part; GO:0071944,cell periphery	PF03140.15:Plant protein of unknown function	--	--	--
MS.gene008564	0.63	1.3	0.44	0.69	0.77	0.25	0.13	0.08	0.09	0.27	0.64	3.01	chr3.3	54125605	54132608	+	--	--	--	--	XP_013460383.1	TI110_PEA RecName: Full=Protein TIC110, chloroplastic; AltName: Full=Chloroplast inner envelope protein, 110 kDa; Short=psIEP110; AltName: Full=IAP100; AltName: Full=Translocon at the inner envelope membrane of chloroplasts 110; Flags: Precursor;	At1g06950	GO:0009706,chloroplast inner membrane; GO:0016021,integral component of membrane; GO:0015031,protein transport; GO:0008104,protein localization; GO:0006810,transport; GO:0008150,biological_process; GO:0015833,peptide transport; GO:0033036,macromolecule localization; GO:0042886,amide transport; GO:0045184,establishment of protein localization; GO:0051179,localization; GO:0051234,establishment of l…	PF16940.5:Chloroplast envelope transporter	--	--	--
MS.gene008580	6.97	13.63	8.51	21.34	30.64	25.59	17	18.03	20.88	57.03	50.44	134.83	chr3.3	53750801	53754465	-	--	--	K13424 WRKY transcription factor 33 | (GenBank) WRKY transcription factor (A)	ko04016: MAPK signaling pathway - plant; ko04626: Plant-pathogen interaction	AKM20827.1	WRK24_ORYSJ RecName: Full=WRKY transcription factor WRKY24 {ECO:0000303|PubMed:15047897}; Short=OsWRKY24 {ECO:0000303|PubMed:15047897};	At2g38470	GO:0005634,nucleus; GO:0003700,DNA-binding transcription factor activity; GO:0043565,sequence-specific DNA binding; GO:0009738,abscisic acid-activated signaling pathway; GO:0009740,gibberellic acid mediated signaling pathway; GO:0009788,negative regulation of abscisic acid-activated signaling pathway; GO:0009938,negative regulation of gibberellic acid mediated signaling pathway; GO:0045893,positi…	PF03106.15:WRKY DNA -binding domain	WRKY	TF	WRKY
MS.gene008631	3.63	5.64	2.57	62.9	9.51	6.6	3.93	8.37	10.06	13.53	3.13	9.14	chr3.4	60648066	60656108	-	--	--	K08059 interferon, gamma-inducible protein 30 | (GenBank) gamma interferon inducible lysosomal thiol reductase (A)	--	KFK43004.1	GILT_ARATH RecName: Full=Gamma-interferon-responsive lysosomal thiol protein {ECO:0000303|PubMed:21052676}; Short=AtGILT {ECO:0000303|PubMed:21052676}; Flags: Precursor;	At1g07080	GO:0005576,extracellular region; GO:0005764,lysosome; GO:0016491,oxidoreductase activity; GO:0003674,molecular_function; GO:0003824,catalytic activity; GO:0005575,cellular_component; GO:0005622,intracellular; GO:0000323,lytic vacuole; GO:0005773,vacuole; GO:0005623,cell; GO:0005737,cytoplasm; GO:0043231,intracellular membrane-bounded organelle; GO:0043226,organelle; GO:0043227,membrane-bounded or…	PF03227.16:Gamma interferon inducible lysosomal thiol reductase (GILT)	--	--	--
MS.gene00867	0.94	4.24	4.78	43.79	68.39	10.81	41.17	192.32	69.97	78.26	82.68	117.24	chr2.3	65403060	65409201	-	--	--	K01953 asparagine synthase (glutamine-hydrolysing) [EC:6.3.5.4] | (RefSeq) asparagine synthetase [glutamine-hydrolyzing] 2-like (A)	ko00250: Alanine, aspartate and glutamate metabolism; ko01100: Metabolic pathways; ko01110: Biosynthesis of secondary metabolites; ko01230: Biosynthesis of amino acids	XP_013462754.1	TSJT1_TOBAC RecName: Full=Stem-specific protein TSJT1;	At5g19140	--	PF12481.8:Aluminium induced protein	--	--	--
MS.gene00868	0.31	5.7	19.81	10.2	66.38	10.03	22.8	226.65	78.23	68.87	92.79	83.89	chr2.3	65447530	65448819	+	--	--	K22683 aspartyl protease family protein [EC:3.4.23.-] | (RefSeq) aspartyl protease family protein 2-like (A)	--	XP_013462752.1	GIP2_NICBE RecName: Full=Probable aspartic proteinase GIP2 {ECO:0000305}; EC=3.4.23.- {ECO:0000305}; AltName: Full=Glucanase inhibitor protein 2 {ECO:0000303|PubMed:28082413}; Short=NbGIP2 {ECO:0000303|PubMed:28082413}; Flags: Precursor;	At1g03230	GO:0048046,apoplast; GO:0004190,aspartic-type endopeptidase activity; GO:0006952,defense response; GO:0003674,molecular_function; GO:0003824,catalytic activity; GO:0004175,endopeptidase activity; GO:0008233,peptidase activity; GO:0070011,peptidase activity, acting on L-amino acid peptides; GO:0016787,hydrolase activity; GO:0070001,aspartic-type peptidase activity; GO:0140096,catalytic activity, a…	PF14541.6:Xylanase inhibitor C-terminal	--	--	--
MS.gene00870	0.31	1.77	4	1.96	7.15	2.27	9.26	50.54	24.32	24.92	17.77	43	chr2.3	65475860	65477149	+	--	--	K22683 aspartyl protease family protein [EC:3.4.23.-] | (RefSeq) protein ASPARTIC PROTEASE IN GUARD CELL 1 (A)	--	XP_013462751.1	GIP2_NICBE RecName: Full=Probable aspartic proteinase GIP2 {ECO:0000305}; EC=3.4.23.- {ECO:0000305}; AltName: Full=Glucanase inhibitor protein 2 {ECO:0000303|PubMed:28082413}; Short=NbGIP2 {ECO:0000303|PubMed:28082413}; Flags: Precursor;	At1g03230	GO:0048046,apoplast; GO:0004190,aspartic-type endopeptidase activity; GO:0006952,defense response; GO:0003674,molecular_function; GO:0003824,catalytic activity; GO:0004175,endopeptidase activity; GO:0008233,peptidase activity; GO:0070011,peptidase activity, acting on L-amino acid peptides; GO:0016787,hydrolase activity; GO:0070001,aspartic-type peptidase activity; GO:0140096,catalytic activity, a…	PF14541.6:Xylanase inhibitor C-terminal	--	--	--
MS.gene008718	20.52	16.21	30.52	6.27	22.79	290.67	19.27	26.46	13.76	5.22	7.63	0	chr4.4	25225152	25226216	+	--	--	K01738 cysteine synthase [EC:2.5.1.47] | (GenBank) O-acetylserine (thiol) lyase (A)	ko00270: Cysteine and methionine metabolism; ko00920: Sulfur metabolism; ko01100: Metabolic pathways; ko01110: Biosynthesis of secondary metabolites; ko01200: Carbon metabolism; ko01230: Biosynthesis of amino acids	XP_003608087.1	CYSKM_ARATH RecName: Full=Cysteine synthase, mitochondrial; EC=2.5.1.47; AltName: Full=Beta-substituted Ala synthase 2;2; Short=ARAth-Bsas2;2; AltName: Full=CSase C; Short=AtCS-C; Short=CS-C; AltName: Full=O-acetylserine (thiol)-lyase; AltName: Full=O-acetylserine sulfhydrylase; AltName: Full=OAS-TL C; Flags: Precursor;	At3g59760	GO:0005737,cytoplasm; GO:0005739,mitochondrion; GO:0004124,cysteine synthase activity; GO:0042802,identical protein binding; GO:0030170,pyridoxal phosphate binding; GO:0006535,cysteine biosynthetic process from serine; GO:0009567,double fertilization forming a zygote and endosperm; GO:0009860,pollen tube growth; GO:0003674,molecular_function; GO:0003824,catalytic activity; GO:0016740,transferase …	PF00291.25:Pyridoxal-phosphate dependent enzyme	--	--	--
MS.gene00873	14.34	23.14	16.49	21.43	45.07	27.63	69.92	39.3	172.8	71.56	93.8	120.54	chr2.3	65515107	65515658	-	--	--	K22683 aspartyl protease family protein [EC:3.4.23.-] | (RefSeq) Eukaryotic aspartyl protease family protein (A)	--	XP_013462750.1	GIP2_NICBE RecName: Full=Probable aspartic proteinase GIP2 {ECO:0000305}; EC=3.4.23.- {ECO:0000305}; AltName: Full=Glucanase inhibitor protein 2 {ECO:0000303|PubMed:28082413}; Short=NbGIP2 {ECO:0000303|PubMed:28082413}; Flags: Precursor;	At1g03220	GO:0048046,apoplast; GO:0004190,aspartic-type endopeptidase activity; GO:0006952,defense response; GO:0003674,molecular_function; GO:0003824,catalytic activity; GO:0004175,endopeptidase activity; GO:0008233,peptidase activity; GO:0070011,peptidase activity, acting on L-amino acid peptides; GO:0016787,hydrolase activity; GO:0070001,aspartic-type peptidase activity; GO:0140096,catalytic activity, a…	PF14541.6:Xylanase inhibitor C-terminal	--	--	--
MS.gene008736	6.62	5.94	1.12	11.08	4.94	2.91	13.17	81.04	80.24	232.11	125.42	83.1	chr4.4	25456727	25458274	+	--	--	--	--	AFK38978.1	MEE14_ARATH RecName: Full=CCG-binding protein 1; Short=AtCBP1 {ECO:0000303|PubMed:26462908}; AltName: Full=Protein MATERNAL EFFECT EMBRYO ARREST 14 {ECO:0000305};	At2g15890	GO:0009507,chloroplast; GO:0005829,cytosol; GO:0005634,nucleus; GO:0036033,mediator complex binding; GO:0071456,cellular response to hypoxia; GO:0050832,defense response to fungus; GO:0009793,embryo development ending in seed dormancy; GO:0010183,pollen tube guidance; GO:0003674,molecular_function; GO:0005488,binding; GO:0044877,protein-containing complex binding; GO:0001666,response to hypoxia; …	--	--	--	--
MS.gene008740	32.92	26.51	16.02	17.85	21.64	17.71	13.03	5.59	7.22	6.64	7.89	3.9	chr4.4	25491968	25493789	+	--	--	K24028 salicylic acid 3-hydroxylase [EC:1.14.11.-] | (RefSeq) protein DMR6-LIKE OXYGENASE 2-like (A)	--	XP_003608050.1	GAOX1_ARATH RecName: Full=Gibberellin 20 oxidase 1; EC=1.14.11.-; AltName: Full=GA 20-oxidase 1; Short=AtGA20ox1; AltName: Full=Gibberellin C-20 oxidase 1;	At3g19000	GO:0005737,cytoplasm; GO:0051213,dioxygenase activity; GO:0045544,gibberellin 20-oxidase activity; GO:0046872,metal ion binding; GO:0009908,flower development; GO:0009740,gibberellic acid mediated signaling pathway; GO:0009686,gibberellin biosynthetic process; GO:0048366,leaf development; GO:0009739,response to gibberellin; GO:0009416,response to light stimulus; GO:0048575,short-day photoperiodis…	PF14226.6:non-haem dioxygenase in morphine synthesis N-terminal	--	--	--
MS.gene008742	2.21	0.8	2.17	280.81	196.12	189.67	10.4	70.59	10.82	202.47	350.97	34.86	chr4.4	25523530	25525811	+	--	--	K05278 flavonol synthase [EC:1.14.20.6] | (RefSeq) flavonol synthase/flavanone 3-hydroxylase-like (A)	ko00941: Flavonoid biosynthesis; ko01100: Metabolic pathways; ko01110: Biosynthesis of secondary metabolites	XP_003608047.1	DMR6_ARATH RecName: Full=Protein DOWNY MILDEW RESISTANCE 6 {ECO:0000303|PubMed:15986928}; Short=AtDMR6 {ECO:0000303|PubMed:15986928}; EC=1.14.11.- {ECO:0000255|PROSITE-ProRule:PRU00805}; AltName: Full=2-oxoglutarate (2OG)-Fe(II) oxygenase-like protein DMR6 {ECO:0000303|PubMed:18248595}; AltName: Full=Salicylate 3-hydroxylase DMR6 {ECO:0000305}; Short=S3H DMR6 {ECO:0000305}; Short=SA 3-hydroxylase…	At3g19000	GO:0051213,dioxygenase activity; GO:0033759,flavone synthase activity; GO:0046872,metal ion binding; GO:0034785,salicylate 5-hydroxylase activity; GO:0071456,cellular response to hypoxia; GO:0042742,defense response to bacterium; GO:0002229,defense response to oomycetes; GO:0009813,flavonoid biosynthetic process; GO:0010150,leaf senescence; GO:0009617,response to bacterium; GO:0009620,response to…	PF14226.6:non-haem dioxygenase in morphine synthesis N-terminal	--	--	--
MS.gene008743	0	0.4	0.92	0	0.21	0	0	0	0	1.98	4.18	13.96	chr4.4	25534621	25536800	+	--	--	K14442 ATP-dependent RNA helicase DHX36 [EC:3.6.4.13] | (GenBank) ATP-dependent RNA helicase DHX36-like protein (A)	ko03018: RNA degradation	XP_003631052.2	DEXH3_ARATH RecName: Full=DExH-box ATP-dependent RNA helicase DExH3 {ECO:0000305}; EC=3.6.4.13 {ECO:0000305};	At1g48650	GO:0005524,ATP binding; GO:0016787,hydrolase activity; GO:0003723,RNA binding; GO:0003724,RNA helicase activity; GO:0000166,nucleotide binding; GO:0003674,molecular_function; GO:0005488,binding; GO:0008144,drug binding; GO:0017076,purine nucleotide binding; GO:0030554,adenyl nucleotide binding; GO:0032553,ribonucleotide binding; GO:0032555,purine ribonucleotide binding; GO:0032559,adenyl ribonucl…	PF00271.31:Helicase conserved C-terminal domain	--	--	--
MS.gene008746	0	0	0	0	2.26	0	0	21.04	1.53	19.53	34.64	27.37	chr4.4	25557663	25557830	-	--	--	--	--	XP_003608044.1	--	--	--	--	--	--	--
MS.gene00875	0.71	1.46	3.16	4.02	11.86	10.45	13.82	0.74	6.04	2.29	10.08	13.72	chr2.3	65526924	65528243	-	--	--	K22683 aspartyl protease family protein [EC:3.4.23.-] | (RefSeq) aspartic proteinase nepenthesin-2 (A)	--	XP_013462745.1	GIP2_NICBE RecName: Full=Probable aspartic proteinase GIP2 {ECO:0000305}; EC=3.4.23.- {ECO:0000305}; AltName: Full=Glucanase inhibitor protein 2 {ECO:0000303|PubMed:28082413}; Short=NbGIP2 {ECO:0000303|PubMed:28082413}; Flags: Precursor;	At1g03220	GO:0048046,apoplast; GO:0004190,aspartic-type endopeptidase activity; GO:0006952,defense response; GO:0003674,molecular_function; GO:0003824,catalytic activity; GO:0004175,endopeptidase activity; GO:0008233,peptidase activity; GO:0070011,peptidase activity, acting on L-amino acid peptides; GO:0016787,hydrolase activity; GO:0070001,aspartic-type peptidase activity; GO:0140096,catalytic activity, a…	PF14541.6:Xylanase inhibitor C-terminal	--	--	--
MS.gene00876	13.39	12.77	12.21	15.68	41.9	28.88	67.21	28.18	43.65	10.86	42.71	21.79	chr2.3	65531910	65533202	-	--	--	K22683 aspartyl protease family protein [EC:3.4.23.-] | (RefSeq) protein ASPARTIC PROTEASE IN GUARD CELL 1-like (A)	--	XP_013462742.1	GIP2_NICBE RecName: Full=Probable aspartic proteinase GIP2 {ECO:0000305}; EC=3.4.23.- {ECO:0000305}; AltName: Full=Glucanase inhibitor protein 2 {ECO:0000303|PubMed:28082413}; Short=NbGIP2 {ECO:0000303|PubMed:28082413}; Flags: Precursor;	At1g03220	GO:0048046,apoplast; GO:0004190,aspartic-type endopeptidase activity; GO:0006952,defense response; GO:0003674,molecular_function; GO:0003824,catalytic activity; GO:0004175,endopeptidase activity; GO:0008233,peptidase activity; GO:0070011,peptidase activity, acting on L-amino acid peptides; GO:0016787,hydrolase activity; GO:0070001,aspartic-type peptidase activity; GO:0140096,catalytic activity, a…	PF14541.6:Xylanase inhibitor C-terminal	--	--	--
MS.gene008763	0	0.07	0	1.8	1.88	0.84	2.78	2.16	3.46	0.68	1.97	1.48	chr4.4	25802233	25806971	+	--	--	K13220 WW domain-binding protein 4 | (GenBank) nucleic acid-binding protein (A)	--	XP_003608021.1	ZOP1_ARATH RecName: Full=Zinc finger protein ZOP1 {ECO:0000305}; AltName: Full=Zinc-finger and OCRE domain-containing protein 1 {ECO:0000303|PubMed:23524848};	At1g49590	GO:0015030,Cajal body; GO:0071011,precatalytic spliceosome; GO:0003690,double-stranded DNA binding; GO:0003725,double-stranded RNA binding; GO:0003723,RNA binding; GO:0008270,zinc ion binding; GO:0080188,RNA-directed DNA methylation; GO:0000398,mRNA splicing, via spliceosome; GO:0008380,RNA splicing; GO:0009845,seed germination; GO:0003674,molecular_function; GO:0003676,nucleic acid binding; GO:0…	PF06220.12:U1 zinc finger	--	--	--
MS.gene008800	27.58	42.84	23.76	5.36	11.23	7.8	43.39	18.96	17.5	9.84	10.56	16.37	chr8.1	34529885	34530244	-	--	--	--	--	XP_013446213.1	--	At2g37870	GO:0005504,fatty acid binding; GO:0009627,systemic acquired resistance; GO:0003674,molecular_function; GO:0005488,binding; GO:0008289,lipid binding; GO:0031406,carboxylic acid binding; GO:0033293,monocarboxylic acid binding; GO:0036094,small molecule binding; GO:0043167,ion binding; GO:0043168,anion binding; GO:0043177,organic acid binding; GO:0002376,immune system process; GO:0006952,defense res…	PF14368.6:Probable lipid transfer	--	--	--
MS.gene008892	0.15	0	0	3.94	0.84	2.03	1.24	0.47	0.78	0.87	0.59	0	chr8.1	35968037	35971002	-	--	--	--	--	XP_003628937.2	Y1790_ARATH RecName: Full=BTB/POZ domain-containing protein At1g67900;	At1g67900	GO:0016567,protein ubiquitination; GO:0008152,metabolic process; GO:0006464,cellular protein modification process; GO:0006807,nitrogen compound metabolic process; GO:0008150,biological_process; GO:0009987,cellular process; GO:0019538,protein metabolic process; GO:0032446,protein modification by small protein conjugation; GO:0036211,protein modification process; GO:0043170,macromolecule metabolic …	PF03000.14:NPH3 family	--	--	--
MS.gene008893	3.19	3.35	0.44	135.53	0.5	0	4.69	1.93	5.1	31.77	41	39.35	chr8.2	33785074	33785698	+	--	--	--	--	ACJ84100.1	--	--	--	--	--	--	--
MS.gene008894	1.81	5.43	0	36.97	19.91	11.54	42.58	126.81	35.9	29.56	33.17	442.8	chr8.2	33795846	33796236	+	--	--	--	--	ACJ84100.1	--	--	--	--	--	--	--
MS.gene008895	0	1.4	1.28	15.44	8.81	2.36	2.04	3.31	11.96	19.84	7.36	376	chr8.2	33804361	33804806	+	--	--	--	--	ACJ84100.1	--	--	--	--	--	--	--
MS.gene008911	0.27	0.24	0.22	4.66	1.03	6.7	1.07	0.37	0	0	0.6	0	chr8.2	34125194	34128848	-	--	--	K10703 very-long-chain (3R)-3-hydroxyacyl-CoA dehydratase [EC:4.2.1.134] | (GenBank) 3-hydroxyacyl-CoA dehydratase (A)	ko00062: Fatty acid elongation; ko01040: Biosynthesis of unsaturated fatty acids; ko01100: Metabolic pathways; ko01110: Biosynthesis of secondary metabolites; ko01212: Fatty acid metabolism	XP_013446112.1	HACDA_ORYSJ RecName: Full=Very-long-chain (3R)-3-hydroxyacyl-CoA dehydratase PASTICCINO 2A {ECO:0000305}; EC=4.2.1.134 {ECO:0000250|UniProtKB:Q8VZB2}; AltName: Full=3-hydroxyacyl-CoA dehydratase PASTICCINO 2A; Short=HACD; Short=PAS2A; AltName: Full=Protein tyrosine phosphatase-like protein;	At5g10480	GO:0030176,integral component of endoplasmic reticulum membrane; GO:0102343,3-hydroxy-arachidoyl-CoA dehydratase activity; GO:0102344,3-hydroxy-behenoyl-CoA dehydratase activity; GO:0102345,3-hydroxy-lignoceroyl-CoA dehydratase activity; GO:0018812,3-hydroxyacyl-CoA dehydratase activity; GO:0102158,very-long-chain 3-hydroxyacyl-CoA dehydratase activity; GO:0030497,fatty acid elongation; GO:000727…	PF04387.14:Protein tyrosine phosphatase-like protein, PTPLA	--	--	--
MS.gene008949	118.77	96.39	116.35	162.63	77.48	100.12	30.17	45.38	15.59	5.03	17.69	11.11	chr8.2	34644615	34646024	+	--	--	K18823 soyasaponin III rhamnosyltransferase [EC:2.4.1.273] | (RefSeq) soyasaponin III rhamnosyltransferase (A)	--	XP_013446076.1	U91A1_ARATH RecName: Full=UDP-glycosyltransferase 91A1; EC=2.4.1.-;	At2g22590	GO:0043231,intracellular membrane-bounded organelle; GO:0008194,UDP-glycosyltransferase activity; GO:0003674,molecular_function; GO:0003824,catalytic activity; GO:0016740,transferase activity; GO:0016757,transferase activity, transferring glycosyl groups; GO:0005622,intracellular; GO:0005575,cellular_component; GO:0005623,cell; GO:0043226,organelle; GO:0043227,membrane-bounded organelle; GO:00432…	PF00201.18:UDP-glucoronosyl and UDP-glucosyl transferase	--	--	--
MS.gene008970	0	0	0	0	0.19	0.19	0.07	6.54	1.05	0	0	0	chr8.2	35021218	35023173	+	--	--	K22133 oxalate---CoA ligase [EC:6.2.1.8] | (RefSeq) oxalate--CoA ligase (A)	ko00630: Glyoxylate and dicarboxylate metabolism; ko01100: Metabolic pathways	XP_013446070.1	LRK91_ARATH RecName: Full=L-type lectin-domain containing receptor kinase IX.1 {ECO:0000303|PubMed:19773388}; Short=LecRK-IX.1 {ECO:0000303|PubMed:19773388}; EC=2.7.11.1 {ECO:0000255|PROSITE-ProRule:PRU00159}; Flags: Precursor;	At5g10530	GO:0016021,integral component of membrane; GO:0005886,plasma membrane; GO:0005524,ATP binding; GO:0030246,carbohydrate binding; GO:0106310,NA; GO:0106311,NA; GO:0004675,transmembrane receptor protein serine/threonine kinase activity; GO:0042742,defense response to bacterium; GO:0002229,defense response to oomycetes; GO:0010942,positive regulation of cell death; GO:0010726,positive regulation of h…	PF00139.19:Legume lectin domain	--	--	--
MS.gene009006	0.6	0.68	0.37	4.2	13.18	4.11	0.15	0.41	1.15	0.15	0	0	chr8.2	35836471	35837361	-	--	--	--	--	XP_003628799.1	--	--	GO:0016021,integral component of membrane; GO:0005575,cellular_component; GO:0016020,membrane; GO:0031224,intrinsic component of membrane; GO:0044425,membrane part	--	--	--	--
MS.gene009009	0	4.77	1.55	15	14.98	8.1	9.64	25.3	13.07	2.78	1.51	0.2	chr8.2	35918983	35921509	+	--	--	--	--	XP_003628796.1	RITF1_ARATH RecName: Full=Protein RGF1 INDUCIBLE TRANSCRIPTION FACTOR 1 {ECO:0000303|PubMed:31801996};	At4g17900	GO:0005634,nucleus; GO:0046872,metal ion binding; GO:0010078,maintenance of root meristem identity; GO:2000377,regulation of reactive oxygen species metabolic process; GO:2000280,regulation of root development; GO:0043434,response to peptide hormone; GO:0003674,molecular_function; GO:0005488,binding; GO:0043167,ion binding; GO:0043169,cation binding; GO:0007275,multicellular organism development;…	PF04640.14:PLATZ transcription factor	PLATZ	TF	PLATZ
MS.gene00901	17.39	24.05	11.46	554.89	266.72	198.9	56.24	309.46	145.88	901.05	974.85	2329.61	chr2.3	65851031	65851987	-	--	--	--	--	XP_003594125.1	--	At1g55230	GO:0016021,integral component of membrane; GO:0005575,cellular_component; GO:0016020,membrane; GO:0031224,intrinsic component of membrane; GO:0044425,membrane part	PF04819.12:Family of unknown function (DUF716)	--	--	--
MS.gene009017	2.87	4.83	3.42	4.84	2.03	7.5	8.31	19.23	16.96	12.75	6.03	28.31	chr8.2	36011365	36012486	+	--	--	K00913 inositol-1,3,4-trisphosphate 5/6-kinase / inositol-tetrakisphosphate 1-kinase [EC:2.7.1.159 2.7.1.134] | (GenBank) inositol 1,3,4-trisphosphate 5/6-kinase (A)	ko00562: Inositol phosphate metabolism; ko01100: Metabolic pathways; ko04070: Phosphatidylinositol signaling system	XP_003628787.1	ITPK5_ORYSI RecName: Full=Inositol-tetrakisphosphate 1-kinase 5 {ECO:0000305}; EC=2.7.1.134 {ECO:0000305}; AltName: Full=Inositol 1,3,4-trisphosphate 5/6-kinase 5 {ECO:0000305}; Short=Inositol-triphosphate 5/6-kinase 5 {ECO:0000305}; Short=Ins(1,3,4)P(3) 5/6-kinase 5 {ECO:0000305}; Short=OsITP5/6K-5 {ECO:0000305}; Short=OsITPK5 {ECO:0000305}; EC=2.7.1.159 {ECO:0000305};	At5g16760	GO:0005524,ATP binding; GO:0047325,inositol tetrakisphosphate 1-kinase activity; GO:0052726,inositol-1,3,4-trisphosphate 5-kinase activity; GO:0052725,inositol-1,3,4-trisphosphate 6-kinase activity; GO:0000287,magnesium ion binding; GO:0032957,inositol trisphosphate metabolic process; GO:0000166,nucleotide binding; GO:0003674,molecular_function; GO:0005488,binding; GO:0008144,drug binding; GO:001…	PF05770.11:Inositol 1,3,4-trisphosphate 5/6-kinase ATP-grasp domain	--	--	--
MS.gene009050	5.13	7.8	7.45	18.06	17.97	12.56	18.4	54.08	39.85	49.04	25.59	0	chr8.2	36432003	36436491	+	--	--	K09716 D-aminoacyl-tRNA deacylase [EC:3.1.1.96] | (GenBank) D-aminoacyl-tRNA deacylase (A)	--	XP_003628728.2	GEK1_ARATH RecName: Full=D-aminoacyl-tRNA deacylase {ECO:0000303|PubMed:17251192}; EC=3.1.1.96 {ECO:0000269|PubMed:17251192}; AltName: Full=Ethanol tolerance protein GEKO1;	At2g03800	GO:0005829,cytosol; GO:0005634,nucleus; GO:0051499,D-aminoacyl-tRNA deacylase activity; GO:0046872,metal ion binding; GO:0019478,D-amino acid catabolic process; GO:0002161,aminoacyl-tRNA editing activity; GO:0003674,molecular_function; GO:0003824,catalytic activity; GO:0016787,hydrolase activity; GO:0016788,hydrolase activity, acting on ester bonds; GO:0052689,carboxylic ester hydrolase activity;…	PF04414.12:D-aminoacyl-tRNA deacylase	--	--	--
MS.gene00919	7.61	3.17	3.79	14.69	15.2	4.89	2.72	3.03	5.33	1.45	0.16	0	chr2.3	66059531	66060253	+	--	--	K00942 guanylate kinase [EC:2.7.4.8] | (GenBank) guanylate kinase-like protein (A)	ko00230: Purine metabolism; ko01100: Metabolic pathways	XP_013462709.1	GMK3_ARATH RecName: Full=Guanylate kinase 3, chloroplastic; Short=AtGK3; EC=2.7.4.8; AltName: Full=GMP kinase 3; Flags: Precursor;	At3g06200	GO:0009507,chloroplast; GO:0005829,cytosol; GO:0005524,ATP binding; GO:0004385,guanylate kinase activity; GO:0048638,regulation of developmental growth; GO:0000166,nucleotide binding; GO:0003674,molecular_function; GO:0005488,binding; GO:0008144,drug binding; GO:0017076,purine nucleotide binding; GO:0030554,adenyl nucleotide binding; GO:0032553,ribonucleotide binding; GO:0032555,purine ribonucleo…	PF00625.21:Guanylate kinase	--	--	--
MS.gene009237	1.05	0.94	1.28	20.23	7.14	6.42	15.87	1.19	27.06	0.51	0.93	0	chr3.3	555720	561959	-	--	--	K17784 MICOS complex subunit MIC10 | (GenBank) DUF543 domain protein (A)	--	XP_003597993.1	--	At1g22520	GO:0061617,MICOS complex; GO:0005622,intracellular; GO:0005575,cellular_component; GO:0016021,integral component of membrane; GO:0016020,membrane; GO:0005739,mitochondrion; GO:0005623,cell; GO:0005737,cytoplasm; GO:0005740,mitochondrial envelope; GO:0005743,mitochondrial inner membrane; GO:0043231,intracellular membrane-bounded organelle; GO:0019866,organelle inner membrane; GO:0031090,organelle …	PF04418.12:Domain of unknown function (DUF543)	--	--	--
MS.gene00925	9.07	8.52	24.71	8.91	3.63	5.59	4.28	1.14	3.8	4.49	2.58	51.14	chr2.3	66121345	66124470	+	--	--	K01915 glutamine synthetase [EC:6.3.1.2] | (GenBank) glutamine synthetase domain protein (A)	ko00220: Arginine biosynthesis; ko00250: Alanine, aspartate and glutamate metabolism; ko00630: Glyoxylate and dicarboxylate metabolism; ko00910: Nitrogen metabolism; ko01100: Metabolic pathways; ko01230: Biosynthesis of amino acids	Q9XQ94.1	GLNA2_MEDSA RecName: Full=Glutamine synthetase leaf isozyme, chloroplastic; EC=6.3.1.2; AltName: Full=GS2; AltName: Full=Glutamate--ammonia ligase; Flags: Precursor;	At5g35630	GO:0009507,chloroplast; GO:0005524,ATP binding; GO:0004356,glutamate-ammonia ligase activity; GO:0006542,glutamine biosynthetic process; GO:0000166,nucleotide binding; GO:0003674,molecular_function; GO:0005488,binding; GO:0008144,drug binding; GO:0017076,purine nucleotide binding; GO:0030554,adenyl nucleotide binding; GO:0032553,ribonucleotide binding; GO:0032555,purine ribonucleotide binding; GO…	PF00120.24:Glutamine synthetase, catalytic domain	--	--	--
MS.gene009280	96.34	41.4	88.86	1.24	67.36	98.86	16.16	4.37	7.91	8.75	68.82	0.74	chr3.2	254451	255063	+	--	--	--	--	XP_003598036.1	--	--	GO:0016021,integral component of membrane; GO:0016760,cellulose synthase (UDP-forming) activity; GO:0030244,cellulose biosynthetic process; GO:0003674,molecular_function; GO:0003824,catalytic activity; GO:0008194,UDP-glycosyltransferase activity; GO:0016740,transferase activity; GO:0016757,transferase activity, transferring glycosyl groups; GO:0016758,transferase activity, transferring hexosyl gr…	PF03552.14:Cellulose synthase	--	--	--
MS.gene009281	233.79	125.67	128.68	28.08	226.44	184.96	81.16	50.86	47.48	43.72	68.16	61.59	chr3.2	309219	314152	+	--	--	K10999 cellulose synthase A [EC:2.4.1.12] | (RefSeq) cellulose synthase A catalytic subunit 7 [UDP-forming] (A)	--	XP_003598036.1	CSLG2_ARATH RecName: Full=Cellulose synthase-like protein G2; Short=AtCslG2; EC=2.4.1.-;	At4g23990	GO:0000139,Golgi membrane; GO:0016021,integral component of membrane; GO:0005886,plasma membrane; GO:0005802,trans-Golgi network; GO:0016760,cellulose synthase (UDP-forming) activity; GO:0051753,mannan synthase activity; GO:0071555,cell wall organization; GO:0030244,cellulose biosynthetic process; GO:0009833,plant-type primary cell wall biogenesis; GO:0003674,molecular_function; GO:0003824,cataly…	PF03552.14:Cellulose synthase	--	--	--
MS.gene009285	2.15	1.79	1.71	0.72	1.41	1.18	0.15	0.05	0.53	0.78	0.44	0	chr3.1	890133	901378	-	--	--	K12837 splicing factor U2AF 65 kDa subunit | (GenBank) U2 snRNP auxilliary factor, large subunit, splicing factor (A)	ko03040: Spliceosome	XP_003598047.1	U2A2B_NICPL RecName: Full=Splicing factor U2af large subunit B; AltName: Full=NpU2AF65b; AltName: Full=U2 auxiliary factor 65 kDa subunit B; AltName: Full=U2 small nuclear ribonucleoprotein auxiliary factor large subunit B; Short=U2 snRNP auxiliary factor large subunit B;	At4g36690	GO:0005634,nucleus; GO:0003723,RNA binding; GO:0006397,mRNA processing; GO:0008380,RNA splicing; GO:0003674,molecular_function; GO:0003676,nucleic acid binding; GO:0005488,binding; GO:0097159,organic cyclic compound binding; GO:1901363,heterocyclic compound binding; GO:0008152,metabolic process; GO:0006139,nucleobase-containing compound metabolic process; GO:0006396,RNA processing; GO:0006725,cel…	PF00076.22:RNA recognition motif. (a.k.a. RRM, RBD, or RNP domain)	--	--	--
MS.gene00933	0.87	2.02	2.27	6.39	40.96	2.52	14.76	27.71	28.4	77.82	4.3	16.71	chr2.3	66286319	66288176	+	--	--	K24205 protein lifeguard | (GenBank) inhibitor of apoptosis-promoting Bax1 protein (A)	--	XP_003594082.2	LFG5_ARATH RecName: Full=BI1-like protein; AltName: Full=Protein LIFEGUARD 5 {ECO:0000303|PubMed:23888068}; Short=AtLFG5 {ECO:0000303|PubMed:23888068};	At1g03070	GO:0016021,integral component of membrane; GO:0005575,cellular_component; GO:0016020,membrane; GO:0031224,intrinsic component of membrane; GO:0044425,membrane part	PF01027.20:Inhibitor of apoptosis-promoting Bax1	--	--	--
MS.gene009341	4.19	4.02	2.72	12.41	15.59	7.7	23.93	16.6	6.56	17.68	44.47	24.16	chr3.1	2179943	2184192	-	--	--	K17616 CTD small phosphatase-like protein 2 [EC:3.1.3.-] | (GenBank) NLI interacting factor-like phosphatase (A)	--	XP_013458789.1	TIM50_PHYIN RecName: Full=Mitochondrial import inner membrane translocase subunit TIM50; AltName: Full=NIF domain protein 3; Flags: Precursor;	At5g11860	GO:0016021,integral component of membrane; GO:0005744,TIM23 mitochondrial import inner membrane translocase complex; GO:0015031,protein transport; GO:0008104,protein localization; GO:0006810,transport; GO:0008150,biological_process; GO:0015833,peptide transport; GO:0033036,macromolecule localization; GO:0042886,amide transport; GO:0045184,establishment of protein localization; GO:0051179,localiza…	PF03031.18:NLI interacting factor-like phosphatase	--	--	--
MS.gene009450	30.56	27.7	19.19	1.17	13.68	6.44	32.91	47.9	119.18	129.86	151.41	459.99	chr3.2	3257974	3259413	-	--	--	K13420 LRR receptor-like serine/threonine-protein kinase FLS2 [EC:2.7.11.1] | (RefSeq) probable LRR receptor-like serine/threonine-protein kinase At3g47570 isoform X1 (A)	ko04016: MAPK signaling pathway - plant; ko04626: Plant-pathogen interaction	XP_003598256.1	PGIP2_ARATH RecName: Full=Polygalacturonase inhibitor 2; AltName: Full=Polygalacturonase-inhibiting protein 2; Short=PGIP-2; Flags: Precursor;	At1g33590	GO:0005618,cell wall; GO:0005576,extracellular region; GO:0016020,membrane; GO:0009505,plant-type cell wall; GO:0009506,plasmodesma; GO:0090353,polygalacturonase inhibitor activity; GO:0003674,molecular_function; GO:0004857,enzyme inhibitor activity; GO:0098772,molecular function regulator; GO:0030234,enzyme regulator activity; GO:0005575,cellular_component; GO:0005623,cell; GO:0030312,external e…	PF13855.6:Leucine rich repeat	--	--	--
MS.gene00946	0.91	5.97	3.9	0.46	5.73	0.32	0.5	0.46	0.63	0.45	0.67	0.98	chr2.3	66390134	66393304	+	--	--	--	--	XP_003594059.2	RF298_ARATH RecName: Full=Putative E3 ubiquitin-protein ligase RF298; EC=2.3.2.27; AltName: Full=RING finger protein 298; AltName: Full=RING-type E3 ubiquitin transferase RF298 {ECO:0000305};	At1g03370_1	GO:0046872,metal ion binding; GO:0016740,transferase activity; GO:0016567,protein ubiquitination; GO:0003674,molecular_function; GO:0005488,binding; GO:0043167,ion binding; GO:0043169,cation binding; GO:0003824,catalytic activity; GO:0008152,metabolic process; GO:0006464,cellular protein modification process; GO:0006807,nitrogen compound metabolic process; GO:0008150,biological_process; GO:000998…	PF13920.6:Zinc finger, C3HC4 type (RING finger)	--	--	--
MS.gene009466	1.94	1.3	2.29	0.2	0.34	0.9	0.44	0.21	0.61	0.27	0.4	0	chr3.2	3646011	3648980	+	--	--	--	--	XP_013458843.1	--	At5g56220	GO:0016787,hydrolase activity; GO:0000725,recombinational repair; GO:0003674,molecular_function; GO:0003824,catalytic activity; GO:0008152,metabolic process; GO:0006139,nucleobase-containing compound metabolic process; GO:0006259,DNA metabolic process; GO:0006281,DNA repair; GO:0006310,DNA recombination; GO:0006725,cellular aromatic compound metabolic process; GO:0006807,nitrogen compound metabol…	PF00931.22:NB-ARC domain	--	--	--
MS.gene009520	1.41	1.68	1.53	1.47	2.2	1.92	5.96	7.44	9.2	1.6	0.62	0	chr5.3	62733722	62734428	+	--	--	K23327 protein Hikeshi | (GenBank) OPI10-like protein (A)	--	XP_003616198.1	--	At1g66080	GO:0005829,cytosol; GO:0005634,nucleus; GO:0061608,nuclear import signal receptor activity; GO:0006606,protein import into nucleus; GO:0003674,molecular_function; GO:0140104,molecular carrier activity; GO:0140142,nucleocytoplasmic carrier activity; GO:0008104,protein localization; GO:0006810,transport; GO:0006886,intracellular protein transport; GO:0006913,nucleocytoplasmic transport; GO:0008150,…	PF05603.12:Protein of unknown function (DUF775)	--	--	--
MS.gene009604	7.89	18.11	32.97	0	0	0	7.72	0	15.96	5.15	4.66	25.36	chr5.3	61200499	61200651	+	--	--	--	--	XP_003616112.1	--	At3g02700	GO:0016746,transferase activity, transferring acyl groups; GO:0003674,molecular_function; GO:0003824,catalytic activity; GO:0016740,transferase activity	--	--	--	--
MS.gene009605	12.72	11.03	23.83	0.2	2.27	2.99	6.86	1.79	12.18	2.57	7.37	0	chr5.3	61196368	61200472	+	--	--	K03283 heat shock 70kDa protein 1/2/6/8 | (RefSeq) heat shock cognate 70 kDa protein 2-like (A)	ko03040: Spliceosome; ko04141: Protein processing in endoplasmic reticulum; ko04144: Endocytosis	XP_003616112.1	PSE1_ARATH RecName: Full=Protein LEAD-SENSITIVE 1 {ECO:0000303|PubMed:27335453}; Short=Protein Pb-SENSITIVE 1 {ECO:0000303|PubMed:27335453};	At3g02700	GO:0005737,cytoplasm; GO:0071284,cellular response to lead ion; GO:0015692,lead ion transport; GO:0046938,phytochelatin biosynthetic process; GO:0010288,response to lead ion; GO:0008150,biological_process; GO:0010038,response to metal ion; GO:0009987,cellular process; GO:0010035,response to inorganic substance; GO:0070887,cellular response to chemical stimulus; GO:0042221,response to chemical; GO…	PF04970.13:Lecithin retinol acyltransferase	--	--	--
MS.gene00961	49.97	70	47.08	25.83	62.89	61.26	12.16	23.32	7.67	25.2	23.46	5.62	chr2.3	66579277	66584837	-	--	--	K03444 MFS transporter, SP family, ERD6-like sugar transporter | (GenBank) sugar porter (SP) family MFS transporter (A)	--	XP_003594043.1	EDL16_ARATH RecName: Full=Sugar transporter ERD6-like 16;	At5g18840	GO:0016021,integral component of membrane; GO:0022857,transmembrane transporter activity; GO:0008643,carbohydrate transport; GO:0003674,molecular_function; GO:0005215,transporter activity; GO:0006810,transport; GO:0008150,biological_process; GO:0051179,localization; GO:0051234,establishment of localization; GO:0071702,organic substance transport; GO:0005575,cellular_component; GO:0016020,membrane…	PF00083.24:Sugar (and other) transporter	--	--	--
MS.gene009616	0.35	1.71	0	4.19	7.31	17.59	0.17	4.39	2.15	21.62	31.18	188.66	chr5.3	61086760	61087536	+	--	--	K04077 chaperonin GroEL | (RefSeq) chaperonin CPN60-like 2, mitochondrial (A)	ko03018: RNA degradation	XP_004490745.1	NHL6_ARATH RecName: Full=NDR1/HIN1-like protein 6 {ECO:0000303|PubMed:26849212};	At5g36970	GO:0005829,cytosol; GO:0016021,integral component of membrane; GO:0005886,plasma membrane; GO:0009738,abscisic acid-activated signaling pathway; GO:0010116,positive regulation of abscisic acid biosynthetic process; GO:0009737,response to abscisic acid; GO:0006970,response to osmotic stress; GO:1902074,response to salt; GO:0001101,response to acid chemical; GO:0007165,signal transduction; GO:00071…	PF03168.13:Late embryogenesis abundant protein	--	--	--
MS.gene009647	941.59	558.12	468.91	124.16	121.94	251.74	193.9	486.09	183.97	214.94	195.88	9.91	chr5.3	60674682	60674855	-	--	--	K00430 peroxidase [EC:1.11.1.7] | (RefSeq) peroxidase P7-like isoform X1 (A)	ko00940: Phenylpropanoid biosynthesis; ko01100: Metabolic pathways; ko01110: Biosynthesis of secondary metabolites	XP_003616060.1	UCRQ2_ARATH RecName: Full=Cytochrome b-c1 complex subunit 8-2, mitochondrial; AltName: Full=Complex III subunit 8-2; AltName: Full=Complex III subunit VIII; AltName: Full=Ubiquinol-cytochrome c oxidoreductase subunit 8-2; AltName: Full=Ubiquinol-cytochrome c reductase complex ubiquinone-binding protein QP-C;	At5g05370	GO:0016021,integral component of membrane; GO:0005750,mitochondrial respiratory chain complex III; GO:0005886,plasma membrane; GO:0008121,ubiquinol-cytochrome-c reductase activity; GO:0009055,electron transfer activity; GO:0003674,molecular_function; GO:0003824,catalytic activity; GO:0016491,oxidoreductase activity; GO:0016679,oxidoreductase activity, acting on diphenols and related substances as…	PF10890.8:Cytochrome b-c1 complex subunit 8	--	--	--
MS.gene009652	2.34	1.46	2.84	0	0	0.39	1.39	0.26	0.48	0.14	1.38	0	chr5.3	60615545	60617703	-	--	--	K20359 PRA1 family protein 1 | (RefSeq) hypothetical protein (A)	--	XP_003616055.1	Y5830_ARATH RecName: Full=Probable inactive receptor kinase At5g58300; Flags: Precursor;	At5g58300	GO:0016021,integral component of membrane; GO:0005886,plasma membrane; GO:0005524,ATP binding; GO:0004672,protein kinase activity; GO:0000166,nucleotide binding; GO:0003674,molecular_function; GO:0005488,binding; GO:0008144,drug binding; GO:0017076,purine nucleotide binding; GO:0030554,adenyl nucleotide binding; GO:0032553,ribonucleotide binding; GO:0032555,purine ribonucleotide binding; GO:00325…	PF00069.25:Protein kinase domain	--	--	--
MS.gene009658	24.88	29.79	14.89	22.53	6.74	5.77	0.48	6.8	4.21	11.93	13.82	9.93	chr5.3	60494569	60497768	-	--	--	K03238 translation initiation factor 2 subunit 2 | (GenBank) eukaryotic translation initiation factor 2 subunit beta (A)	ko03013: RNA transport	XP_003616045.1	IF2B_MALDO RecName: Full=Eukaryotic translation initiation factor 2 subunit beta; Short=eIF-2-beta;	At5g20920	GO:0046872,metal ion binding; GO:0003743,translation initiation factor activity; GO:0003674,molecular_function; GO:0005488,binding; GO:0043167,ion binding; GO:0043169,cation binding; GO:0003676,nucleic acid binding; GO:0003723,RNA binding; GO:0008135,translation factor activity, RNA binding; GO:0097159,organic cyclic compound binding; GO:1901363,heterocyclic compound binding	PF01873.17:Domain found in IF2B/IF5	--	--	--
MS.gene009662	103.66	132.21	86.45	29.6	38.45	39.55	41.69	134.13	75.81	56.86	94.63	35.9	chr5.3	60401099	60405617	-	--	--	K00487 trans-cinnamate 4-monooxygenase [EC:1.14.14.91] | (GenBank) cytochrome P450 family cinnamate 4-hydroxylase (A)	ko00130: Ubiquinone and other terpenoid-quinone biosynthesis; ko00940: Phenylpropanoid biosynthesis; ko00941: Flavonoid biosynthesis; ko00945: Stilbenoid, diarylheptanoid and gingerol biosynthesis; ko01100: Metabolic pathways; ko01110: Biosynthesis of secondary metabolites	XP_003616037.1	TCMO_MEDSA RecName: Full=Trans-cinnamate 4-monooxygenase; EC=1.14.14.91 {ECO:0000250|UniProtKB:Q04468}; AltName: Full=Cinnamic acid 4-hydroxylase; Short=C4H; Short=CA4H; AltName: Full=Cytochrome P450 73; AltName: Full=Cytochrome P450C4H;	At2g30490	GO:0016021,integral component of membrane; GO:0020037,heme binding; GO:0005506,iron ion binding; GO:0016710,trans-cinnamate 4-monooxygenase activity; GO:0003674,molecular_function; GO:0005488,binding; GO:0046906,tetrapyrrole binding; GO:0048037,cofactor binding; GO:0097159,organic cyclic compound binding; GO:1901363,heterocyclic compound binding; GO:0046872,metal ion binding; GO:0043167,ion bindi…	PF00067.22:Cytochrome P450	--	--	--
MS.gene009712	0.27	0.36	2.57	0.12	0.55	0.29	0.13	0.08	0.04	0.97	0.24	0	chr5.3	59046956	59054884	-	--	--	--	--	XP_003615974.1	TI110_PEA RecName: Full=Protein TIC110, chloroplastic; AltName: Full=Chloroplast inner envelope protein, 110 kDa; Short=psIEP110; AltName: Full=IAP100; AltName: Full=Translocon at the inner envelope membrane of chloroplasts 110; Flags: Precursor;	At1g06950	GO:0009706,chloroplast inner membrane; GO:0016021,integral component of membrane; GO:0015031,protein transport; GO:0008104,protein localization; GO:0006810,transport; GO:0008150,biological_process; GO:0015833,peptide transport; GO:0033036,macromolecule localization; GO:0042886,amide transport; GO:0045184,establishment of protein localization; GO:0051179,localization; GO:0051234,establishment of l…	PF16940.5:Chloroplast envelope transporter	--	--	--
MS.gene009750	2.08	3.55	3.63	4.05	4.44	4.22	8.55	12.91	15.88	2.85	9.08	17.68	chr5.3	58377820	58379754	+	--	--	K07195 exocyst complex component 7 | (RefSeq) exocyst complex component EXO70B1-like (A)	--	XP_003615883.1	E70B1_ARATH RecName: Full=Exocyst complex component EXO70B1 {ECO:0000303|PubMed:23944713}; Short=AtExo70b1 {ECO:0000303|PubMed:23944713}; AltName: Full=Exocyst subunit Exo70 family protein B1 {ECO:0000303|PubMed:23944713};	At5g58430	GO:0005829,cytosol; GO:0012505,endomembrane system; GO:0000145,exocyst; GO:0070062,extracellular exosome; GO:0045335,phagocytic vesicle; GO:0005886,plasma membrane; GO:0006952,defense response; GO:0052542,defense response by callose deposition; GO:0042742,defense response to bacterium; GO:0050832,defense response to fungus; GO:0006887,exocytosis; GO:0006955,immune response; GO:0009789,positive re…	PF03081.15:Exo70 exocyst complex subunit	--	--	--
MS.gene009824	0.1	1.03	0.26	1.22	0	0.19	5.29	5.2	7.77	4.98	4.23	4.57	chr5.3	56738145	56739516	+	--	--	K20716 mitogen-activated protein kinase kinase kinase 17/18 | (RefSeq) mitogen-activated protein kinase kinase kinase 18-like (A)	ko04016: MAPK signaling pathway - plant	XP_003615727.2	M3K17_ARATH RecName: Full=Mitogen-activated protein kinase kinase kinase 17 {ECO:0000303|PubMed:25720833}; EC=2.7.11.25 {ECO:0000250|UniProtKB:Q9ZVP5, ECO:0000255|PROSITE-ProRule:PRU00159};	At2g30040	GO:0005634,nucleus; GO:0005524,ATP binding; GO:0004709,MAP kinase kinase kinase activity; GO:0019901,protein kinase binding; GO:0106310,NA; GO:0004674,protein serine/threonine kinase activity; GO:0106311,NA; GO:0009738,abscisic acid-activated signaling pathway; GO:0009737,response to abscisic acid; GO:0006970,response to osmotic stress; GO:0007165,signal transduction; GO:0000166,nucleotide bindin…	PF00069.25:Protein kinase domain	--	--	--
MS.gene009841	2.15	4.95	3.37	10.09	8.47	7.26	9.17	18.64	20.82	13.82	12.5	17.98	chr5.3	56454542	56456659	+	--	--	K23047 E3 ubiquitin-protein ligase UNKL [EC:2.3.2.27] | (RefSeq) zinc finger CCCH domain-containing protein 2-like isoform X2 (A)	--	XP_003615688.2	C3H66_ARATH RecName: Full=Zinc finger CCCH domain-containing protein 66; Short=AtC3H66;	At5g58620	GO:0010494,cytoplasmic stress granule; GO:0000932,P-body; GO:0003677,DNA binding; GO:0003700,DNA-binding transcription factor activity; GO:0046872,metal ion binding; GO:0003723,RNA binding; GO:0006355,regulation of transcription, DNA-templated; GO:0006412,translation; GO:0003674,molecular_function; GO:0003676,nucleic acid binding; GO:0005488,binding; GO:0097159,organic cyclic compound binding; GO…	PF12796.7:Ankyrin repeats (3 copies)	C3H	TF	C3H
MS.gene009843	17.62	21.16	18.28	1.42	16.3	14.93	9.21	3.9	5.19	7.22	8.73	11.86	chr5.3	56394790	56399877	+	--	--	K05857 phosphatidylinositol phospholipase C, delta [EC:3.1.4.11] | (GenBank) phosphatidylinositol-specific phospholipase C (A)	ko00562: Inositol phosphate metabolism; ko01100: Metabolic pathways; ko04070: Phosphatidylinositol signaling system	XP_003615684.2	PLCD4_ARATH RecName: Full=Phosphoinositide phospholipase C 4; EC=3.1.4.11; AltName: Full=Phosphoinositide phospholipase PLC4; Short=AtPLC4; Short=PI-PLC4;	At5g58700	GO:0005829,cytosol; GO:0005886,plasma membrane; GO:0004435,phosphatidylinositol phospholipase C activity; GO:0016042,lipid catabolic process; GO:0048015,phosphatidylinositol-mediated signaling; GO:0003674,molecular_function; GO:0003824,catalytic activity; GO:0004620,phospholipase activity; GO:0004629,phospholipase C activity; GO:0008081,phosphoric diester hydrolase activity; GO:0016298,lipase act…	PF00388.19:Phosphatidylinositol-specific phospholipase C, X domain	--	--	--
MS.gene009861	1.76	4.02	2.55	82.41	15.31	11.09	9.81	1.11	14.15	12.33	9.84	0	chr5.3	56192892	56200881	-	--	--	K17893 ubiquinol oxidase [EC:1.10.3.11] | (GenBank) ubiquinol oxidase 1a (A)	--	AGQ42776.1	AOX3_SOYBN RecName: Full=Alternative oxidase 3, mitochondrial; EC=1.10.3.11; Flags: Precursor;	At5g64210	GO:0016021,integral component of membrane; GO:0005743,mitochondrial inner membrane; GO:0005739,mitochondrion; GO:0070469,respiratory chain; GO:0009916,alternative oxidase activity; GO:0046872,metal ion binding; GO:0102721,ubiquinol:oxygen oxidoreductase activity; GO:0010230,alternative respiration; GO:0003674,molecular_function; GO:0003824,catalytic activity; GO:0016491,oxidoreductase activity; G…	PF01786.17:Alternative oxidase	--	--	--
MS.gene00991	29.37	50.95	0.82	0.75	1.26	1.67	2.61	11.22	2.24	0.98	1.18	0.36	chr2.3	66947192	66950176	-	--	--	K10144 RING finger and CHY zinc finger domain-containing protein 1 [EC:2.3.2.27] | (GenBank) CHY and CTCHY and RING-type zinc finger protein (A)	ko04120: Ubiquitin mediated proteolysis	XP_003593984.1	MIEL1_ARATH RecName: Full=E3 ubiquitin-protein ligase MIEL1 {ECO:0000303|PubMed:23403577}; EC=2.3.2.27 {ECO:0000305}; AltName: Full=MYB30-interacting E3 ligase 1 {ECO:0000303|PubMed:23403577}; AltName: Full=Pirh2-like protein 1 {ECO:0000303|PubMed:21526181}; Short=AtPILP1 {ECO:0000303|PubMed:21526181}; AltName: Full=RING-type E3 ubiquitin transferase MIEL1 {ECO:0000305};	At5g18650	GO:0005737,cytoplasm; GO:0005634,nucleus; GO:0008134,transcription factor binding; GO:0061630,ubiquitin protein ligase activity; GO:0004842,ubiquitin-protein transferase activity; GO:0008270,zinc ion binding; GO:0006952,defense response; GO:1900425,negative regulation of defense response to bacterium; GO:1901485,positive regulation of transcription factor catabolic process; GO:0016567,protein ubi…	PF14599.6:Zinc-ribbon	--	--	--
MS.gene009922	3.68	4.38	9.02	9.07	10.69	5.53	3.76	1.67	0.84	0.94	2.05	0.94	chr5.3	55407101	55411545	+	--	--	K05909 laccase [EC:1.10.3.2] | (GenBank) laccase/diphenol oxidase family protein (A)	--	XP_003615575.2	LAC4_ARATH RecName: Full=Laccase-4; EC=1.10.3.2; AltName: Full=Benzenediol:oxygen oxidoreductase 4; AltName: Full=Diphenol oxidase 4; AltName: Full=Protein IRREGULAR XYLEM 12; AltName: Full=Urishiol oxidase 4; Flags: Precursor;	At2g38080	GO:0048046,apoplast; GO:0009505,plant-type cell wall; GO:0005507,copper ion binding; GO:0052716,hydroquinone:oxygen oxidoreductase activity; GO:0016491,oxidoreductase activity; GO:0009809,lignin biosynthetic process; GO:0046274,lignin catabolic process; GO:0009834,plant-type secondary cell wall biogenesis; GO:0003674,molecular_function; GO:0005488,binding; GO:0046872,metal ion binding; GO:0043167…	PF00394.22:Multicopper oxidase	--	--	--
MS.gene00994	3.28	1.59	3.49	0.23	0.37	0.43	0.59	1.18	0.37	2.45	0.5	0.42	chr2.3	66975928	66983941	+	--	--	K11654 SWI/SNF-related matrix-associated actin-dependent regulator of chromatin subfamily A member 5 [EC:3.6.4.-] | (GenBank) chromatin remodeling factor, putative (A)	--	XP_003593979.1	ISW2_ORYSJ RecName: Full=Probable chromatin-remodeling complex ATPase chain; EC=3.6.4.-; AltName: Full=ISW2-like; AltName: Full=Sucrose nonfermenting protein 2 homolog;	At3g06400	GO:0005634,nucleus; GO:0005524,ATP binding; GO:0008094,DNA-dependent ATPase activity; GO:0003677,DNA binding; GO:0004386,helicase activity; GO:0031491,nucleosome binding; GO:0070615,nucleosome-dependent ATPase activity; GO:0043044,ATP-dependent chromatin remodeling; GO:0016584,nucleosome positioning; GO:0000166,nucleotide binding; GO:0003674,molecular_function; GO:0005488,binding; GO:0008144,drug…	PF00176.23:SNF2 family N-terminal domain	SNF2	TR	SNF2
MS.gene009955	0	0	0.37	0.82	0	0.1	0.45	4.77	2.4	1	1.72	0	chr5.3	54985006	54986837	-	--	--	K01623 fructose-bisphosphate aldolase, class I [EC:4.1.2.13] | (GenBank) fructose-bisphosphate aldolase (A)	ko00010: Glycolysis / Gluconeogenesis; ko00030: Pentose phosphate pathway; ko00051: Fructose and mannose metabolism; ko00710: Carbon fixation in photosynthetic organisms; ko01100: Metabolic pathways; ko01110: Biosynthesis of secondary metabolites; ko01200: Carbon metabolism; ko01230: Biosynthesis of amino acids	XP_003615520.2	ALF2_PEA RecName: Full=Fructose-bisphosphate aldolase, cytoplasmic isozyme 2; EC=4.1.2.13;	At3g52930	GO:0005737,cytoplasm; GO:0004332,fructose-bisphosphate aldolase activity; GO:0006096,glycolytic process; GO:0003674,molecular_function; GO:0003824,catalytic activity; GO:0016829,lyase activity; GO:0016830,carbon-carbon lyase activity; GO:0016832,aldehyde-lyase activity; GO:0008152,metabolic process; GO:0005975,carbohydrate metabolic process; GO:0006082,organic acid metabolic process; GO:0006090,p…	PF00274.19:Fructose-bisphosphate aldolase class-I	--	--	--
MS.gene010007	12.05	0.16	1.34	0.49	1.03	0	11.61	14.59	2.97	7.68	7.11	10.36	chr5.3	54318231	54323008	-	--	--	--	--	XP_003616349.1	--	--	GO:0061630,ubiquitin protein ligase activity; GO:0003674,molecular_function; GO:0003824,catalytic activity; GO:0004842,ubiquitin-protein transferase activity; GO:0016740,transferase activity; GO:0019787,ubiquitin-like protein transferase activity; GO:0061659,ubiquitin-like protein ligase activity; GO:0140096,catalytic activity, acting on a protein	--	--	--	--
MS.gene010024	0	0	0	2.55	0.47	1.52	0.82	0.15	1.12	0	0	0	chr5.3	53920077	53922380	+	--	--	K15382 solute carrier family 50 (sugar transporter) | (GenBank) bidirectional sugar transporter (A)	--	XP_003615405.1	NOD3_MEDTR RecName: Full=Bidirectional sugar transporter N3; AltName: Full=Nodulin 3; Short=MtN3; Short=N-3;	At5g13170	GO:0005887,integral component of plasma membrane; GO:0051119,sugar transmembrane transporter activity; GO:0003674,molecular_function; GO:0005215,transporter activity; GO:0022857,transmembrane transporter activity; GO:0015144,carbohydrate transmembrane transporter activity; GO:0005886,plasma membrane; GO:0005575,cellular_component; GO:0016021,integral component of membrane; GO:0016020,membrane; GO…	PF03083.16:Sugar efflux transporter for intercellular exchange	--	--	--
MS.gene010046	0.1	0	0	0.18	0.09	0.09	2.94	2.45	0	0.1	0.8	0	chr5.4	52485315	52493644	-	--	--	K07198 5'-AMP-activated protein kinase, catalytic alpha subunit [EC:2.7.11.11] | (RefSeq) CBL-interacting serine/threonine-protein kinase 1-like isoform X1 (A)	--	XP_003615372.2	CIPK8_ARATH RecName: Full=CBL-interacting serine/threonine-protein kinase 8; EC=2.7.11.1; AltName: Full=SNF1-related kinase 3.13; AltName: Full=SOS2-like protein kinase PKS11;	At4g24400	GO:0005737,cytoplasm; GO:0005634,nucleus; GO:0005886,plasma membrane; GO:0005524,ATP binding; GO:0004672,protein kinase activity; GO:0106310,NA; GO:0004674,protein serine/threonine kinase activity; GO:0106311,NA; GO:0035556,intracellular signal transduction; GO:0046777,protein autophosphorylation; GO:0006468,protein phosphorylation; GO:0009749,response to glucose; GO:0010167,response to nitrate; …	PF00069.25:Protein kinase domain	--	--	--
MS.gene010081	0.68	1.71	0.56	9.44	0.9	9.55	8.27	3.22	5.75	3.33	0.97	0.29	chr5.2	56486763	56494713	+	--	--	K21444 poly(rC)-binding protein 3/4 | (RefSeq) KH domain-containing protein HEN4 isoform X1 (A)	--	XP_003615317.1	GAT25_ARATH RecName: Full=GATA transcription factor 25; AltName: Full=Protein TIFY 1; AltName: Full=Protein ZIM;	At4g24470	GO:0005634,nucleus; GO:0042802,identical protein binding; GO:0043565,sequence-specific DNA binding; GO:0008270,zinc ion binding; GO:0006355,regulation of transcription, DNA-templated; GO:0005515,protein binding; GO:0003674,molecular_function; GO:0005488,binding; GO:0003676,nucleic acid binding; GO:0003677,DNA binding; GO:0097159,organic cyclic compound binding; GO:1901363,heterocyclic compound bi…	PF06203.14:CCT motif	C2C2-GATA	TF	C2C2->C2C2-GATA
MS.gene010114	29.38	34.77	56.25	33.2	33.11	18.03	9.91	7.89	17.33	7.57	25.62	9.61	chr5.2	55897165	55906806	+	--	--	K01810 glucose-6-phosphate isomerase [EC:5.3.1.9] | (GenBank) glucose-6-phosphate isomerase (A)	ko00010: Glycolysis / Gluconeogenesis; ko00030: Pentose phosphate pathway; ko00500: Starch and sucrose metabolism; ko00520: Amino sugar and nucleotide sugar metabolism; ko01100: Metabolic pathways; ko01110: Biosynthesis of secondary metabolites; ko01200: Carbon metabolism	XP_003615260.2	G6PIP_ARATH RecName: Full=Glucose-6-phosphate isomerase 1, chloroplastic; Short=GPI 1; EC=5.3.1.9; AltName: Full=Phosphoglucose isomerase 1; Short=PGI 1; AltName: Full=Phosphohexose isomerase; Short=PHI; Flags: Precursor;	At4g24620	GO:0009507,chloroplast; GO:0009941,chloroplast envelope; GO:0009570,chloroplast stroma; GO:0005829,cytosol; GO:0009536,plastid; GO:0004347,glucose-6-phosphate isomerase activity; GO:0048029,monosaccharide binding; GO:0006094,gluconeogenesis; GO:0051156,glucose 6-phosphate metabolic process; GO:0006096,glycolytic process; GO:0009911,positive regulation of flower development; GO:0005982,starch meta…	PF00342.19:Phosphoglucose isomerase	--	--	--
MS.gene010119	0.58	1.21	0.95	18.73	8.71	7.01	20.18	18.74	3.14	29.22	10.41	26.43	chr5.2	55740541	55744992	+	--	--	--	--	XP_003615240.1	STR6_ARATH RecName: Full=Rhodanese-like domain-containing protein 6; AltName: Full=Sulfurtransferase 6; Short=AtStr6;	At4g24380	GO:0005737,cytoplasm; GO:0005634,nucleus; GO:0005622,intracellular; GO:0005575,cellular_component; GO:0005623,cell; GO:0044424,intracellular part; GO:0044464,cell part; GO:0043231,intracellular membrane-bounded organelle; GO:0043226,organelle; GO:0043227,membrane-bounded organelle; GO:0043229,intracellular organelle	PF03959.13:Serine hydrolase (FSH1)	--	--	--
MS.gene010192	9.18	6.6	6.71	88.23	70.27	29.67	61.3	133.35	89.74	259.08	288.66	632.94	chr5.1	49248289	49251750	-	--	--	K23452 UDP-glucosyltransferase 85A [EC:2.4.1.-] | (RefSeq) UDP-glycosyltransferase 85A2 (A)	ko00908: Zeatin biosynthesis; ko01110: Biosynthesis of secondary metabolites	XP_003615138.1	UGT2_GARJA RecName: Full=7-deoxyloganetin glucosyltransferase; EC=2.4.1.324; AltName: Full=Genipin glucosyltransferase; AltName: Full=UDP-glucose glucosyltransferase 2; Short=GjUGT2; AltName: Full=UDP-glycosyltransferase 85A24;	At1g22360	GO:0035251,UDP-glucosyltransferase activity; GO:0003674,molecular_function; GO:0003824,catalytic activity; GO:0008194,UDP-glycosyltransferase activity; GO:0016740,transferase activity; GO:0016757,transferase activity, transferring glycosyl groups; GO:0016758,transferase activity, transferring hexosyl groups; GO:0046527,glucosyltransferase activity	PF00201.18:UDP-glucoronosyl and UDP-glucosyl transferase	--	--	--
MS.gene010193	0.48	0.14	0.26	0	0.15	0	4.71	13.1	1.84	8.31	25.68	1352.15	chr5.1	49235667	49239107	-	--	--	K23452 UDP-glucosyltransferase 85A [EC:2.4.1.-] | (RefSeq) UDP-glycosyltransferase 85A2-like (A)	ko00908: Zeatin biosynthesis; ko01110: Biosynthesis of secondary metabolites	XP_013454066.1	UGT2_GARJA RecName: Full=7-deoxyloganetin glucosyltransferase; EC=2.4.1.324; AltName: Full=Genipin glucosyltransferase; AltName: Full=UDP-glucose glucosyltransferase 2; Short=GjUGT2; AltName: Full=UDP-glycosyltransferase 85A24;	At1g22360	GO:0035251,UDP-glucosyltransferase activity; GO:0003674,molecular_function; GO:0003824,catalytic activity; GO:0008194,UDP-glycosyltransferase activity; GO:0016740,transferase activity; GO:0016757,transferase activity, transferring glycosyl groups; GO:0016758,transferase activity, transferring hexosyl groups; GO:0046527,glucosyltransferase activity	--	--	--	--
MS.gene010226	17.89	11.31	28.76	18.84	26.37	19.05	48.6	153.3	104.87	59.4	96.98	48.28	chr5.1	48512352	48514624	-	--	--	K01087 trehalose 6-phosphate phosphatase [EC:3.1.3.12] | (GenBank) trehalose-6-phosphate phosphatase (A)	ko00500: Starch and sucrose metabolism; ko01100: Metabolic pathways; ko01110: Biosynthesis of secondary metabolites	ADK11431.1	TPPB_ARATH RecName: Full=Trehalose-phosphate phosphatase B; Short=AtTPPB; EC=3.1.3.12; AltName: Full=Trehalose 6-phosphate phosphatase;	At1g78090	GO:0004805,trehalose-phosphatase activity; GO:0005992,trehalose biosynthetic process; GO:0003674,molecular_function; GO:0003824,catalytic activity; GO:0016787,hydrolase activity; GO:0016788,hydrolase activity, acting on ester bonds; GO:0016791,phosphatase activity; GO:0019203,carbohydrate phosphatase activity; GO:0042578,phosphoric ester hydrolase activity; GO:0008152,metabolic process; GO:000597…	PF02358.16:Trehalose-phosphatase	--	--	--
MS.gene010290	4.33	7.02	0.2	0	0	0	0.12	0.33	0.12	1.06	0	0	chr5.4	47648210	47650356	-	--	--	K11294 nucleolin | (RefSeq) nucleolin-like (A)	--	PNX72859.1	--	At2g01840	GO:0016021,integral component of membrane; GO:0003676,nucleic acid binding; GO:0008270,zinc ion binding; GO:0003674,molecular_function; GO:0005488,binding; GO:0097159,organic cyclic compound binding; GO:1901363,heterocyclic compound binding; GO:0046872,metal ion binding; GO:0043167,ion binding; GO:0043169,cation binding; GO:0046914,transition metal ion binding; GO:0005575,cellular_component; GO:0…	PF14111.6:Domain of unknown function (DUF4283)	--	--	--
MS.gene010334	1.85	0.73	0.47	0.08	0.14	0.24	0.06	0.32	0.61	0.14	0.51	1.33	chr5.4	10248369	10260786	-	--	--	K02320 DNA polymerase alpha subunit A [EC:2.7.7.7] | (GenBank) DNA polymerase (A)	ko03030: DNA replication	XP_003611717.2	DPOLA_ARATH RecName: Full=DNA polymerase alpha catalytic subunit; EC=2.7.7.7;	At5g67100	GO:0005658,alpha DNA polymerase:primase complex; GO:0051539,4 iron, 4 sulfur cluster binding; GO:0003682,chromatin binding; GO:0003896,DNA primase activity; GO:0003688,DNA replication origin binding; GO:0003887,DNA-directed DNA polymerase activity; GO:0046872,metal ion binding; GO:0017076,purine nucleotide binding; GO:0019103,pyrimidine nucleotide binding; GO:0003697,single-stranded DNA binding; …	PF00136.21:DNA polymerase family B	--	--	--
MS.gene01038	0.13	0.58	0.42	0.69	0.48	0.12	2.64	13.19	9.11	0.75	3.64	5.09	chr2.4	70436323	70438123	-	--	--	K09510 DnaJ homolog subfamily B member 4 | (GenBank) DnaJ heat shock family protein (A)	--	XP_003593642.1	DNJH_ATRNU RecName: Full=DnaJ protein homolog ANJ1; Flags: Precursor;	At2g20560	GO:0016020,membrane; GO:0005524,ATP binding; GO:0030544,Hsp70 protein binding; GO:0046872,metal ion binding; GO:0051082,unfolded protein binding; GO:0006457,protein folding; GO:0009408,response to heat; GO:0000166,nucleotide binding; GO:0003674,molecular_function; GO:0005488,binding; GO:0008144,drug binding; GO:0017076,purine nucleotide binding; GO:0030554,adenyl nucleotide binding; GO:0032553,ri…	PF01556.18:DnaJ C terminal domain	--	--	--
MS.gene010381	70.88	99.89	77.98	95.11	84.2	129.73	199.27	321.25	256.45	343.44	368.44	238.05	chr5.4	10800807	10801968	+	--	--	--	--	XP_003611770.1	PCR2_ARATH RecName: Full=Protein PLANT CADMIUM RESISTANCE 2; Short=AtPCR2;	At1g14870	GO:0016021,integral component of membrane; GO:0005886,plasma membrane; GO:0006979,response to oxidative stress; GO:0006950,response to stress; GO:0008150,biological_process; GO:0050896,response to stimulus; GO:0005575,cellular_component; GO:0016020,membrane; GO:0031224,intrinsic component of membrane; GO:0044425,membrane part; GO:0005623,cell; GO:0044464,cell part; GO:0071944,cell periphery	PF04749.17:PLAC8 family	--	--	--
MS.gene010404	0.85	2.19	0.52	0.29	2.29	1.16	5.5	3.08	11.17	1.66	3.1	0.11	chr5.4	11023389	11026243	-	--	--	K20721 reticulon-1 | (GenBank) reticulon-like protein (A)	--	XP_003611810.2	RTNLM_ARATH RecName: Full=Reticulon-like protein B13; Short=AtRTNLB13;	At2g23640	GO:0005789,endoplasmic reticulum membrane; GO:0071782,endoplasmic reticulum tubular network; GO:0071458,integral component of cytoplasmic side of endoplasmic reticulum membrane; GO:0071786,endoplasmic reticulum tubular network organization; GO:0006996,organelle organization; GO:0007029,endoplasmic reticulum organization; GO:0008150,biological_process; GO:0009987,cellular process; GO:0010256,endom…	PF02453.17:Reticulon	--	--	--
MS.gene010408	75.56	70.74	119.91	238.63	70.64	59.62	231.22	381.16	491.82	235.28	289.84	335.88	chr5.4	11069780	11073551	-	--	--	K20802 (R)-mandelonitrile lyase [EC:4.1.2.10] | (RefSeq) MES5; methyl esterase 5 (A)	ko00460: Cyanoamino acid metabolism; ko01100: Metabolic pathways; ko01110: Biosynthesis of secondary metabolites	XP_003611828.1	MES3_ARATH RecName: Full=Methylesterase 3; Short=AtMES3; EC=3.1.1.-;	At2g23610	GO:0005773,vacuole; GO:0016788,hydrolase activity, acting on ester bonds; GO:0080030,methyl indole-3-acetate esterase activity; GO:0080032,methyl jasmonate esterase activity; GO:0080031,methyl salicylate esterase activity; GO:0009694,jasmonic acid metabolic process; GO:0009696,salicylic acid metabolic process; GO:0003674,molecular_function; GO:0003824,catalytic activity; GO:0016787,hydrolase acti…	PF12697.7:Alpha/beta hydrolase family	--	--	--
MS.gene010442	0.1	0.53	0.32	4.16	1.39	3.58	0.29	1.07	0.47	3.56	1.39	0.11	chr5.4	11532711	11535621	+	--	--	K15472 premnaspirodiene oxygenase [EC:1.14.14.151] | (RefSeq) premnaspirodiene oxygenase (A)	ko00909: Sesquiterpenoid and triterpenoid biosynthesis; ko01110: Biosynthesis of secondary metabolites	XP_003611886.1	C71D8_SOYBN RecName: Full=Cytochrome P450 71D8; EC=1.14.-.-; AltName: Full=Cytochrome P450 CP7;	At3g26300	GO:0020037,heme binding; GO:0005506,iron ion binding; GO:0004497,monooxygenase activity; GO:0016705,oxidoreductase activity, acting on paired donors, with incorporation or reduction of molecular oxygen; GO:0003674,molecular_function; GO:0005488,binding; GO:0046906,tetrapyrrole binding; GO:0048037,cofactor binding; GO:0097159,organic cyclic compound binding; GO:1901363,heterocyclic compound bindin…	PF00067.22:Cytochrome P450	--	--	--
MS.gene010449	1.07	2.31	4.55	0	0	0	2.09	1.17	0.62	3.98	6.06	0	chr5.3	11038551	11040486	+	--	--	K13250 translocon-associated protein subunit beta | (GenBank) translocon-associated protein beta family-like protein (A)	ko04141: Protein processing in endoplasmic reticulum	XP_013449457.1	RBOHC_SOLTU RecName: Full=Respiratory burst oxidase homolog protein C; EC=1.11.1.-; EC=1.6.3.-; AltName: Full=NADPH oxidase RBOHC; AltName: Full=StRBOHC;	At5g14030	GO:0016021,integral component of membrane; GO:0005886,plasma membrane; GO:0005509,calcium ion binding; GO:0016174,NAD(P)H oxidase activity; GO:0004601,peroxidase activity; GO:0003674,molecular_function; GO:0005488,binding; GO:0046872,metal ion binding; GO:0043167,ion binding; GO:0043169,cation binding; GO:0003824,catalytic activity; GO:0016491,oxidoreductase activity; GO:0016651,oxidoreductase ac…	PF05753.14:Translocon-associated protein beta (TRAPB)	--	--	--
MS.gene010458	11.15	22.58	10.7	45.48	32.09	49.4	21.31	14.37	42.73	113.61	40.16	14.86	chr5.2	10902206	10904081	-	--	--	K20858 calcium uniporter protein, mitochondrial | (GenBank) PPR containing plant-like protein (A)	--	XP_003611914.1	MCU2_ARATH RecName: Full=Calcium uniporter protein 2, mitochondrial; Flags: Precursor;	At2g23790	GO:0031305,integral component of mitochondrial inner membrane; GO:1990246,uniplex complex; GO:0005262,calcium channel activity; GO:0015292,uniporter activity; GO:0036444,calcium import into the mitochondrion; GO:0051560,mitochondrial calcium ion homeostasis; GO:0003674,molecular_function; GO:0046873,metal ion transmembrane transporter activity; GO:0005215,transporter activity; GO:0005216,ion chan…	PF04678.13:Mitochondrial calcium uniporter	--	--	--
MS.gene010472	5.8	5.58	1.86	5.03	1.95	4.52	14.99	6.21	10.71	15.39	27.12	182.97	chr5.2	11101153	11102736	+	--	--	K09338 homeobox-leucine zipper protein | (GenBank) homeobox leucine zipper protein (A)	--	GAU16599.1	ATB40_ARATH RecName: Full=Homeobox-leucine zipper protein ATHB-40; AltName: Full=HD-ZIP protein ATHB-40; AltName: Full=Homeodomain transcription factor ATHB-40;	At4g36740	GO:0005634,nucleus; GO:0003700,DNA-binding transcription factor activity; GO:0000981,DNA-binding transcription factor activity, RNA polymerase II-specific; GO:0043565,sequence-specific DNA binding; GO:0000976,transcription regulatory region sequence-specific DNA binding; GO:0045893,positive regulation of transcription, DNA-templated; GO:0009733,response to auxin; GO:0140110,transcription regulato…	PF00046.29:Homeodomain	HB-other	TF	HB->HB-other
MS.gene010548	14.69	18.38	19.83	0.3	4.19	2.25	6.14	11.09	9.65	1.78	13.58	0	chr5.1	12141426	12144526	+	--	--	K01726 gamma-carbonic anhydrase [EC:4.2.1.-] | (GenBank) gamma carbonic anhydrase-like protein (A)	--	XP_003612060.1	GCA1_ARATH RecName: Full=Gamma carbonic anhydrase 1, mitochondrial; Short=AtCA1; Short=GAMMA CA1; EC=4.2.1.-; Flags: Precursor;	At1g19580	GO:0031966,mitochondrial membrane; GO:0005747,mitochondrial respiratory chain complex I; GO:0005739,mitochondrion; GO:0005634,nucleus; GO:0045271,respiratory chain complex I; GO:0004089,carbonate dehydratase activity; GO:0046872,metal ion binding; GO:0009853,photorespiration; GO:0070207,protein homotrimerization; GO:0003674,molecular_function; GO:0003824,catalytic activity; GO:0016829,lyase activ…	PF00132.24:Bacterial transferase hexapeptide (six repeats)	--	--	--
MS.gene01056	31.27	83.52	36.88	234.26	114.75	29.87	611.85	733.4	1175.58	222.59	283.05	190.35	chr2.4	70640300	70641115	+	--	--	--	--	XP_003593620.1	DRM1_PEA RecName: Full=Dormancy-associated protein 1 {ECO:0000303|PubMed:9684359}; Short=PsDRM1 {ECO:0000303|PubMed:9684359};	At2g33830	GO:0007275,multicellular organism development; GO:0008150,biological_process; GO:0032501,multicellular organismal process; GO:0032502,developmental process; GO:0048856,anatomical structure development	PF05564.12:Dormancy/auxin associated protein	--	--	--
MS.gene010578	5.33	9.3	6.65	21.34	14.76	13.44	25.27	13.88	23.98	23.3	15.12	13.67	chr5.1	12486645	12492192	+	--	--	K18204 D-2-hydroxyglutarate dehydrogenase [EC:1.1.99.39] | (GenBank) D-2-hydroxyglutarate dehydrogenase (A)	--	XP_003612098.2	D2HDH_ARATH RecName: Full=D-2-hydroxyglutarate dehydrogenase, mitochondrial; Short=AtD-2HGDH; EC=1.1.99.39; Flags: Precursor;	At4g36400	GO:0005739,mitochondrion; GO:0005886,plasma membrane; GO:0051990,(R)-2-hydroxyglutarate dehydrogenase activity; GO:0047545,2-hydroxyglutarate dehydrogenase activity; GO:0071949,FAD binding; GO:0006807,nitrogen compound metabolic process; GO:0009853,photorespiration; GO:0003674,molecular_function; GO:0003824,catalytic activity; GO:0016491,oxidoreductase activity; GO:0016614,oxidoreductase activity…	PF02913.19:FAD linked oxidases, C-terminal domain	--	--	--
MS.gene010625	60.09	95.08	30.61	81.91	106.77	37	142.87	173.51	112.55	741.79	415.4	352.65	chr5.1	13247133	13247630	+	--	--	K03686 molecular chaperone DnaJ | (RefSeq) uncharacterized protein LOC107014433 isoform X1 (A)	--	AKA20389.1	DNJ11_ARATH RecName: Full=Chaperone protein dnaJ 11, chloroplastic; Short=AtDjC11; Short=AtJ11; Flags: Precursor;	At4g36040	GO:0009507,chloroplast; GO:0009570,chloroplast stroma; GO:0005634,nucleus; GO:0009536,plastid; GO:0005622,intracellular; GO:0005575,cellular_component; GO:0005623,cell; GO:0005737,cytoplasm; GO:0043231,intracellular membrane-bounded organelle; GO:0043226,organelle; GO:0043227,membrane-bounded organelle; GO:0043229,intracellular organelle; GO:0044424,intracellular part; GO:0044444,cytoplasmic part…	PF00226.31:DnaJ domain	--	--	--
MS.gene010626	0.27	4.57	0.66	94.67	3.78	2.92	0.79	0.24	0.77	14.93	58.31	13.48	chr5.1	13266439	13266939	+	--	--	K03686 molecular chaperone DnaJ | (RefSeq) hypothetical protein (A)	--	XP_003612176.1	DNJ11_ARATH RecName: Full=Chaperone protein dnaJ 11, chloroplastic; Short=AtDjC11; Short=AtJ11; Flags: Precursor;	At4g36040	GO:0009507,chloroplast; GO:0009570,chloroplast stroma; GO:0005634,nucleus; GO:0009536,plastid; GO:0005622,intracellular; GO:0005575,cellular_component; GO:0005623,cell; GO:0005737,cytoplasm; GO:0043231,intracellular membrane-bounded organelle; GO:0043226,organelle; GO:0043227,membrane-bounded organelle; GO:0043229,intracellular organelle; GO:0044424,intracellular part; GO:0044444,cytoplasmic part…	PF00226.31:DnaJ domain	--	--	--
MS.gene010627	1.07	6.25	3.06	64.08	4.03	2.92	38.78	6.57	21.81	97.44	60.92	198.22	chr5.1	13286701	13287201	-	--	--	K23051 NAD(P)H-quinone oxidoreductase subunit T, chloroplastic [EC:7.1.1.-] | (RefSeq) NAD(P)H-quinone oxidoreductase subunit T, chloroplastic (A)	--	XP_003612179.1	DNJ11_ARATH RecName: Full=Chaperone protein dnaJ 11, chloroplastic; Short=AtDjC11; Short=AtJ11; Flags: Precursor;	At4g36040	GO:0009507,chloroplast; GO:0009570,chloroplast stroma; GO:0005634,nucleus; GO:0009536,plastid; GO:0005622,intracellular; GO:0005575,cellular_component; GO:0005623,cell; GO:0005737,cytoplasm; GO:0043231,intracellular membrane-bounded organelle; GO:0043226,organelle; GO:0043227,membrane-bounded organelle; GO:0043229,intracellular organelle; GO:0044424,intracellular part; GO:0044444,cytoplasmic part…	PF00226.31:DnaJ domain	--	--	--
MS.gene010651	10.47	13.22	21.05	31.83	17.32	29.09	21.05	28.03	14.1	156.42	181.39	93.69	chr4.4	82609900	82611255	+	--	--	--	--	XP_003604797.1	--	At3g54040	--	PF06521.11:PAR1 protein	--	--	--
MS.gene010678	2.31	2.87	5.95	0	0.17	0	0	5.32	1.19	0.87	1.41	0	chr4.4	83069741	83078037	-	--	--	--	--	XP_013454882.1	BAG4_ARATH RecName: Full=BAG family molecular chaperone regulator 4; AltName: Full=Bcl-2-associated athanogene 4;	At3g51780	GO:0005737,cytoplasm; GO:0005829,cytosol; GO:0005783,endoplasmic reticulum; GO:0070971,endoplasmic reticulum exit site; GO:0000774,adenyl-nucleotide exchange factor activity; GO:0051087,chaperone binding; GO:0031072,heat shock protein binding; GO:0043268,positive regulation of potassium ion transport; GO:0050821,protein stabilization; GO:0006612,protein targeting to membrane; GO:0010119,regulatio…	PF02179.16:BAG domain	--	--	--
MS.gene010691	0	0.71	0	0.24	0.25	0	5.92	14.1	2.52	0.51	3.03	24.8	chr4.4	83183711	83184669	-	--	--	--	--	XP_013454869.1	--	At5g01300	--	PF01161.20:Phosphatidylethanolamine-binding protein	--	--	--
MS.gene010701	1.92	0.96	2.7	0.86	0.5	0.97	12.32	11.54	14.32	9.81	13.6	13.03	chr7.4	61008799	61013306	+	--	--	--	--	XP_013443372.1	Y3272_ARATH RecName: Full=Kelch repeat-containing protein At3g27220;	At1g51540_2	GO:0005768,endosome; GO:0005794,Golgi apparatus; GO:0005797,Golgi medial cisterna; GO:0016021,integral component of membrane; GO:0005802,trans-Golgi network; GO:0009061,anaerobic respiration; GO:0071456,cellular response to hypoxia; GO:0008152,metabolic process; GO:0006091,generation of precursor metabolites and energy; GO:0055114,oxidation-reduction process; GO:0008150,biological_process; GO:000…	PF13964.6:Kelch motif	--	--	--
MS.gene010749	1.79	1.51	1.28	3.12	7.26	14.95	2.08	3.05	0.21	0.33	3.17	2.63	chr7.4	59181460	59184343	-	--	--	K01184 polygalacturonase [EC:3.2.1.15] | (RefSeq) polygalacturonase-like (A)	ko00040: Pentose and glucuronate interconversions; ko01100: Metabolic pathways	XP_004513513.2	PGLR_PRUPE RecName: Full=Polygalacturonase; Short=PG; EC=3.2.1.15; AltName: Full=Pectinase; Flags: Precursor;	At2g43890	GO:0005618,cell wall; GO:0005576,extracellular region; GO:0004650,polygalacturonase activity; GO:0005975,carbohydrate metabolic process; GO:0071555,cell wall organization; GO:0009835,fruit ripening; GO:0003674,molecular_function; GO:0003824,catalytic activity; GO:0004553,hydrolase activity, hydrolyzing O-glycosyl compounds; GO:0016787,hydrolase activity; GO:0016798,hydrolase activity, acting on g…	PF00295.17:Glycosyl hydrolases family 28	--	--	--
MS.gene010830	0.87	0.29	0.36	2.74	3.48	2.38	0.43	1.68	10.32	18.84	13.58	15.74	51835	36022	37440	+	--	--	K08237 hydroquinone glucosyltransferase [EC:2.4.1.218] | (GenBank) UDP-glucosyltransferase family protein (A)	--	XP_013442848.1	HQGT_RAUSE RecName: Full=Hydroquinone glucosyltransferase; EC=2.4.1.218; AltName: Full=Arbutin synthase;	At4g01070	GO:0050505,hydroquinone glucosyltransferase activity; GO:0003674,molecular_function; GO:0003824,catalytic activity; GO:0008194,UDP-glycosyltransferase activity; GO:0016740,transferase activity; GO:0016757,transferase activity, transferring glycosyl groups; GO:0016758,transferase activity, transferring hexosyl groups; GO:0035251,UDP-glucosyltransferase activity; GO:0046527,glucosyltransferase acti…	--	--	--	--
MS.gene010834	2.65	1.62	1.16	31.11	27.65	17.66	3.99	12.22	6.36	20.2	13	23.14	chr7.2	54743805	54745220	-	--	--	K08237 hydroquinone glucosyltransferase [EC:2.4.1.218] | (GenBank) UDP-glucosyltransferase family protein (A)	--	XP_013442415.1	HQGT_RAUSE RecName: Full=Hydroquinone glucosyltransferase; EC=2.4.1.218; AltName: Full=Arbutin synthase;	At4g01070	GO:0050505,hydroquinone glucosyltransferase activity; GO:0003674,molecular_function; GO:0003824,catalytic activity; GO:0008194,UDP-glycosyltransferase activity; GO:0016740,transferase activity; GO:0016757,transferase activity, transferring glycosyl groups; GO:0016758,transferase activity, transferring hexosyl groups; GO:0035251,UDP-glucosyltransferase activity; GO:0046527,glucosyltransferase acti…	PF00201.18:UDP-glucoronosyl and UDP-glucosyl transferase	--	--	--
MS.gene010877	33.32	14.86	46.61	0.6	1.26	4.07	7.22	15.44	9.64	9.19	16.03	5.75	chr7.2	53832203	53832802	+	--	--	--	--	XP_003625763.1	ALB2_PEA RecName: Full=Albumin-2; AltName: Full=PA2;	--	GO:0005829,cytosol; GO:0005509,calcium ion binding; GO:0045735,nutrient reservoir activity; GO:0003674,molecular_function; GO:0005488,binding; GO:0046872,metal ion binding; GO:0043167,ion binding; GO:0043169,cation binding; GO:0005622,intracellular; GO:0005575,cellular_component; GO:0005623,cell; GO:0005737,cytoplasm; GO:0044424,intracellular part; GO:0044444,cytoplasmic part; GO:0044464,cell part	PF00045.19:Hemopexin	--	--	--
MS.gene010930	0	0	0	3.27	6.36	1.89	3.05	1.89	1.25	1.27	1.61	0	chr7.1	52183070	52183710	+	--	--	K14442 ATP-dependent RNA helicase DHX36 [EC:3.6.4.13] | (RefSeq) DExH-box ATP-dependent RNA helicase DExH6-like (A)	ko03018: RNA degradation	PNX75801.1	RNHX1_ARATH RecName: Full=Putative ribonuclease H protein At1g65750; EC=3.1.26.4;	At2g22350	GO:0046872,metal ion binding; GO:0003676,nucleic acid binding; GO:0004523,RNA-DNA hybrid ribonuclease activity; GO:0003674,molecular_function; GO:0005488,binding; GO:0043167,ion binding; GO:0043169,cation binding; GO:0097159,organic cyclic compound binding; GO:1901363,heterocyclic compound binding; GO:0003824,catalytic activity; GO:0004518,nuclease activity; GO:0004519,endonuclease activity; GO:0…	PF13456.6:Reverse transcriptase-like	--	--	--
MS.gene010989	237.72	165.85	289.61	46.67	49.44	117.48	77.36	74.02	79.15	53.34	54.11	103.56	chr7.1	50813396	50815299	-	--	--	K01051 pectinesterase [EC:3.1.1.11] | (GenBank) pectinesterase/pectinesterase inhibitor (A)	ko00040: Pentose and glucuronate interconversions; ko01100: Metabolic pathways	XP_003622699.1	PME18_ARATH RecName: Full=Pectinesterase/pectinesterase inhibitor 18; AltName: Full=AtPMEpcrA; Contains: RecName: Full=Pectinesterase inhibitor 18; AltName: Full=Pectin methylesterase inhibitor 18; Contains: RecName: Full=Bifunctional pectinesterase 18/rRNA N-glycosylase; Short=PE 18; EC=3.1.1.11; EC=3.2.2.22; AltName: Full=Pectin methylesterase 18; AltName: Full=Pectin methylesterase 4; Short=At…	At1g11580	GO:0005618,cell wall; GO:0005829,cytosol; GO:0005576,extracellular region; GO:0016020,membrane; GO:0005774,vacuolar membrane; GO:0045330,aspartyl esterase activity; GO:0030599,pectinesterase activity; GO:0046910,pectinesterase inhibitor activity; GO:0030598,rRNA N-glycosylase activity; GO:0090729,toxin activity; GO:0042545,cell wall modification; GO:0050832,defense response to fungus; GO:0031640,…	PF01095.19:Pectinesterase	--	--	--
MS.gene011012	6.52	3	9.42	0.14	1.43	0.83	0	0.28	0.44	4.15	0.27	0	chr7.1	50179260	50180431	-	--	--	--	--	XP_020208412.1	--	--	--	PF03004.14:Plant transposase (Ptta/En/Spm family)	--	--	--
MS.gene011015	0.33	1.27	0.89	3.24	3.8	7.14	0.32	0.69	0	0.43	0.39	0	chr7.1	49878074	49879850	-	--	--	K23279 gallate 1-beta-glucosyltransferase [EC:2.4.1.136] | (RefSeq) putative UDP-glucose glucosyltransferase (A)	--	XP_013470035.1	GGT24_PUNGR RecName: Full=Gallate 1-beta-glucosyltransferase 84A24 {ECO:0000305}; EC=2.4.1.136 {ECO:0000269|PubMed:27227328}; AltName: Full=UDP-glucose:gallate glucosyltransferase {ECO:0000305}; AltName: Full=UDP-glycosyltransferase 84A24 {ECO:0000303|PubMed:27227328}; EC=2.4.1.120 {ECO:0000269|PubMed:27227328}; EC=2.4.1.170 {ECO:0000269|PubMed:27227328}; EC=2.4.1.177 {ECO:0000269|PubMed:27227328…	At4g15480	GO:0005737,cytoplasm; GO:0047250,4-hydroxybenzoate 4-O-beta-D-glucosyltransferase activity; GO:0050412,cinnamate beta-D-glucosyltransferase activity; GO:0047891,flavone 7-O-beta-glucosyltransferase activity; GO:0047913,gallate 1-beta-glucosyltransferase activity; GO:0050004,isoflavone 7-O-glucosyltransferase activity; GO:0050284,sinapate 1-glucosyltransferase activity; GO:0035251,UDP-glucosyltran…	PF00201.18:UDP-glucoronosyl and UDP-glucosyl transferase	--	--	--
MS.gene011022	0.76	1.02	1.24	2.15	1.9	0.8	8.75	2.17	7.97	3.45	7.14	4.86	chr7.1	49553303	49558805	+	--	--	--	--	XP_003622783.1	--	At2g26470	GO:0008233,peptidase activity; GO:0003697,single-stranded DNA binding; GO:0006974,cellular response to DNA damage stimulus; GO:0018142,protein-DNA covalent cross-linking; GO:0003674,molecular_function; GO:0003824,catalytic activity; GO:0016787,hydrolase activity; GO:0140096,catalytic activity, acting on a protein; GO:0003676,nucleic acid binding; GO:0003677,DNA binding; GO:0005488,binding; GO:009…	PF02586.14:SOS response associated peptidase (SRAP)	--	--	--
MS.gene011069	2.72	6.02	4	6.03	5.11	8.07	12.93	17.27	15.27	24.26	34.78	12.41	chr8.3	74139155	74140818	+	--	--	K14484 auxin-responsive protein IAA | (GenBank) auxin response factor (A)	ko04075: Plant hormone signal transduction	XP_003627047.1	IAA26_ARATH RecName: Full=Auxin-responsive protein IAA26; AltName: Full=Indoleacetic acid-induced protein 26; AltName: Full=Phytochrome-associated protein 1;	At3g16500	GO:0005634,nucleus; GO:0003700,DNA-binding transcription factor activity; GO:0042802,identical protein binding; GO:0009734,auxin-activated signaling pathway; GO:0009733,response to auxin; GO:0140110,transcription regulator activity; GO:0003674,molecular_function; GO:0005515,protein binding; GO:0005488,binding; GO:0007165,signal transduction; GO:0007154,cell communication; GO:0008150,biological_pr…	PF02309.16:AUX/IAA family	AUX/IAA	TR	AUX/IAA
MS.gene011070	0.9	9.49	4.28	0.81	7.14	5.75	6.9	1.89	1.56	0.18	0.56	0	chr8.3	74133547	74137190	+	--	--	K00844 hexokinase [EC:2.7.1.1] | (GenBank) hexokinase (A)	ko00010: Glycolysis / Gluconeogenesis; ko00051: Fructose and mannose metabolism; ko00052: Galactose metabolism; ko00500: Starch and sucrose metabolism; ko00520: Amino sugar and nucleotide sugar metabolism; ko00524: Neomycin, kanamycin and gentamicin biosynthesis; ko01100: Metabolic pathways; ko01110: Biosynthesis of secondary metabolites; ko01200: Carbon metabolism	XP_003627048.1	HXK1_TOBAC RecName: Full=Hexokinase-1; EC=2.7.1.1 {ECO:0000250|UniProtKB:Q6Q8A5}; AltName: Full=NtHxK1;	At4g29130	GO:0009707,chloroplast outer membrane; GO:0005829,cytosol; GO:0016021,integral component of membrane; GO:0005739,mitochondrion; GO:0005524,ATP binding; GO:0008865,fructokinase activity; GO:0004340,glucokinase activity; GO:0005536,glucose binding; GO:0019158,mannokinase activity; GO:0001678,cellular glucose homeostasis; GO:0051156,glucose 6-phosphate metabolic process; GO:0006096,glycolytic proces…	PF03727.16:Hexokinase	--	--	--
MS.gene011077	47.29	41.7	297.88	9.21	31.01	66.13	19.88	22.33	14.07	1.17	5.89	0	chr8.3	74068314	74069779	+	--	--	K20728 vegetative storage protein 2 | (RefSeq) vegetative storage protein 2-like (A)	ko04016: MAPK signaling pathway - plant	XP_003627058.1	VSPA_SOYBN RecName: Full=Stem 28 kDa glycoprotein; AltName: Full=Vegetative storage protein A; Flags: Precursor;	At4g25150	GO:0045735,nutrient reservoir activity; GO:0003674,molecular_function	PF03767.14:HAD superfamily, subfamily IIIB (Acid phosphatase)	--	--	--
MS.gene011080	1.27	13.21	5.06	0	0.05	0.05	2.18	0.18	0.68	0.35	0.76	3.26	chr8.3	74025469	74030513	-	--	--	K16224 senescence-induced receptor-like serine/threonine-protein kinase | (RefSeq) senescence-induced receptor-like serine/threonine-protein kinase (A)	ko04016: MAPK signaling pathway - plant; ko04626: Plant-pathogen interaction	XP_003627062.2	Y1570_ARATH RecName: Full=Probable LRR receptor-like serine/threonine-protein kinase At1g05700; EC=2.7.11.1; Flags: Precursor;	At1g05700	GO:0016021,integral component of membrane; GO:0005524,ATP binding; GO:0106310,NA; GO:0106311,NA; GO:0000166,nucleotide binding; GO:0003674,molecular_function; GO:0005488,binding; GO:0008144,drug binding; GO:0017076,purine nucleotide binding; GO:0030554,adenyl nucleotide binding; GO:0032553,ribonucleotide binding; GO:0032555,purine ribonucleotide binding; GO:0032559,adenyl ribonucleotide binding; …	PF12819.7:Malectin-like domain	--	--	--
MS.gene01110	0	0	0.06	1.34	3.85	6.23	6.33	4.46	0.29	2.11	0.07	0	chr2.1	74646265	74656939	-	--	--	K25193 serine decarboxylase [EC:4.1.1.-] | (GenBank) serine decarboxylase (A)	ko00564: Glycerophospholipid metabolism	XP_003593129.1	SDC1_ARATH RecName: Full=Serine decarboxylase; Short=AtSDC; EC=4.1.1.-; AltName: Full=Protein EMBRYO DEFECTIVE 1075; AltName: Full=Serine decarboxylase 1; Short=AtSDC1;	At1g43710	GO:0005829,cytosol; GO:0005886,plasma membrane; GO:0030170,pyridoxal phosphate binding; GO:0102705,serine decarboxylase activity; GO:0019752,carboxylic acid metabolic process; GO:0006580,ethanolamine metabolic process; GO:0003674,molecular_function; GO:0005488,binding; GO:0008144,drug binding; GO:0019842,vitamin binding; GO:0036094,small molecule binding; GO:0043167,ion binding; GO:0043168,anion …	PF00282.19:Pyridoxal-dependent decarboxylase conserved domain	--	--	--
MS.gene011103	0	0	0	0	0.51	0.49	3.16	2.28	2.07	1.93	0.95	0	chr8.3	73740633	73745108	+	--	--	K15128 mediator of RNA polymerase II transcription subunit 6 | (GenBank) mediator of RNA polymerase II transcription subunit 6 (A)	--	XP_013444227.1	MED6_ARATH RecName: Full=Mediator of RNA polymerase II transcription subunit 6;	At3g21350	GO:0070847,core mediator complex; GO:0016592,mediator complex; GO:0003713,transcription coactivator activity; GO:0006357,regulation of transcription by RNA polymerase II; GO:0140110,transcription regulator activity; GO:0003674,molecular_function; GO:0003712,transcription coregulator activity; GO:0008152,metabolic process; GO:0006366,transcription by RNA polymerase II; GO:0006139,nucleobase-contai…	PF04934.14:MED6 mediator sub complex component	MED6	TR	MED6
MS.gene011134	2.46	2.99	1.43	17.35	9.08	7.82	6.35	5.42	22.01	2.23	18.78	0.75	chr8.3	73350579	73357152	-	--	--	K16196 eukaryotic translation initiation factor 2-alpha kinase 4 [EC:2.7.11.1] | (RefSeq) eIF-2-alpha kinase GCN2-like (A)	ko04141: Protein processing in endoplasmic reticulum	XP_013444254.1	--	At1g51730	GO:0005844,polysome; GO:0002181,cytoplasmic translation; GO:0008152,metabolic process; GO:0006412,translation; GO:0006518,peptide metabolic process; GO:0006807,nitrogen compound metabolic process; GO:0008150,biological_process; GO:0009058,biosynthetic process; GO:0009059,macromolecule biosynthetic process; GO:0009987,cellular process; GO:0010467,gene expression; GO:0019538,protein metabolic proce…	PF05773.22:RWD domain	--	--	--
MS.gene01115	0.22	0	0	0.4	1.37	0.41	0.88	15.88	15.04	8.77	17.66	0	chr2.1	74575105	74577540	+	--	--	K17500 integrin-linked kinase-associated serine/threonine phosphatase 2C [EC:3.1.3.16] | (RefSeq) WAT1-related protein At3g18200-like (A)	--	XP_003593115.1	WTR6_ARATH RecName: Full=WAT1-related protein At1g25270;	At1g25270	GO:0016021,integral component of membrane; GO:0005886,plasma membrane; GO:0022857,transmembrane transporter activity; GO:0003674,molecular_function; GO:0005215,transporter activity; GO:0005575,cellular_component; GO:0016020,membrane; GO:0031224,intrinsic component of membrane; GO:0044425,membrane part; GO:0005623,cell; GO:0044464,cell part; GO:0071944,cell periphery	PF00892.20:EamA-like transporter family	--	--	--
MS.gene011157	1.08	0.19	1.41	0.19	2.24	2.95	6.13	6.48	9.52	5.49	3.25	13.89	chr8.3	73081398	73082018	+	--	--	K20043 clathrin coat assembly protein AP180 | (RefSeq) putative clathrin assembly protein At5g35200 (A)	--	XP_013444275.1	DOF17_ARATH RecName: Full=Dof zinc finger protein DOF1.7; Short=AtDOF1.7;	At1g51700	GO:0005634,nucleus; GO:0003700,DNA-binding transcription factor activity; GO:0046872,metal ion binding; GO:0000976,transcription regulatory region sequence-specific DNA binding; GO:0006355,regulation of transcription, DNA-templated; GO:0010200,response to chitin; GO:0140110,transcription regulator activity; GO:0003674,molecular_function; GO:0005488,binding; GO:0043167,ion binding; GO:0043169,cati…	PF02701.15:Dof domain, zinc finger	C2C2-Dof	TF	C2C2->C2C2-Dof
MS.gene011159	0.2	2.01	1.16	0.73	3.44	2.22	17.5	8.31	15.78	4.57	4.32	0	chr8.3	73039391	73041041	-	--	--	K13248 pyridoxal phosphate phosphatase PHOSPHO2 [EC:3.1.3.74] | (GenBank) 2,3-diketo-5-methylthio-1-phosphopentane phosphatase (A)	ko00750: Vitamin B6 metabolism; ko01100: Metabolic pathways; ko01240: Biosynthesis of cofactors	XP_013444282.1	PPSP2_ARATH RecName: Full=Inorganic pyrophosphatase 2; Short=AtPPsPase2; Short=PPi phosphatase 2; Short=Pyrophosphate-specific phosphatase 2; EC=3.6.1.1;	At1g17710	GO:0004427,inorganic diphosphatase activity; GO:0046872,metal ion binding; GO:0016791,phosphatase activity; GO:0052731,phosphocholine phosphatase activity; GO:0052732,phosphoethanolamine phosphatase activity; GO:0051262,protein tetramerization; GO:0003674,molecular_function; GO:0003824,catalytic activity; GO:0016462,pyrophosphatase activity; GO:0016787,hydrolase activity; GO:0016817,hydrolase act…	PF06888.12:Putative Phosphatase	--	--	--
MS.gene011173	0.32	0.23	0.19	0.63	1.45	1.4	0.34	0.26	0.33	1.22	0.98	0	chr8.3	72880217	72889392	-	--	--	K05666 ATP-binding cassette, subfamily C (CFTR/MRP), member 2 | (RefSeq) uncharacterized protein LOC109812631 (A)	ko02010: ABC transporters	CBI35971.3	AB8C_ARATH RecName: Full=ABC transporter C family member 8; Short=ABC transporter ABCC.8; Short=AtABCC8; EC=7.6.2.2; AltName: Full=ATP-energized glutathione S-conjugate pump 6; AltName: Full=Glutathione S-conjugate-transporting ATPase 6; AltName: Full=Multidrug resistance-associated protein 6; Flags: Precursor;	At3g21250	GO:0005829,cytosol; GO:0016021,integral component of membrane; GO:0016020,membrane; GO:0000325,plant-type vacuole; GO:0005774,vacuolar membrane; GO:0008559,xenobiotic transmembrane transporting ATPase activity; GO:0005524,ATP binding; GO:0042626,ATPase activity, coupled to transmembrane movement of substances; GO:0055085,transmembrane transport; GO:0003674,molecular_function; GO:0042623,ATPase ac…	PF00005.27:ABC transporter	--	--	--
MS.gene011174	178.03	179.38	171.86	44.44	89.61	120.42	47.1	34.87	45.28	6.39	8.11	2.82	chr8.3	72875173	72878238	+	--	--	K01495 GTP cyclohydrolase IA [EC:3.5.4.16] | (GenBank) GTP cyclohydrolase I 1 (A)	ko00790: Folate biosynthesis; ko01100: Metabolic pathways; ko01240: Biosynthesis of cofactors	XP_013444296.1	GCH1_SOLLC RecName: Full=GTP cyclohydrolase 1 {ECO:0000305}; EC=3.5.4.16 {ECO:0000269|PubMed:12221287}; AltName: Full=GTP cyclohydrolase I {ECO:0000303|PubMed:12221287};	At3g07270	GO:0005737,cytoplasm; GO:0005525,GTP binding; GO:0003934,GTP cyclohydrolase I activity; GO:0042803,protein homodimerization activity; GO:0008270,zinc ion binding; GO:0035998,7,8-dihydroneopterin 3'-triphosphate biosynthetic process; GO:0006729,tetrahydrobiopterin biosynthetic process; GO:0046654,tetrahydrofolate biosynthetic process; GO:0000166,nucleotide binding; GO:0001882,nucleoside binding; G…	PF01227.22:GTP cyclohydrolase I	--	--	--
MS.gene011186	4.58	6.37	3.18	1.2	1.71	1.89	93.36	18.11	7.56	19.34	17.88	0.23	chr8.3	72721763	72727296	-	--	--	K12309 beta-galactosidase [EC:3.2.1.23] | (RefSeq) beta-galactosidase 2 (A)	ko00052: Galactose metabolism; ko00511: Other glycan degradation; ko00531: Glycosaminoglycan degradation; ko00600: Sphingolipid metabolism; ko00604: Glycosphingolipid biosynthesis - ganglio series; ko01100: Metabolic pathways	XP_013444317.1	BGAL1_ARATH RecName: Full=Beta-galactosidase 1; Short=Lactase 1; EC=3.2.1.23; Flags: Precursor;	At3g13750	GO:0048046,apoplast; GO:0005618,cell wall; GO:0005829,cytosol; GO:0009505,plant-type cell wall; GO:0009506,plasmodesma; GO:0005773,vacuole; GO:0004565,beta-galactosidase activity; GO:0030246,carbohydrate binding; GO:0005975,carbohydrate metabolic process; GO:0003674,molecular_function; GO:0003824,catalytic activity; GO:0004553,hydrolase activity, hydrolyzing O-glycosyl compounds; GO:0015925,galac…	PF01301.19:Glycosyl hydrolases family 35	--	--	--
[truncated: 6,998 more rows]
