# Supplementary material for: Transcriptomic analysis reveals that methyl jasmonate confers salt tolerance in alfalfa by regulating antioxidant activity and ion homeostasis
Source: Front Plant Sci. 2023 Sep 14;14:1258498. doi: 10.3389/fpls.2023.1258498 (PMC10536279; doi:10.3389/fpls.2023.1258498)
Supplement: Supplementary file 5 [file Table_3.xlsx]

## Sheet: secondary metabolism
Supplemental table S3. Overrepresented genes in each patnway identified by PageMan analysis
BinCode	BinName	id	type	description	NaCl vs CK	MeJA+NaCl vs CK
9.1.1.1	Secondary metabolism.terpenoids.mevalonate pathway.acetyl-CoA C-acyltransferase	ms.gene012742	Transcript	mercator4v5.0: acetyl-CoA C-acyltransferase & prot-scriber: acetyl coa transferase mitochondrial & swissprot: Probable acetyl-CoA acetyltransferase, cytosolic 2 & original description: none	1.25432	1.57104
9.1.1.1	Secondary metabolism.terpenoids.mevalonate pathway.acetyl-CoA C-acyltransferase	ms.gene020954	Transcript	mercator4v5.0: acetyl-CoA C-acyltransferase & prot-scriber: acetyl coa transferase mitochondrial & swissprot: Acetyl-CoA acetyltransferase, cytosolic 1 & original description: none	-2.22378	-4.24137
9.1.1.1	Secondary metabolism.terpenoids.mevalonate pathway.acetyl-CoA C-acyltransferase	ms.gene062514	Transcript	mercator4v5.0: acetyl-CoA C-acyltransferase & prot-scriber: acetyl coa transferase mitochondrial & swissprot: Acetyl-CoA acetyltransferase, cytosolic 1 & original description: none	-2.05103	-2.70714
9.1.1.1	Secondary metabolism.terpenoids.mevalonate pathway.acetyl-CoA C-acyltransferase	ms.gene38144	Transcript	mercator4v5.0: acetyl-CoA C-acyltransferase & prot-scriber: acetyl coa transferase mitochondrial & swissprot: Acetyl-CoA acetyltransferase, cytosolic 1 & original description: none	-1.84011	-3.85161
9.1.1.2	Secondary metabolism.terpenoids.mevalonate pathway.3-hydroxy-3-methylglutaryl-CoA synthase	ms.gene015517	Transcript	mercator4v5.0: 3-hydroxy-3-methylglutaryl-CoA synthase & prot-scriber: hydroxymethylglutaryl coa synthase a & swissprot: Hydroxymethylglutaryl-CoA synthase & original description: none	-2.90186	-4.51449
9.1.1.4	Secondary metabolism.terpenoids.mevalonate pathway.mevalonate kinase *(MVK)	ms.gene050861	Transcript	mercator4v5.0: mevalonate kinase *(MVK) & prot-scriber: mevalonate kinase & swissprot: Mevalonate kinase & original description: none	-4.09778	-7.39775
9.1.1.5	Secondary metabolism.terpenoids.mevalonate pathway.phosphomevalonate kinase *(PMK)	ms.gene06732	Transcript	mercator4v5.0: phosphomevalonate kinase *(PMK) & prot-scriber: of phosphomevalonate kinase & swissprot: Phosphomevalonate kinase, peroxisomal & original description: none	-2.26701	-3.43538
9.1.1.6	Secondary metabolism.terpenoids.mevalonate pathway.mevalonate diphosphate decarboxylase	ms.gene74964	Transcript	mercator4v5.0: mevalonate diphosphate decarboxylase & prot-scriber: diphosphomevalonate decarboxylase & swissprot: Diphosphomevalonate decarboxylase MVD2, peroxisomal & original description: none	-1.48848	-1.95079
9.1.1.7	Secondary metabolism.terpenoids.mevalonate pathway.isopentenyl diphosphate isomerase	ms.gene033475	Transcript	mercator4v5.0: isopentenyl diphosphate isomerase & prot-scriber: isopentenyl diphosphate delta isomerase & swissprot: Isopentenyl-diphosphate Delta-isomerase II & original description: none	-2.01529	-3.40324
9.1.2.1.1	Secondary metabolism.terpenoids.methylerythritol phosphate (MEP) pathway.1-deoxy-d-xylulose 5-phosphate import.D-xylulose kinase	ms.gene014579	Transcript	mercator4v5.0: D-xylulose kinase & prot-scriber: d xylulose kinase & swissprot: Xylulose kinase 2 & original description: none	4.70552	2.04483
9.1.2.8	Secondary metabolism.terpenoids.methylerythritol phosphate (MEP) pathway.4-hydroxy-3-methylbut-2-enyl diphosphate reductase	ms.gene056659	Transcript	mercator4v5.0: 4-hydroxy-3-methylbut-2-enyl diphosphate reductase & prot-scriber: 4 hydroxy methylbut enyl diphosphate reductase & swissprot: 4-hydroxy-3-methylbut-2-enyl diphosphate reductase, chloroplastic & original description: none	-1.41049	-1.89879
9.1.3.2	Secondary metabolism.terpenoids.isoprenyl diphosphate biosynthesis.farnesyl diphosphate synthase	ms.gene02889	Transcript	mercator4v5.0: farnesyl diphosphate synthase & prot-scriber: farnesyl pyrophosphate synthase 1 & swissprot: Farnesyl pyrophosphate synthase 1 & original description: none	-1.01017	-3.20255
9.1.4.2	Secondary metabolism.terpenoids.terpene biosynthesis.mono-/sesquiterpene-/diterpene synthase	ms.gene042759	Transcript	mercator4v5.0: mono-/sesquiterpene-/diterpene synthase & prot-scriber: + delta cadinene synthase isozyme & swissprot: Probable terpene synthase 2 & original description: none	-1.57014	-1.04814
9.1.4.2	Secondary metabolism.terpenoids.terpene biosynthesis.mono-/sesquiterpene-/diterpene synthase	ms.gene042764	Transcript	mercator4v5.0: mono-/sesquiterpene-/diterpene synthase & prot-scriber: sesquiterpene synthase & swissprot: Probable terpene synthase 2 & original description: none	-2.1696	-2.04185
9.1.4.2	Secondary metabolism.terpenoids.terpene biosynthesis.mono-/sesquiterpene-/diterpene synthase	ms.gene042766	Transcript	mercator4v5.0: mono-/sesquiterpene-/diterpene synthase & prot-scriber: sesquiterpene synthase & swissprot: Probable terpene synthase 2 & original description: none	-3.2933	-2.1906
9.1.4.2	Secondary metabolism.terpenoids.terpene biosynthesis.mono-/sesquiterpene-/diterpene synthase	ms.gene049623	Transcript	mercator4v5.0: mono-/sesquiterpene-/diterpene synthase & prot-scriber: 3s 6e nerolidol synthase 1 chloroplastic & swissprot: (3S,6E)-nerolidol synthase 1 & original description: none	-1.61963	-2.6056
9.1.4.2	Secondary metabolism.terpenoids.terpene biosynthesis.mono-/sesquiterpene-/diterpene synthase	ms.gene05090	Transcript	mercator4v5.0: mono-/sesquiterpene-/diterpene synthase & prot-scriber: 3s 6e nerolidol synthase 1 chloroplastic & swissprot: (3S,6E)-nerolidol synthase 1 & original description: none	-1.70744	-0.817562
9.1.4.2	Secondary metabolism.terpenoids.terpene biosynthesis.mono-/sesquiterpene-/diterpene synthase	ms.gene05091	Transcript	mercator4v5.0: mono-/sesquiterpene-/diterpene synthase & prot-scriber: 3s 6e nerolidol synthase 1 chloroplastic & swissprot: (3S,6E)-nerolidol synthase 1 & original description: none	-2.15805	-2.58092
9.1.4.2	Secondary metabolism.terpenoids.terpene biosynthesis.mono-/sesquiterpene-/diterpene synthase	ms.gene062678	Transcript	mercator4v5.0: mono-/sesquiterpene-/diterpene synthase & prot-scriber: + delta cadinene synthase & swissprot: Probable terpene synthase 2 & original description: none	-1.85277	-1.298
9.1.4.2	Secondary metabolism.terpenoids.terpene biosynthesis.mono-/sesquiterpene-/diterpene synthase	ms.gene88992	Transcript	mercator4v5.0: mono-/sesquiterpene-/diterpene synthase & prot-scriber: sesquiterpene synthase & swissprot: Probable terpene synthase 2 & original description: none	-4.27809	-1.46065
9.1.4.3	Secondary metabolism.terpenoids.terpene biosynthesis.triterpenoid synthase	ms.gene053114	Transcript	mercator4v5.0: triterpenoid synthase & prot-scriber: beta amyrin synthase & swissprot: Beta-amyrin synthase & original description: none	-1.6979	-1.74532
9.1.4.3	Secondary metabolism.terpenoids.terpene biosynthesis.triterpenoid synthase	ms.gene87166	Transcript	mercator4v5.0: triterpenoid synthase & prot-scriber: beta amyrin synthase & swissprot: Beta-amyrin synthase & original description: none	-5.17736	-6.9319
9.1.4.3	Secondary metabolism.terpenoids.terpene biosynthesis.triterpenoid synthase	ms.gene98126	Transcript	mercator4v5.0: triterpenoid synthase & prot-scriber: beta amyrin synthase & swissprot: Beta-amyrin synthase & original description: none	-1.47808	-2.77487
9.1.5.2	Secondary metabolism.terpenoids.cycloartenol biosynthesis.squalene epoxidase	ms.gene028532	Transcript	mercator4v5.0: squalene epoxidase & prot-scriber: squalene monooxygenase 1 2 & swissprot: Squalene monooxygenase SE1 & original description: none	-2.0042	-4.04754
9.1.5.2	Secondary metabolism.terpenoids.cycloartenol biosynthesis.squalene epoxidase	ms.gene053633	Transcript	mercator4v5.0: squalene epoxidase & prot-scriber: squalene monooxygenase 1 2 & swissprot: Squalene monooxygenase SE1 & original description: none	-6.84625	-4.84149
9.1.5.2	Secondary metabolism.terpenoids.cycloartenol biosynthesis.squalene epoxidase	ms.gene40110	Transcript	mercator4v5.0: squalene epoxidase & prot-scriber: squalene monooxygenase 1 2 & swissprot: Squalene monooxygenase SE1 & original description: none	-1.68448	-2.71984
9.1.6.1.1	Secondary metabolism.terpenoids.carotenoid biosynthesis.carotenes.phytoene synthase *(PSY)	ms.gene063579	Transcript	mercator4v5.0: phytoene synthase *(PSY) & prot-scriber: 15 cis phytoene synthase & swissprot: Phytoene synthase, chloroplastic & original description: none	2.66326	2.69386
9.1.6.1.1	Secondary metabolism.terpenoids.carotenoid biosynthesis.carotenes.phytoene synthase *(PSY)	ms.gene26193	Transcript	mercator4v5.0: phytoene synthase *(PSY) & prot-scriber: 15 cis phytoene synthase & swissprot: Phytoene synthase, chloroplastic & original description: none	1.93618	2.06258
9.1.6.3.1	Secondary metabolism.terpenoids.carotenoid biosynthesis.apocarotenoids.carotenoid cleavage dioxygenase *(CCD1)	ms.gene23598	Transcript	mercator4v5.0: carotenoid cleavage dioxygenase *(CCD1) & prot-scriber: 9 cis epoxycarotenoid dioxygenase nced chloroplastic & swissprot: Carotenoid 9,10(9',10')-cleavage dioxygenase 1 & original description: none	3.16134	3.17661
9.2.1.1.1	Secondary metabolism.phenolics.p-coumaroyl-CoA biosynthesis.phenylalanine ammonia lyase activity.phenylalanine ammonia lyase *(PAL)	ms.gene22422	Transcript	mercator4v5.0: phenylalanine ammonia lyase *(PAL) & prot-scriber: phenylalanine ammonia lyase & swissprot: Phenylalanine ammonia-lyase & original description: none	1.67609	-0.350314
9.2.1.1.2	Secondary metabolism.phenolics.p-coumaroyl-CoA biosynthesis.phenylalanine ammonia lyase activity.substrate(PAL) adaptor of SCF E3 ubiquitin ligase *(KFB-PAL)	ms.gene61320	Transcript	mercator4v5.0: substrate(PAL) adaptor of SCF E3 ubiquitin ligase *(KFB-PAL) & prot-scriber: f box domain containing protein & swissprot: F-box/kelch-repeat protein At1g80440 & original description: none	2.0022	3.34366
9.2.1.1.2	Secondary metabolism.phenolics.p-coumaroyl-CoA biosynthesis.phenylalanine ammonia lyase activity.substrate(PAL) adaptor of SCF E3 ubiquitin ligase *(KFB-PAL)	ms.gene79538	Transcript	mercator4v5.0: substrate(PAL) adaptor of SCF E3 ubiquitin ligase *(KFB-PAL) & prot-scriber: f box domain containing protein & swissprot: F-box/kelch-repeat protein At1g15670 & original description: none	2.01155	3.42644
9.2.1.1.2	Secondary metabolism.phenolics.p-coumaroyl-CoA biosynthesis.phenylalanine ammonia lyase activity.substrate(PAL) adaptor of SCF E3 ubiquitin ligase *(KFB-PAL)	ms.gene89097	Transcript	mercator4v5.0: substrate(PAL) adaptor of SCF E3 ubiquitin ligase *(KFB-PAL) & prot-scriber: f box domain containing protein & swissprot: F-box/kelch-repeat protein At1g80440 & original description: none	2.64018	3.22435
9.2.2.1.2	Secondary metabolism.phenolics.flavonoid biosynthesis.polyketide/acetate pathway.hydroxyacyl-CoA dehydrogenase *(HCD)	ms.gene54434	Transcript	mercator4v5.0: hydroxyacyl-CoA dehydrogenase *(HCD) & prot-scriber: pks er domain containing protein & swissprot: 2-alkenal reductase (NADP(+)-dependent) & original description: none	-1.16658	-3.60181
9.2.2.1.4	Secondary metabolism.phenolics.flavonoid biosynthesis.polyketide/acetate pathway.acetyl-CoA carboxylase *(ACC)	ms.gene008325	Transcript	mercator4v5.0: acetyl-CoA carboxylase *(ACC) & prot-scriber: acetyl coa carboxylase & swissprot: Acetyl-CoA carboxylase 1 & original description: none	-4.21187	-4.79649
9.2.2.2.1.1	Secondary metabolism.phenolics.flavonoid biosynthesis.chalcones.chalcone synthase activity.chalcone synthase *(CHS)	ms.gene006119	Transcript	mercator4v5.0: chalcone synthase & prot-scriber: chalcone synthase protein & swissprot: Chalcone synthase 4 & original description: none	1.49535	1.02243
9.2.2.2.1.1	Secondary metabolism.phenolics.flavonoid biosynthesis.chalcones.chalcone synthase activity.chalcone synthase *(CHS)	ms.gene072476	Transcript	mercator4v5.0: chalcone synthase & prot-scriber: chalcone synthase protein & swissprot: Chalcone synthase 4 & original description: none	2.95934	2.94182
9.2.2.2.1.1	Secondary metabolism.phenolics.flavonoid biosynthesis.chalcones.chalcone synthase activity.chalcone synthase *(CHS)	ms.gene21868	Transcript	mercator4v5.0: chalcone synthase & prot-scriber: chalcone synthase protein & swissprot: Chalcone synthase 9 & original description: none	-2.08968	-2.96327
9.2.2.2.1.1	Secondary metabolism.phenolics.flavonoid biosynthesis.chalcones.chalcone synthase activity.chalcone synthase *(CHS)	ms.gene21873	Transcript	mercator4v5.0: chalcone synthase & prot-scriber: chalcone synthase protein & swissprot: Chalcone synthase 9 & original description: none	-4.3138	-4.76467
9.2.2.3.1	Secondary metabolism.phenolics.flavonoid biosynthesis.flavanones.chalcone isomerase	ms.gene97340	Transcript	mercator4v5.0: chalcone isomerase & prot-scriber: chalcone flavanone isomerase 1 & swissprot: Chalcone--flavonone isomerase 1B-1 & original description: none	-3.11089	-0.982405
9.2.2.3.1	Secondary metabolism.phenolics.flavonoid biosynthesis.flavanones.chalcone isomerase	ms.gene97341	Transcript	mercator4v5.0: chalcone isomerase & prot-scriber: chalcone flavanone isomerase 1 & swissprot: Chalcone--flavonone isomerase 1B-2 & original description: none	-2.9285	1.10177
9.2.2.5.1	Secondary metabolism.phenolics.flavonoid biosynthesis.dihydroflavonols.flavanone 3-hydroxylase *(F3H)	ms.gene012107	Transcript	mercator4v5.0: flavanone 3-hydroxylase *(F3H) & prot-scriber: naringenin oxoglutarate 3 dioxygenase & swissprot: Naringenin,2-oxoglutarate 3-dioxygenase (Fragment) & original description: none	-3.73587	-5.79829
9.2.2.5.1	Secondary metabolism.phenolics.flavonoid biosynthesis.dihydroflavonols.flavanone 3-hydroxylase *(F3H)	ms.gene017641	Transcript	mercator4v5.0: flavanone 3-hydroxylase *(F3H) & prot-scriber: naringenin oxoglutarate 3 dioxygenase & swissprot: Naringenin,2-oxoglutarate 3-dioxygenase & original description: none	-2.70524	-3.13292
9.2.2.5.1	Secondary metabolism.phenolics.flavonoid biosynthesis.dihydroflavonols.flavanone 3-hydroxylase *(F3H)	ms.gene44248	Transcript	mercator4v5.0: flavanone 3-hydroxylase *(F3H) & prot-scriber: naringenin oxoglutarate 3 dioxygenase & swissprot: Naringenin,2-oxoglutarate 3-dioxygenase (Fragment) & original description: none	-2.43552	-3.06892
9.2.2.5.1	Secondary metabolism.phenolics.flavonoid biosynthesis.dihydroflavonols.flavanone 3-hydroxylase *(F3H)	ms.gene44249	Transcript	mercator4v5.0: flavanone 3-hydroxylase *(F3H) & prot-scriber: naringenin oxoglutarate 3 dioxygenase & swissprot: Naringenin,2-oxoglutarate 3-dioxygenase (Fragment) & original description: none	-1.50757	-1.07444
9.2.2.5.1	Secondary metabolism.phenolics.flavonoid biosynthesis.dihydroflavonols.flavanone 3-hydroxylase *(F3H)	ms.gene89654	Transcript	mercator4v5.0: flavanone 3-hydroxylase *(F3H) & prot-scriber: naringenin oxoglutarate 3 dioxygenase & swissprot: Naringenin,2-oxoglutarate 3-dioxygenase (Fragment) & original description: none	-2.34494	-1.34209
9.2.2.5.1	Secondary metabolism.phenolics.flavonoid biosynthesis.dihydroflavonols.flavanone 3-hydroxylase *(F3H)	ms.gene89655	Transcript	mercator4v5.0: flavanone 3-hydroxylase *(F3H) & prot-scriber: naringenin oxoglutarate 3 dioxygenase & swissprot: Naringenin,2-oxoglutarate 3-dioxygenase (Fragment) & original description: none	-5.56073	-6.9881
9.2.2.9.2	Secondary metabolism.phenolics.flavonoid biosynthesis.isoflavonoids.2-hydroxyisoflavanone dehydratase	ms.gene024892	Transcript	mercator4v5.0: 2-hydroxyisoflavanone dehydratase & prot-scriber: abhydrolase 3 domain containing protein & swissprot: 2-hydroxyisoflavanone dehydratase & original description: none	3.91825	2.23177
9.2.2.9.2	Secondary metabolism.phenolics.flavonoid biosynthesis.isoflavonoids.2-hydroxyisoflavanone dehydratase	ms.gene92317	Transcript	mercator4v5.0: 2-hydroxyisoflavanone dehydratase & prot-scriber: abhydrolase 3 domain containing protein & swissprot: 2-hydroxyisoflavanone dehydratase & original description: none	1.36142	3.55944
9.2.2.9.3	Secondary metabolism.phenolics.flavonoid biosynthesis.isoflavonoids.isoflavone reductase	ms.gene23272	Transcript	mercator4v5.0: isoflavone reductase & prot-scriber: phenylcoumaran benzylic ether reductase & swissprot: Phenylcoumaran benzylic ether reductase Pyrc5 & original description: none	7.05348	6.2541
9.2.2.9.3	Secondary metabolism.phenolics.flavonoid biosynthesis.isoflavonoids.isoflavone reductase	ms.gene59395	Transcript	mercator4v5.0: isoflavone reductase & prot-scriber: isoflavone reductase homolog & swissprot: Isoflavone reductase & original description: none	2.36097	-0.396334
9.2.2.9.3	Secondary metabolism.phenolics.flavonoid biosynthesis.isoflavonoids.isoflavone reductase	ms.gene64687	Transcript	mercator4v5.0: isoflavone reductase & prot-scriber: isoflavone reductase homolog & swissprot: Isoflavone reductase & original description: none	3.51489	2.46435

## Sheet: Phytohormone action
Supplemental table S3. Overrepresented genes in each patnway identified by PageMan analysis
BinCode	BinName	id	type	description	NaCl vs CK	MeJA+NaCl vs CK
11.1.1.4	Phytohormone action.abscisic acid.biosynthesis.neoxanthin cleavage protein	ms.gene039190	Transcript	mercator4v5.0: neoxanthin cleavage protein & prot-scriber: 9 cis epoxycarotenoid dioxygenase nced chloroplastic & swissprot: 9-cis-epoxycarotenoid dioxygenase NCED1, chloroplastic & original description: none	3.94271	4.44141
11.1.1.4	Phytohormone action.abscisic acid.biosynthesis.neoxanthin cleavage protein	ms.gene062834	Transcript	mercator4v5.0: neoxanthin cleavage protein & prot-scriber: 9 cis epoxycarotenoid dioxygenase nced chloroplastic & swissprot: 9-cis-epoxycarotenoid dioxygenase NCED1, chloroplastic & original description: none	4.01353	6.68197
11.1.1.4	Phytohormone action.abscisic acid.biosynthesis.neoxanthin cleavage protein	ms.gene063446	Transcript	mercator4v5.0: neoxanthin cleavage protein & prot-scriber: 9 cis epoxycarotenoid dioxygenase nced chloroplastic & swissprot: 9-cis-epoxycarotenoid dioxygenase NCED1, chloroplastic & original description: none	3.68126	4.7269
11.1.1.4	Phytohormone action.abscisic acid.biosynthesis.neoxanthin cleavage protein	ms.gene068670	Transcript	mercator4v5.0: neoxanthin cleavage protein & prot-scriber: 9 cis epoxycarotenoid dioxygenase nced chloroplastic & swissprot: 9-cis-epoxycarotenoid dioxygenase NCED1, chloroplastic & original description: none	3.46254	3.45461
11.1.1.7	Phytohormone action.abscisic acid.biosynthesis.abscisic aldehyde oxidase	ms.gene39847	Transcript	mercator4v5.0: abscisic aldehyde oxidase & prot-scriber: quality protein indole acetaldehyde oxidase & swissprot: Abscisic-aldehyde oxidase & original description: none	-1.69539	-2.86367
11.1.2.1.1.1	Phytohormone action.abscisic acid.perception and signalling.receptor activities.cytoplasm-localized receptor complex.receptor component *(PYL/RCAR)	ms.gene008006	Transcript	mercator4v5.0: receptor component *(PYL/RCAR) of cytoplasm-localized abscisic acid receptor complex & prot-scriber: abscisic acid receptor pyl & swissprot: Abscisic acid receptor PYL4 & original description: none	1.24368	-4.36614
11.1.2.1.1.1	Phytohormone action.abscisic acid.perception and signalling.receptor activities.cytoplasm-localized receptor complex.receptor component *(PYL/RCAR)	ms.gene052795	Transcript	mercator4v5.0: receptor component *(PYL/RCAR) of cytoplasm-localized abscisic acid receptor complex & prot-scriber: abscisic acid receptor pyl & swissprot: Abscisic acid receptor PYL4 & original description: none	-1.11818	-1.88354
11.1.2.1.1.1	Phytohormone action.abscisic acid.perception and signalling.receptor activities.cytoplasm-localized receptor complex.receptor component *(PYL/RCAR)	ms.gene93372	Transcript	mercator4v5.0: receptor component *(PYL/RCAR) of cytoplasm-localized abscisic acid receptor complex & prot-scriber: abscisic acid receptor pyl & swissprot: Abscisic acid receptor PYL4 & original description: none	-3.30925	-2.56576
11.1.2.1.1.1	Phytohormone action.abscisic acid.perception and signalling.receptor activities.cytoplasm-localized receptor complex.receptor component *(PYL/RCAR)	novel.10762	Transcript	mercator4v5.0: receptor component *(PYL/RCAR) of cytoplasm-localized abscisic acid receptor complex & prot-scriber: abscisic acid receptor pyl & swissprot: Abscisic acid receptor PYL4 & original description: none	-2.26819	-2.55577
11.1.2.1.1.2	Phytohormone action.abscisic acid.perception and signalling.receptor activities.cytoplasm-localized receptor complex.regulatory phosphatase component *(ABI1/ABI2)	ms.gene012244	Transcript	mercator4v5.0: regulatory phosphatase component *(ABI1/ABI2) of cytoplasm-localized abscisic acid receptor complex & prot-scriber: protein phosphatase & swissprot: Protein phosphatase 2C 77 & original description: none	2.59497	1.79119
11.1.2.1.1.2	Phytohormone action.abscisic acid.perception and signalling.receptor activities.cytoplasm-localized receptor complex.regulatory phosphatase component *(ABI1/ABI2)	ms.gene051833	Transcript	mercator4v5.0: regulatory phosphatase component *(ABI1/ABI2) of cytoplasm-localized abscisic acid receptor complex & prot-scriber: protein phosphatase & swissprot: Protein phosphatase 2C 77 & original description: none	2.1944	2.02304
11.1.2.1.1.2	Phytohormone action.abscisic acid.perception and signalling.receptor activities.cytoplasm-localized receptor complex.regulatory phosphatase component *(ABI1/ABI2)	ms.gene22517	Transcript	mercator4v5.0: regulatory phosphatase component *(ABI1/ABI2) of cytoplasm-localized abscisic acid receptor complex & prot-scriber: protein serine threonine phosphatase & swissprot: Probable protein phosphatase 2C 6 & original description: none	-2.10905	-4.87884
11.1.2.2	Phytohormone action.abscisic acid.perception and signalling.signal transducer *(AIP2)	ms.gene016129	Transcript	mercator4v5.0: signal transducer of abscisic acid perception *(AIP2) & prot-scriber: e3 ubiquitin protein ligase ring & swissprot: E3 ubiquitin-protein ligase AIP2 & original description: none	-4.06527	-5.87544
11.1.2.2	Phytohormone action.abscisic acid.perception and signalling.signal transducer *(AIP2)	ms.gene051523	Transcript	mercator4v5.0: signal transducer of abscisic acid perception *(AIP2) & prot-scriber: e3 ubiquitin protein ligase ring & swissprot: E3 ubiquitin-protein ligase AIP2 & original description: none	-2.26952	-1.78328
11.1.2.3	Phytohormone action.abscisic acid.perception and signalling.signal transducer *(RHA2)	ms.gene029486	Transcript	mercator4v5.0: signal transducer of abscisic acid perception *(RHA2) & prot-scriber: e3 ubiquitin protein ligase rnf & swissprot: E3 ubiquitin-protein ligase RHA2A & original description: none	-3.3978	-2.31222
11.1.2.5	Phytohormone action.abscisic acid.perception and signalling.signal transducer *(SDIR1)	ms.gene008172	Transcript	mercator4v5.0: signal transducer of abscisic acid perception *(SDIR1) & prot-scriber: e3 ubiquitin protein ligase rnf & swissprot: E3 ubiquitin-protein ligase SDIR1 & original description: none	5.35887	2.17686
11.1.2.5	Phytohormone action.abscisic acid.perception and signalling.signal transducer *(SDIR1)	ms.gene62203	Transcript	mercator4v5.0: signal transducer of abscisic acid perception *(SDIR1) & prot-scriber: e3 ubiquitin protein ligase rnf & swissprot: E3 ubiquitin-protein ligase SDIR1 & original description: none	4.11376	1.75934
11.1.3.3	Phytohormone action.abscisic acid.conjugation and degradation.phaseic acid reductase *(ABH2)	ms.gene006771	Transcript	mercator4v5.0: phaseic acid reductase *(ABH2) & prot-scriber: bifunctional dihydroflavonol 4 reductase isoform & swissprot: Putative anthocyanidin reductase & original description: none	-1.19688	-0.978523
11.2.2.2	Phytohormone action.auxin.perception and signal transduction.transcriptional repressor *(IAA/AUX)	ms.gene011069	Transcript	mercator4v5.0: transcriptional repressor *(IAA/AUX) & prot-scriber: auxin responsive protein & swissprot: Auxin-responsive protein IAA26 & original description: none	1.79768	2.45768
11.2.2.2	Phytohormone action.auxin.perception and signal transduction.transcriptional repressor *(IAA/AUX)	ms.gene018758	Transcript	mercator4v5.0: transcriptional repressor *(IAA/AUX) & prot-scriber: auxin responsive protein iaa & swissprot: Auxin-induced protein 22E & original description: none	4.07893	4.47085
11.2.2.2	Phytohormone action.auxin.perception and signal transduction.transcriptional repressor *(IAA/AUX)	ms.gene020318	Transcript	mercator4v5.0: transcriptional repressor *(IAA/AUX) & prot-scriber: auxin responsive protein iaa & swissprot: Auxin-induced protein 22E & original description: none	2.95751	2.97075
11.2.2.2	Phytohormone action.auxin.perception and signal transduction.transcriptional repressor *(IAA/AUX)	ms.gene28628	Transcript	mercator4v5.0: transcriptional repressor *(IAA/AUX) & prot-scriber: auxin responsive protein iaa & swissprot: Auxin-responsive protein IAA20 & original description: none	3.31889	2.84722
11.2.2.2	Phytohormone action.auxin.perception and signal transduction.transcriptional repressor *(IAA/AUX)	ms.gene36742	Transcript	mercator4v5.0: transcriptional repressor *(IAA/AUX) & prot-scriber: auxin responsive protein iaa & swissprot: Auxin-responsive protein IAA26 & original description: none	2.29696	2.27279
11.2.2.2	Phytohormone action.auxin.perception and signal transduction.transcriptional repressor *(IAA/AUX)	ms.gene46308	Transcript	mercator4v5.0: transcriptional repressor *(IAA/AUX) & prot-scriber: auxin responsive protein iaa & swissprot: Auxin-induced protein 22E & original description: none	3.09245	1.95212
11.2.2.3	Phytohormone action.auxin.perception and signal transduction.transcriptional co-repressor *(TPL/TPR)	ms.gene44154	Transcript	mercator4v5.0: auxin signalling transcriptional co-repressor *(TPL/TPR) & prot-scriber: isoform topless protein & swissprot: Topless-related protein 3 & original description: none	-4.19041	-1.2312
11.2.2.3	Phytohormone action.auxin.perception and signal transduction.transcriptional co-repressor *(TPL/TPR)	ms.gene86431	Transcript	mercator4v5.0: auxin signalling transcriptional co-repressor *(TPL/TPR) & prot-scriber: topless protein isoform x1 & swissprot: Topless-related protein 1 & original description: none	2.00322	1.02815
11.2.3.1	Phytohormone action.auxin.conjugation and degradation.indole-3-acetic acid-amido synthetase *(GH3)	ms.gene071151	Transcript	mercator4v5.0: indole-3-acetic acid-amido synthetase *(GH3) & prot-scriber: indole acetic acid amido synthetase gh & swissprot: Probable indole-3-acetic acid-amido synthetase GH3.1 & original description: none	3.02334	4.47267
11.2.3.1	Phytohormone action.auxin.conjugation and degradation.indole-3-acetic acid-amido synthetase *(GH3)	ms.gene20255	Transcript	mercator4v5.0: indole-3-acetic acid-amido synthetase *(GH3) & prot-scriber: indole acetic acid amido synthetase gh & swissprot: Probable indole-3-acetic acid-amido synthetase GH3.1 & original description: none	2.75152	2.88991
11.2.3.1	Phytohormone action.auxin.conjugation and degradation.indole-3-acetic acid-amido synthetase *(GH3)	ms.gene57180	Transcript	mercator4v5.0: indole-3-acetic acid-amido synthetase *(GH3) & prot-scriber: indole acetic acid amido synthetase gh & swissprot: Probable indole-3-acetic acid-amido synthetase GH3.1 & original description: none	2.64773	2.41503
11.2.3.1	Phytohormone action.auxin.conjugation and degradation.indole-3-acetic acid-amido synthetase *(GH3)	ms.gene99230	Transcript	mercator4v5.0: indole-3-acetic acid-amido synthetase *(GH3) & prot-scriber: indole acetic acid amido synthetase gh & swissprot: Probable indole-3-acetic acid-amido synthetase GH3.1 & original description: none	4.08339	2.90609
11.2.3.3	Phytohormone action.auxin.conjugation and degradation.indole-3-acetic acid amidohydrolase *(ILR)	ms.gene069896	Transcript	mercator4v5.0: indole-3-acetic acid amidohydrolase *(ILR) & prot-scriber: iaa amino acid hydrolase ilr & swissprot: IAA-amino acid hydrolase ILR1-like 4 & original description: none	2.8218	-1.06414
11.2.3.3	Phytohormone action.auxin.conjugation and degradation.indole-3-acetic acid amidohydrolase *(ILR)	ms.gene36573	Transcript	mercator4v5.0: indole-3-acetic acid amidohydrolase *(ILR) & prot-scriber: iaa amino acid hydrolase ilr & swissprot: IAA-amino acid hydrolase ILR1-like 4 & original description: none	-2.79494	-3.47394
11.2.4.1.1	Phytohormone action.auxin.transport.polar auxin transport system.auxin transporter *(PIN)	ms.gene024022	Transcript	mercator4v5.0: auxin transporter *(PIN) & prot-scriber: auxin efflux carrier component protein & swissprot: Auxin efflux carrier component 5 & original description: none	-2.99232	-5.01321
11.2.4.1.1	Phytohormone action.auxin.transport.polar auxin transport system.auxin transporter *(PIN)	ms.gene033455	Transcript	mercator4v5.0: auxin transporter *(PIN) & prot-scriber: auxin efflux carrier component protein & swissprot: Auxin efflux carrier component 5 & original description: none	-6.12841	-2.98808
11.2.4.2	Phytohormone action.auxin.transport.auxin efflux transporter *(PILS)	ms.gene022576	Transcript	mercator4v5.0: auxin efflux transporter *(PILS) & prot-scriber: protein pin likes & swissprot: Protein PIN-LIKES 3 & original description: none	3.88766	4.52754
11.2.4.2	Phytohormone action.auxin.transport.auxin efflux transporter *(PILS)	ms.gene055373	Transcript	mercator4v5.0: auxin efflux transporter *(PILS) & prot-scriber: protein pin likes & swissprot: Protein PIN-LIKES 3 & original description: none	5.5808	3.858
11.2.4.2	Phytohormone action.auxin.transport.auxin efflux transporter *(PILS)	ms.gene65344	Transcript	mercator4v5.0: auxin efflux transporter *(PILS) & prot-scriber: protein pin likes & swissprot: Protein PIN-LIKES 7 & original description: none	2.73279	4.7491
11.2.4.2	Phytohormone action.auxin.transport.auxin efflux transporter *(PILS)	ms.gene72673	Transcript	mercator4v5.0: auxin efflux transporter *(PILS) & prot-scriber: protein pin likes & swissprot: Protein PIN-LIKES 7 & original description: none	3.87917	4.59781
11.2.4.2	Phytohormone action.auxin.transport.auxin efflux transporter *(PILS)	ms.gene86524	Transcript	mercator4v5.0: auxin efflux transporter *(PILS) & prot-scriber: protein pin likes & swissprot: Protein PIN-LIKES 7 & original description: none	3.05479	6.07616
11.3.2.1.1	Phytohormone action.brassinosteroid.perception and signal transduction.receptor complex.receptor protein kinase *(BRI/BRL)	ms.gene013371	Transcript	mercator4v5.0: brassinosteroid receptor protein kinase *(BRI/BRL) & prot-scriber: lrr receptor serine threonine protein kinase & swissprot: Brassinosteroid LRR receptor kinase & original description: none	-2.12999	-1.28108
11.3.2.1.4	Phytohormone action.brassinosteroid.perception and signal transduction.receptor complex.signalling protein kinase *(BSK)	ms.gene011637	Transcript	mercator4v5.0: brassinosteroid signalling protein kinase *(BSK) & prot-scriber: arath serine threonine protein kinase bsk & swissprot: Serine/threonine-protein kinase BSK2 & original description: none	-2.23065	-1.37952
11.3.3.1	Phytohormone action.brassinosteroid.conjugation and degradation.brassinosteroid sulfotransferase *(ST1)	ms.gene038489	Transcript	mercator4v5.0: brassinosteroid sulfotransferase *(ST1) & prot-scriber: arath cytosolic sulfotransferase & swissprot: Cytosolic sulfotransferase 12 & original description: none	-3.51905	-2.90269
11.3.3.1	Phytohormone action.brassinosteroid.conjugation and degradation.brassinosteroid sulfotransferase *(ST1)	ms.gene61034	Transcript	mercator4v5.0: brassinosteroid sulfotransferase *(ST1) & prot-scriber: arath cytosolic sulfotransferase & swissprot: Cytosolic sulfotransferase 12 & original description: none	-2.67372	-3.24056
11.3.3.1	Phytohormone action.brassinosteroid.conjugation and degradation.brassinosteroid sulfotransferase *(ST1)	ms.gene61035	Transcript	mercator4v5.0: brassinosteroid sulfotransferase *(ST1) & prot-scriber: arath cytosolic sulfotransferase & swissprot: Cytosolic sulfotransferase 12 & original description: none	-2.77319	-0.927989
11.3.3.1	Phytohormone action.brassinosteroid.conjugation and degradation.brassinosteroid sulfotransferase *(ST1)	ms.gene61040	Transcript	mercator4v5.0: brassinosteroid sulfotransferase *(ST1) & prot-scriber: arath cytosolic sulfotransferase & swissprot: Cytosolic sulfotransferase 12 & original description: none	-1.81569	-2.84179
11.4.2.3	Phytohormone action.cytokinin.perception and signal transduction.transcription factor *(CRF)	ms.gene22325	Transcript	mercator4v5.0: transcription factor *(CRF) & prot-scriber: ethylene responsive transcription factor erf & swissprot: Ethylene-responsive transcription factor CRF2 & original description: none	-2.11766	-4.04422
11.4.2.5	Phytohormone action.cytokinin.perception and signal transduction.B-type ARR response activator	ms.gene91998	Transcript	mercator4v5.0: B-type ARR response activator of cytokinin signalling & prot-scriber: two component response regulator orr & swissprot: Two-component response regulator ARR2 & original description: none	4.19258	5.99625
11.4.2.6	Phytohormone action.cytokinin.perception and signal transduction.A-type ARR response regulator	ms.gene017782	Transcript	mercator4v5.0: A-type ARR response regulator of cytokinin signalling & prot-scriber: two component response regulator orr & swissprot: Two-component response regulator ARR9 & original description: none	3.24327	2.83707
11.4.2.6	Phytohormone action.cytokinin.perception and signal transduction.A-type ARR response regulator	ms.gene022254	Transcript	mercator4v5.0: A-type ARR response regulator of cytokinin signalling & prot-scriber: two component response regulator & swissprot: Two-component response regulator ARR15 & original description: none	2.5681	2.90081
11.4.2.6	Phytohormone action.cytokinin.perception and signal transduction.A-type ARR response regulator	ms.gene033203	Transcript	mercator4v5.0: A-type ARR response regulator of cytokinin signalling & prot-scriber: two component response regulator & swissprot: Two-component response regulator ARR5 & original description: none	1.62552	3.11555
11.4.2.6	Phytohormone action.cytokinin.perception and signal transduction.A-type ARR response regulator	ms.gene43274	Transcript	mercator4v5.0: A-type ARR response regulator of cytokinin signalling & prot-scriber: two component response regulator & swissprot: Two-component response regulator ARR5 & original description: none	3.35959	4.8553
11.4.2.6	Phytohormone action.cytokinin.perception and signal transduction.A-type ARR response regulator	ms.gene60327	Transcript	mercator4v5.0: A-type ARR response regulator of cytokinin signalling & prot-scriber: two component response regulator & swissprot: Two-component response regulator ARR5 & original description: none	1.9321	3.27282
11.4.2.7.2	Phytohormone action.cytokinin.perception and signal transduction.TMO5-LHW heterodimer complex.component *(LHW)	ms.gene89322	Transcript	mercator4v5.0: component *(LHW) of TMO5-LHW cytokinin control complex & prot-scriber: bhlh domain containing protein & swissprot: Transcription factor bHLH155 & original description: none	-1.40231	-3.15955
11.4.3.1	Phytohormone action.cytokinin.conjugation and degradation.zeatin O-glucosyltransferase *(ZOG)	ms.gene57313	Transcript	mercator4v5.0: zeatin O-glucosyltransferase *(ZOG) & prot-scriber: udp glycosyltransferase & swissprot: Zeatin O-glucosyltransferase & original description: none	2.91548	2.41908
11.4.3.2	Phytohormone action.cytokinin.conjugation and degradation.cytokinin dehydrogenase *(CKX)	ms.gene025468	Transcript	mercator4v5.0: cytokinin dehydrogenase *(CKX) & prot-scriber: cytokinin dehydrogenase & swissprot: Cytokinin dehydrogenase 1 & original description: none	2.89747	3.63864
11.4.3.2	Phytohormone action.cytokinin.conjugation and degradation.cytokinin dehydrogenase *(CKX)	ms.gene33043	Transcript	mercator4v5.0: cytokinin dehydrogenase *(CKX) & prot-scriber: cytokinin dehydrogenase & swissprot: Cytokinin dehydrogenase 7 & original description: none	-3.39942	-4.98916
11.4.3.2	Phytohormone action.cytokinin.conjugation and degradation.cytokinin dehydrogenase *(CKX)	ms.gene34593	Transcript	mercator4v5.0: cytokinin dehydrogenase *(CKX) & prot-scriber: cytokinin dehydrogenase & swissprot: Cytokinin dehydrogenase 6 & original description: none	3.43952	4.54748
11.4.3.2	Phytohormone action.cytokinin.conjugation and degradation.cytokinin dehydrogenase *(CKX)	ms.gene35542	Transcript	mercator4v5.0: cytokinin dehydrogenase *(CKX) & prot-scriber: cytokinin dehydrogenase & swissprot: Cytokinin dehydrogenase 1 & original description: none	5.28108	6.90573
11.4.4.1	Phytohormone action.cytokinin.transport.cytokinin transporter *(ABCG14)	ms.gene34098	Transcript	mercator4v5.0: cytokinin transporter *(ABCG14) & prot-scriber: abc transporter g family member & swissprot: ABC transporter G family member 21 & original description: none	1.6804	2.13227
11.5.1.1	Phytohormone action.ethylene.biosynthesis.1-aminocyclopropane-1-carboxylate (ACC) synthase	ms.gene011690	Transcript	mercator4v5.0: 1-aminocyclopropane-1-carboxylate (ACC) synthase & prot-scriber: 1 aminocyclopropane carboxylate synthase protein & swissprot: 1-aminocyclopropane-1-carboxylate synthase CMA101 & original description: none	5.88873	3.93449
11.5.1.1	Phytohormone action.ethylene.biosynthesis.1-aminocyclopropane-1-carboxylate (ACC) synthase	ms.gene023978	Transcript	mercator4v5.0: 1-aminocyclopropane-1-carboxylate (ACC) synthase & prot-scriber: 1 aminocyclopropane carboxylate synthase protein & swissprot: 1-aminocyclopropane-1-carboxylate synthase 1 & original description: none	5.37561	7.82731
11.5.1.1	Phytohormone action.ethylene.biosynthesis.1-aminocyclopropane-1-carboxylate (ACC) synthase	ms.gene058674	Transcript	mercator4v5.0: 1-aminocyclopropane-1-carboxylate (ACC) synthase & prot-scriber: 1 aminocyclopropane carboxylate synthase protein & swissprot: 1-aminocyclopropane-1-carboxylate synthase 1 & original description: none	4.74406	7.16434
11.5.1.1	Phytohormone action.ethylene.biosynthesis.1-aminocyclopropane-1-carboxylate (ACC) synthase	ms.gene85463	Transcript	mercator4v5.0: 1-aminocyclopropane-1-carboxylate (ACC) synthase & prot-scriber: 1 aminocyclopropane carboxylate synthase protein & swissprot: 1-aminocyclopropane-1-carboxylate synthase 1 & original description: none	3.23292	5.98574
11.5.1.1	Phytohormone action.ethylene.biosynthesis.1-aminocyclopropane-1-carboxylate (ACC) synthase	ms.gene92101	Transcript	mercator4v5.0: 1-aminocyclopropane-1-carboxylate (ACC) synthase & prot-scriber: 1 aminocyclopropane carboxylate synthase protein & swissprot: 1-aminocyclopropane-1-carboxylate synthase 1 & original description: none	4.00363	2.99382
11.5.1.2	Phytohormone action.ethylene.biosynthesis.1-aminocyclopropane-1-carboxylate (ACC) oxidase	ms.gene012677	Transcript	mercator4v5.0: 1-aminocyclopropane-1-carboxylate (ACC) oxidase & prot-scriber: 1 aminocyclopropane carboxylate oxidase & swissprot: 1-aminocyclopropane-1-carboxylate oxidase & original description: none	3.17228	2.48963
11.5.1.2	Phytohormone action.ethylene.biosynthesis.1-aminocyclopropane-1-carboxylate (ACC) oxidase	ms.gene030280	Transcript	mercator4v5.0: 1-aminocyclopropane-1-carboxylate (ACC) oxidase & prot-scriber: 1 aminocyclopropane carboxylate oxidase & swissprot: 1-aminocyclopropane-1-carboxylate oxidase 1 & original description: none	3.41477	2.64022
11.5.1.2	Phytohormone action.ethylene.biosynthesis.1-aminocyclopropane-1-carboxylate (ACC) oxidase	ms.gene042138	Transcript	mercator4v5.0: 1-aminocyclopropane-1-carboxylate (ACC) oxidase & prot-scriber: 1 aminocyclopropane carboxylate oxidase & swissprot: 1-aminocyclopropane-1-carboxylate oxidase & original description: none	2.82779	2.06942
11.5.1.2	Phytohormone action.ethylene.biosynthesis.1-aminocyclopropane-1-carboxylate (ACC) oxidase	ms.gene045407	Transcript	mercator4v5.0: 1-aminocyclopropane-1-carboxylate (ACC) oxidase & prot-scriber: 1 aminocyclopropane carboxylate oxidase & swissprot: 1-aminocyclopropane-1-carboxylate oxidase & original description: none	2.54413	2.95626
11.5.1.2	Phytohormone action.ethylene.biosynthesis.1-aminocyclopropane-1-carboxylate (ACC) oxidase	ms.gene064060	Transcript	mercator4v5.0: 1-aminocyclopropane-1-carboxylate (ACC) oxidase & prot-scriber: 1 aminocyclopropane carboxylate oxidase & swissprot: 1-aminocyclopropane-1-carboxylate oxidase 1 & original description: none	3.87571	4.4638
11.5.1.2	Phytohormone action.ethylene.biosynthesis.1-aminocyclopropane-1-carboxylate (ACC) oxidase	ms.gene75082	Transcript	mercator4v5.0: 1-aminocyclopropane-1-carboxylate (ACC) oxidase & prot-scriber: 1 aminocyclopropane carboxylate oxidase & swissprot: 1-aminocyclopropane-1-carboxylate oxidase 1 & original description: none	4.33847	4.2461
11.5.1.2	Phytohormone action.ethylene.biosynthesis.1-aminocyclopropane-1-carboxylate (ACC) oxidase	ms.gene79848	Transcript	mercator4v5.0: 1-aminocyclopropane-1-carboxylate (ACC) oxidase & prot-scriber: 1 aminocyclopropane carboxylate oxidase & swissprot: 1-aminocyclopropane-1-carboxylate oxidase & original description: none	2.85198	3.03164
11.5.2.1	Phytohormone action.ethylene.perception and signal transduction.receptor protein *(ETR/ERS)	ms.gene32142	Transcript	mercator4v5.0: ethylene receptor protein *(ETR/ERS) & prot-scriber: ethylene receptor & swissprot: Ethylene receptor 2 & original description: none	1.71153	2.36175
11.5.2.1	Phytohormone action.ethylene.perception and signal transduction.receptor protein *(ETR/ERS)	ms.gene51452	Transcript	mercator4v5.0: ethylene receptor protein *(ETR/ERS) & prot-scriber: ethylene receptor & swissprot: Ethylene receptor 2 & original description: none	2.89426	2.26226
11.5.2.1	Phytohormone action.ethylene.perception and signal transduction.receptor protein *(ETR/ERS)	ms.gene63969	Transcript	mercator4v5.0: ethylene receptor protein *(ETR/ERS) & prot-scriber: ethylene receptor & swissprot: Ethylene receptor 2 & original description: none	3.39982	2.99811
11.5.2.4	Phytohormone action.ethylene.perception and signal transduction.signal modulator *(ARGOS)	ms.gene046212	Transcript	mercator4v5.0: ethylene signal modulator *(ARGOS) & prot-scriber: myb domain containing protein & swissprot: no annotation & original description: none	2.78791	2.40081
11.5.2.4	Phytohormone action.ethylene.perception and signal transduction.signal modulator *(ARGOS)	ms.gene63928	Transcript	mercator4v5.0: ethylene signal modulator *(ARGOS) & prot-scriber: myb domain containing protein & swissprot: no annotation & original description: none	1.77037	1.8287
11.5.2.4	Phytohormone action.ethylene.perception and signal transduction.signal modulator *(ARGOS)	novel.15572	Transcript	mercator4v5.0: ethylene signal modulator *(ARGOS) & prot-scriber: retrotrans gag domain containing protein & swissprot: no annotation & original description: none	4.25096	3.74957
11.5.2.4	Phytohormone action.ethylene.perception and signal transduction.signal modulator *(ARGOS)	novel.16792	Transcript	mercator4v5.0: ethylene signal modulator *(ARGOS) & prot-scriber: retrotrans gag domain containing protein & swissprot: no annotation & original description: none	3.49088	3.3385
11.5.2.4	Phytohormone action.ethylene.perception and signal transduction.signal modulator *(ARGOS)	novel.5850	Transcript	mercator4v5.0: ethylene signal modulator *(ARGOS) & prot-scriber: myb domain containing protein & swissprot: no annotation & original description: none	2.97688	2.78353
11.5.2.8.2	Phytohormone action.ethylene.perception and signal transduction.EIN3 transcription factor activity.substrate(EIN3) adaptor of SCF E3 ubiquitin ligase *(EBF)	ms.gene014834	Transcript	mercator4v5.0: substrate(EIN3) adaptor of SCF E3 ubiquitin ligase *(EBF) & prot-scriber: ein binding f box prot & swissprot: EIN3-binding F-box protein 1 & original description: none	2.59891	1.57304
11.5.2.8.2	Phytohormone action.ethylene.perception and signal transduction.EIN3 transcription factor activity.substrate(EIN3) adaptor of SCF E3 ubiquitin ligase *(EBF)	ms.gene62405	Transcript	mercator4v5.0: substrate(EIN3) adaptor of SCF E3 ubiquitin ligase *(EBF) & prot-scriber: f box domain containing protein & swissprot: EIN3-binding F-box protein 1 & original description: none	2.16804	1.78162
11.6.1.3	Phytohormone action.gibberellin.biosynthesis.ent-kaurene oxidase *(KAO)	ms.gene83032	Transcript	mercator4v5.0: ent-kaurene oxidase *(KAO) & prot-scriber: ent kaurenoic acid oxidase & swissprot: Beta-amyrin 11-oxidase & original description: none	1.40182	-0.610816
11.6.2.1	Phytohormone action.gibberellin.perception and signal transduction.receptor protein *(GID1)	ms.gene005657	Transcript	mercator4v5.0: gibberellin receptor *(GID1) & prot-scriber: abhydrolase 3 domain containing protein & swissprot: Gibberellin receptor GID1B & original description: none	-3.08353	-0.572241
11.6.3.4	Phytohormone action.gibberellin.conjugation and degradation.gibberellin 2-oxidase *(Ga2-Ox)	ms.gene007810	Transcript	mercator4v5.0: gibberellin 2-oxidase & prot-scriber: gibberellin 2 beta dioxygenase & swissprot: Gibberellin 2-beta-dioxygenase 1 & original description: none	2.3606	5.33322
11.7.1.3	Phytohormone action.jasmonic acid.biosynthesis.allene oxidase synthase *(AOS)	ms.gene42365	Transcript	mercator4v5.0: allene oxidase synthase *(AOS) & prot-scriber: quality protein allene oxide synthase 1 chloroplastic & swissprot: Allene oxide synthase 1, chloroplastic & original description: none	7.37216	6.13202
11.7.2.1.2	Phytohormone action.jasmonic acid.perception and signal transduction.receptor complex.component *(JAZ)	ms.gene54190	Transcript	mercator4v5.0: component *(JAZ) of jasmonic acid receptor complex & prot-scriber: tify domain containing protein & swissprot: Protein TIFY 10a & original description: none	3.27781	6.76409
11.7.2.1.2	Phytohormone action.jasmonic acid.perception and signal transduction.receptor complex.component *(JAZ)	ms.gene54192	Transcript	mercator4v5.0: component *(JAZ) of jasmonic acid receptor complex & prot-scriber: tify domain containing protein & swissprot: Protein TIFY 10a & original description: none	2.6747	2.06799
11.7.3.2	Phytohormone action.jasmonic acid.conjugation and degradation.jasmonoyl-amino acid synthetase *(JAR1)	ms.gene22809	Transcript	mercator4v5.0: jasmonoyl-amino acid synthetase *(JAR1) & prot-scriber: indole acetic acid amido synthetase gh & swissprot: Jasmonoyl--L-amino acid synthetase JAR4 & original description: none	-2.14948	-0.818643
11.7.3.3	Phytohormone action.jasmonic acid.conjugation and degradation.jasmonoyl-amino acid carboxylase *(CYP94C)	ms.gene034481	Transcript	mercator4v5.0: jasmonoyl-amino acid carboxylase *(CYP94C) & prot-scriber: cytochrome p450 94c1 & swissprot: Cytochrome P450 94C1 & original description: none	2.92641	3.02449
11.7.3.3	Phytohormone action.jasmonic acid.conjugation and degradation.jasmonoyl-amino acid carboxylase *(CYP94C)	ms.gene35387	Transcript	mercator4v5.0: jasmonoyl-amino acid carboxylase *(CYP94C) & prot-scriber: cytochrome p450 94c1 & swissprot: Cytochrome P450 94C1 & original description: none	2.31213	2.40404
11.7.3.3	Phytohormone action.jasmonic acid.conjugation and degradation.jasmonoyl-amino acid carboxylase *(CYP94C)	ms.gene43060	Transcript	mercator4v5.0: jasmonoyl-amino acid carboxylase *(CYP94C) & prot-scriber: cytochrome p450 94c1 & swissprot: Cytochrome P450 94C1 & original description: none	3.75573	3.63693
11.7.3.3	Phytohormone action.jasmonic acid.conjugation and degradation.jasmonoyl-amino acid carboxylase *(CYP94C)	ms.gene66799	Transcript	mercator4v5.0: jasmonoyl-amino acid carboxylase *(CYP94C) & prot-scriber: cytochrome p450 94c1 & swissprot: Cytochrome P450 94C1 & original description: none	1.73527	1.49898
11.7.3.4	Phytohormone action.jasmonic acid.conjugation and degradation.jasmonoyl-amino acid hydroxylase *(CYP94B)	ms.gene044255	Transcript	mercator4v5.0: jasmonoyl-amino acid hydroxylase *(CYP94B) & prot-scriber: cytochrome p450 94b3 & swissprot: Cytochrome P450 94B3 & original description: none	3.32163	3.1283
11.7.3.4	Phytohormone action.jasmonic acid.conjugation and degradation.jasmonoyl-amino acid hydroxylase *(CYP94B)	ms.gene70542	Transcript	mercator4v5.0: jasmonoyl-amino acid hydroxylase *(CYP94B) & prot-scriber: cytochrome p450 94b3 & swissprot: Cytochrome P450 94B3 & original description: none	2.54339	3.49398
11.7.3.5	Phytohormone action.jasmonic acid.conjugation and degradation.jasmonic acid oxidase *(JOX/JAO)	ms.gene77357	Transcript	mercator4v5.0: jasmonic acid oxidase *(JOX/JAO) & prot-scriber: fe2og dioxygenase domain containing protein & swissprot: Probable 2-oxoglutarate-dependent dioxygenase At5g05600 & original description: none	2.36114	2.1723
11.7.3.5	Phytohormone action.jasmonic acid.conjugation and degradation.jasmonic acid oxidase *(JOX/JAO)	ms.gene84184	Transcript	mercator4v5.0: jasmonic acid oxidase *(JOX/JAO) & prot-scriber: fe2og dioxygenase domain containing protein & swissprot: Probable 2-oxoglutarate-dependent dioxygenase At5g05600 & original description: none	3.99097	3.59109
11.7.3.5	Phytohormone action.jasmonic acid.conjugation and degradation.jasmonic acid oxidase *(JOX/JAO)	ms.gene94671	Transcript	mercator4v5.0: jasmonic acid oxidase *(JOX/JAO) & prot-scriber: fe2og dioxygenase domain containing protein & swissprot: Probable 2-oxoglutarate-dependent dioxygenase At5g05600 & original description: none	2.67978	2.57264
11.7.3.6	Phytohormone action.jasmonic acid.conjugation and degradation.jasmonate sulfotransferase *(ST2)	novel.18965	Transcript	mercator4v5.0: jasmonate sulfotransferase *(ST2) & prot-scriber: quality protein cytosolic sulfotransferase & swissprot: Cytosolic sulfotransferase 15 & original description: none	-1.67469	-2.29553
11.8.2.1	Phytohormone action.salicylic acid.perception and signal transduction.receptor protein *(NPR3/4)	ms.gene017050	Transcript	mercator4v5.0: receptor protein *(NPR3/4) & prot-scriber: btb poz domain and ankyrin repeat containing protein npr & swissprot: BTB/POZ domain and ankyrin repeat-containing protein NPR1 & original description: none	2.13795	-0.106192
11.8.2.1	Phytohormone action.salicylic acid.perception and signal transduction.receptor protein *(NPR3/4)	ms.gene02035	Transcript	mercator4v5.0: receptor protein *(NPR3/4) & prot-scriber: btb poz domain and ankyrin repeat containing protein npr & swissprot: BTB/POZ domain and ankyrin repeat-containing protein NPR1 & original description: none	1.16046	2.56918
11.8.4.1	Phytohormone action.salicylic acid.transport.salicylic acid transporter *(EDS5)	ms.gene062909	Transcript	mercator4v5.0: salicylic acid transporter *(EDS5) & prot-scriber: arath protein detoxification 46 & swissprot: Protein DETOXIFICATION 46, chloroplastic & original description: none	-1.12905	-3.2074
11.9.1.5	Phytohormone action.strigolactone.biosynthesis.oxidoreductase *(LBO)	ms.gene004598	Transcript	mercator4v5.0: oxidoreductase *(LBO) & prot-scriber: fe2og dioxygenase domain containing protein & swissprot: Protein SRG1 & original description: none	3.4129	2.37302
11.9.1.6	Phytohormone action.strigolactone.biosynthesis.carlactonoic acid carboxyl methyltransferase	ms.gene063995	Transcript	mercator4v5.0: carlactonoic acid carboxyl methyltransferase & prot-scriber: salicylate o methyltransferase & swissprot: Probable methyltransferase TCM_000336 & original description: none	2.50032	1.99865
11.10.1.1.1	Phytohormone action.signalling peptides.NCRP (non-cysteine-rich-peptide) category.PIP/PIPL-peptide activity.PIP/PIPL-precursor polypeptide	ms.gene20249	Transcript	mercator4v5.0: PIP/PIPL precursor polypeptide & prot-scriber: eukaryotic peptide chain release factor gtp binding subunit & swissprot: no annotation & original description: none	3.22134	2.84117
11.10.1.1.1	Phytohormone action.signalling peptides.NCRP (non-cysteine-rich-peptide) category.PIP/PIPL-peptide activity.PIP/PIPL-precursor polypeptide	novel.9413	Transcript	mercator4v5.0: PIP/PIPL precursor polypeptide & prot-scriber: transmembrane protein & swissprot: no annotation & original description: none	2.26753	-0.212853
11.10.1.1.2	Phytohormone action.signalling peptides.NCRP (non-cysteine-rich-peptide) category.PIP/PIPL-peptide activity.PIP/PIPL peptide receptor *(RLK7)	ms.gene014576	Transcript	mercator4v5.0: PIP/PIPL peptide receptor *(RLK7) & prot-scriber: leucine rich repeat receptor serine threonine protein kinase & swissprot: Receptor-like protein kinase 7 & original description: none	1.454	2.54994
11.10.1.1.2	Phytohormone action.signalling peptides.NCRP (non-cysteine-rich-peptide) category.PIP/PIPL-peptide activity.PIP/PIPL peptide receptor *(RLK7)	ms.gene40223	Transcript	mercator4v5.0: PIP/PIPL peptide receptor *(RLK7) & prot-scriber: leucine rich repeat receptor serine threonine protein kinase & swissprot: Receptor-like protein kinase 7 & original description: none	3.24243	1.50651
11.10.1.1.2	Phytohormone action.signalling peptides.NCRP (non-cysteine-rich-peptide) category.PIP/PIPL-peptide activity.PIP/PIPL peptide receptor *(RLK7)	ms.gene69092	Transcript	mercator4v5.0: PIP/PIPL peptide receptor *(RLK7) & prot-scriber: leucine rich repeat receptor serine threonine protein kinase & swissprot: Receptor-like protein kinase 7 & original description: none	3.24891	3.10464
11.10.1.3.1	Phytohormone action.signalling peptides.NCRP (non-cysteine-rich-peptide) category.CEP-peptide activity.CEP-precursor polypeptide	ms.gene01607	Transcript	mercator4v5.0: CEP precursor polypeptide & prot-scriber: precursor of cep & swissprot: no annotation & original description: none	1.27664	1.49783
11.10.1.4.2	Phytohormone action.signalling peptides.NCRP (non-cysteine-rich-peptide) category.CIF-peptide activity.CIF-precursor polypeptide	ms.gene016656	Transcript	mercator4v5.0: CIF precursor polypeptide & prot-scriber: protein casparian strip integrity factor & swissprot: no annotation & original description: none	1.85701	-1.43873
11.10.1.6.1	Phytohormone action.signalling peptides.NCRP (non-cysteine-rich-peptide) category.DVL/ROT-peptide activity.DVL/RTFL-precursor polypeptide	novel.10128	Transcript	mercator4v5.0: DVL/RTFL precursor polypeptide & prot-scriber: small polypeptide devil & swissprot: no annotation & original description: none	2.44117	4.3884
11.10.1.7.2	Phytohormone action.signalling peptides.NCRP (non-cysteine-rich-peptide) category.GLV/RGF/CLEL-peptide activity.RGF-peptide receptor *(RGFR)	ms.gene65144	Transcript	mercator4v5.0: RGF-peptide receptor *(RGFR) & prot-scriber: leucine rich repeat receptor serine threonine protein kinase rgi & swissprot: LRR receptor-like serine/threonine-protein kinase RGI2 & original description: none	-2.72405	-0.192551
11.10.1.8.2	Phytohormone action.signalling peptides.NCRP (non-cysteine-rich-peptide) category.CLE-TDIF-peptide activity.TDIF-peptide receptor *(PXY)	ms.gene85066	Transcript	mercator4v5.0: TDIF-peptide receptor *(PXY) & prot-scriber: leucine rich repeat receptor serine threonine protein kinase & swissprot: Leucine-rich repeat receptor-like protein kinase TDR & original description: none	-1.21672	-3.32487
11.10.1.9.1	Phytohormone action.signalling peptides.NCRP (non-cysteine-rich-peptide) category.CLE-peptide activity.CLE-precursor polypeptide	novel.3963	Transcript	mercator4v5.0: CLE precursor polypeptide & prot-scriber: esr cle protein & swissprot: no annotation & original description: none	-1.48367	-5.13529
11.10.1.11.1	Phytohormone action.signalling peptides.NCRP (non-cysteine-rich-peptide) category.PNP-peptide activity.PNP precursor polypeptide	ms.gene014822	Transcript	mercator4v5.0: PNP precursor polypeptide & prot-scriber: expansin eg domain containing protein & swissprot: no annotation & original description: none	1.96135	1.7384
11.10.1.11.1	Phytohormone action.signalling peptides.NCRP (non-cysteine-rich-peptide) category.PNP-peptide activity.PNP precursor polypeptide	ms.gene32619	Transcript	mercator4v5.0: PNP precursor polypeptide & prot-scriber: expansin eg domain containing protein & swissprot: no annotation & original description: none	-1.66408	-1.28006
11.10.1.11.2	Phytohormone action.signalling peptides.NCRP (non-cysteine-rich-peptide) category.PNP-peptide activity.PNP peptide receptor *(PNP-R)	ms.gene009450	Transcript	mercator4v5.0: PNP peptide receptor *(PNP-R) & prot-scriber: lrrnt 2 domain containing protein & swissprot: LRR receptor-like serine/threonine-protein kinase GSO1 & original description: none	1.29927	3.24597
11.10.1.11.2	Phytohormone action.signalling peptides.NCRP (non-cysteine-rich-peptide) category.PNP-peptide activity.PNP peptide receptor *(PNP-R)	ms.gene51623	Transcript	mercator4v5.0: PNP peptide receptor *(PNP-R) & prot-scriber: lrrnt 2 domain containing protein & swissprot: Probable inactive leucine-rich repeat receptor kinase XIAO & original description: none	1.8604	2.88681
11.10.1.11.2	Phytohormone action.signalling peptides.NCRP (non-cysteine-rich-peptide) category.PNP-peptide activity.PNP peptide receptor *(PNP-R)	ms.gene56252	Transcript	mercator4v5.0: PNP peptide receptor *(PNP-R) & prot-scriber: lrrnt 2 domain containing protein & swissprot: LRR receptor-like serine/threonine-protein kinase GSO1 & original description: none	1.34695	2.08152
11.10.1.11.2	Phytohormone action.signalling peptides.NCRP (non-cysteine-rich-peptide) category.PNP-peptide activity.PNP peptide receptor *(PNP-R)	ms.gene84379	Transcript	mercator4v5.0: PNP peptide receptor *(PNP-R) & prot-scriber: lrrnt 2 domain containing protein & swissprot: LRR receptor-like serine/threonine-protein kinase GSO1 & original description: none	2.73591	3.45208
11.10.1.12.1	Phytohormone action.signalling peptides.NCRP (non-cysteine-rich-peptide) category.PSY-peptide activity.PSY precursor polypeptide	ms.gene042500	Transcript	mercator4v5.0: PSY precursor polypeptide & prot-scriber: no annotation & swissprot: no annotation & original description: none	-4.04387	-3.24235
11.10.1.13.1	Phytohormone action.signalling peptides.NCRP (non-cysteine-rich-peptide) category.CAPE-peptide activity.CAPE precursor polypeptide	ms.gene01272	Transcript	mercator4v5.0: CAPE precursor polypeptide & prot-scriber: scp domain containing protein & swissprot: Pathogenesis-related protein 1 & original description: none	2.8083	-1.87691
11.10.1.13.1	Phytohormone action.signalling peptides.NCRP (non-cysteine-rich-peptide) category.CAPE-peptide activity.CAPE precursor polypeptide	ms.gene01685	Transcript	mercator4v5.0: CAPE precursor polypeptide & prot-scriber: scp domain containing protein & swissprot: Pathogenesis-related protein 1 & original description: none	2.13392	-1.52884
11.10.1.13.1	Phytohormone action.signalling peptides.NCRP (non-cysteine-rich-peptide) category.CAPE-peptide activity.CAPE precursor polypeptide	ms.gene87373	Transcript	mercator4v5.0: CAPE precursor polypeptide & prot-scriber: scp domain containing protein & swissprot: STS14 protein & original description: none	-6.66908	-2.45359
11.10.1.13.1	Phytohormone action.signalling peptides.NCRP (non-cysteine-rich-peptide) category.CAPE-peptide activity.CAPE precursor polypeptide	novel.5142	Transcript	mercator4v5.0: CAPE precursor polypeptide & prot-scriber: scp domain containing protein & swissprot: Pathogenesis-related protein 1 & original description: none	1.94555	1.5058
11.10.1.14.1	Phytohormone action.signalling peptides.NCRP (non-cysteine-rich-peptide) category.SCREW-peptide activity.SCREW precursor polypeptide	ms.gene004753	Transcript	mercator4v5.0: SCREW precursor polypeptide & prot-scriber: protein pin likes & swissprot: no annotation & original description: none	2.28378	1.81215
11.10.1.14.1	Phytohormone action.signalling peptides.NCRP (non-cysteine-rich-peptide) category.SCREW-peptide activity.SCREW precursor polypeptide	ms.gene053428	Transcript	mercator4v5.0: SCREW precursor polypeptide & prot-scriber: protein pin likes & swissprot: no annotation & original description: none	2.64326	5.60475
11.10.1.14.1	Phytohormone action.signalling peptides.NCRP (non-cysteine-rich-peptide) category.SCREW-peptide activity.SCREW precursor polypeptide	ms.gene063730	Transcript	mercator4v5.0: SCREW precursor polypeptide & prot-scriber: protein pin likes & swissprot: no annotation & original description: none	5.44294	6.45874
11.10.1.14.1	Phytohormone action.signalling peptides.NCRP (non-cysteine-rich-peptide) category.SCREW-peptide activity.SCREW precursor polypeptide	ms.gene073875	Transcript	mercator4v5.0: SCREW precursor polypeptide & prot-scriber: protein pin likes & swissprot: no annotation & original description: none	5.13536	6.22909
11.10.1.14.1	Phytohormone action.signalling peptides.NCRP (non-cysteine-rich-peptide) category.SCREW-peptide activity.SCREW precursor polypeptide	ms.gene32139	Transcript	mercator4v5.0: SCREW precursor polypeptide & prot-scriber: protein pin likes & swissprot: no annotation & original description: none	2.10617	4.07127
11.10.1.14.1	Phytohormone action.signalling peptides.NCRP (non-cysteine-rich-peptide) category.SCREW-peptide activity.SCREW precursor polypeptide	novel.3684	Transcript	mercator4v5.0: SCREW precursor polypeptide & prot-scriber: transferase family protein & swissprot: no annotation & original description: none	2.79665	3.25886
11.10.1.14.2	Phytohormone action.signalling peptides.NCRP (non-cysteine-rich-peptide) category.SCREW-peptide activity.SCREW peptide receptor *(NUT)	ms.gene014603	Transcript	mercator4v5.0: SCREW peptide receptor *(NUT) & prot-scriber: leucine rich repeat receptor serine threonine protein kinase & swissprot: Receptor-like protein kinase HSL1 & original description: none	3.65099	2.04655
11.10.1.14.2	Phytohormone action.signalling peptides.NCRP (non-cysteine-rich-peptide) category.SCREW-peptide activity.SCREW peptide receptor *(NUT)	ms.gene059547	Transcript	mercator4v5.0: SCREW peptide receptor *(NUT) & prot-scriber: leucine rich repeat receptor serine threonine protein kinase & swissprot: Receptor-like protein kinase HSL1 & original description: none	2.09879	4.18447
11.10.1.14.2	Phytohormone action.signalling peptides.NCRP (non-cysteine-rich-peptide) category.SCREW-peptide activity.SCREW peptide receptor *(NUT)	ms.gene063311	Transcript	mercator4v5.0: SCREW peptide receptor *(NUT) & prot-scriber: leucine rich repeat receptor serine threonine protein kinase & swissprot: Receptor-like protein kinase HSL1 & original description: none	3.03734	3.96257
11.10.1.14.2	Phytohormone action.signalling peptides.NCRP (non-cysteine-rich-peptide) category.SCREW-peptide activity.SCREW peptide receptor *(NUT)	ms.gene66422	Transcript	mercator4v5.0: SCREW peptide receptor *(NUT) & prot-scriber: leucine rich repeat receptor serine threonine protein kinase & swissprot: LRR receptor-like serine/threonine-protein kinase HSL2 & original description: none	1.23507	2.93054
11.10.2.1.1	Phytohormone action.signalling peptides.CRP (cysteine-rich-peptide) category.GASA/GAST-peptide activity.GASA-precursor polypeptide	ms.gene24451	Transcript	mercator4v5.0: GASA precursor polypeptide & prot-scriber: peamaclein & swissprot: Snakin-1 & original description: none	3.24255	2.97153
11.10.2.1.1	Phytohormone action.signalling peptides.CRP (cysteine-rich-peptide) category.GASA/GAST-peptide activity.GASA-precursor polypeptide	ms.gene57122	Transcript	mercator4v5.0: GASA precursor polypeptide & prot-scriber: gibberellin regulated protein & swissprot: Gibberellin-regulated protein 14 & original description: none	-2.63492	-4.83901
11.10.2.4.2	Phytohormone action.signalling peptides.CRP (cysteine-rich-peptide) category.RALF/RALFL-peptide activity.RALF-peptide receptor *(CrRLK1L)	ms.gene67393	Transcript	mercator4v5.0: RALF-peptide receptor *(CrRLK1L) & prot-scriber: protein kinase domain containing & swissprot: Receptor-like protein kinase HERK 1 & original description: none	2.27255	2.42758

## Sheet: redox homeostasis
Supplemental table S3. Overrepresented genes in each patnway identified by PageMan analysis
BinCode	BinName	id	type	description	NaCl vs CK	MeJA+NaCl vs CK
10.1.1.2	Redox homeostasis.reactive oxygen scavenging.superoxide dismutase activities.manganese superoxide dismutase *(MSD)	ms.gene013412	Transcript	mercator4v5.0: manganese superoxide dismutase *(MSD) & prot-scriber: superoxide dismutase 3 1 & swissprot: Superoxide dismutase [Mn], mitochondrial & original description: none	-5.93102	-1.1491
10.1.1.3	Redox homeostasis.reactive oxygen scavenging.superoxide dismutase activities.copper/zinc superoxide dismutase *(CSD)	ms.gene09134	Transcript	mercator4v5.0: copper/zinc superoxide dismutase *(CSD) & prot-scriber: superoxide dismutase [cu zn] 2 & swissprot: Superoxide dismutase [Cu-Zn], chloroplastic & original description: none	-1.79408	-2.46788
10.1.3	Redox homeostasis.reactive oxygen scavenging.glutathione peroxidase	ms.gene030404	Transcript	mercator4v5.0: glutathione peroxidase & prot-scriber: hydroperoxide glutathione peroxidase 1 & swissprot: Probable phospholipid hydroperoxide glutathione peroxidase & original description: none	2.26032	2.97964
10.1.3	Redox homeostasis.reactive oxygen scavenging.glutathione peroxidase	ms.gene72150	Transcript	mercator4v5.0: glutathione peroxidase & prot-scriber: hydroperoxide glutathione peroxidase 1 & swissprot: Probable phospholipid hydroperoxide glutathione peroxidase & original description: none	1.6327	1.7091
10.2.1.1	Redox homeostasis.glutathione-based redox regulation.glutathione biosynthesis.gamma-glutamyl:cysteine ligase	ms.gene019885	Transcript	mercator4v5.0: gamma-glutamyl:cysteine ligase & prot-scriber: glutamate cysteine ligase chloroplastic & swissprot: Glutamate--cysteine ligase, chloroplastic & original description: none	-1.99154	-5.11611
10.2.1.1	Redox homeostasis.glutathione-based redox regulation.glutathione biosynthesis.gamma-glutamyl:cysteine ligase	ms.gene67293	Transcript	mercator4v5.0: gamma-glutamyl:cysteine ligase & prot-scriber: glutamate cysteine ligase chloroplastic & swissprot: Glutamate--cysteine ligase, chloroplastic & original description: none	-2.22919	-1.9948
10.2.1.1	Redox homeostasis.glutathione-based redox regulation.glutathione biosynthesis.gamma-glutamyl:cysteine ligase	ms.gene74720	Transcript	mercator4v5.0: gamma-glutamyl:cysteine ligase & prot-scriber: glutamate cysteine ligase chloroplastic & swissprot: Glutamate--cysteine ligase, chloroplastic & original description: none	-2.11523	-2.81084
10.2.1.2	Redox homeostasis.glutathione-based redox regulation.glutathione biosynthesis.glutathione synthetase *(GS)	ms.gene072443	Transcript	mercator4v5.0: glutathione synthetase *(GS) & prot-scriber: glutathione synthetase & swissprot: Glutathione synthetase, chloroplastic & original description: none	1.80696	3.14722
10.2.1.2	Redox homeostasis.glutathione-based redox regulation.glutathione biosynthesis.glutathione synthetase *(GS)	ms.gene29310	Transcript	mercator4v5.0: glutathione synthetase *(GS) & prot-scriber: glutathione synthetase & swissprot: Glutathione synthetase, chloroplastic & original description: none	1.9885	2.44604
10.2.2.3	Redox homeostasis.glutathione-based redox regulation.glutathione degradation.deaminated-glutathione amidase	ms.gene046131	Transcript	mercator4v5.0: deaminated-glutathione amidase & prot-scriber: cn hydrolase domain containing protein & swissprot: Deaminated glutathione amidase, chloroplastic/cytosolic & original description: none	-6.37464	-4.96492
10.2.3.1	Redox homeostasis.glutathione-based redox regulation.glutathione S-transferase activities.class zeta glutathione S-transferase	ms.gene042064	Transcript	mercator4v5.0: class zeta glutathione S-transferase & prot-scriber: glutathione transferase & swissprot: Glutathione S-transferase zeta class & original description: none	3.49201	1.92326
10.2.3.1	Redox homeostasis.glutathione-based redox regulation.glutathione S-transferase activities.class zeta glutathione S-transferase	ms.gene43463	Transcript	mercator4v5.0: class zeta glutathione S-transferase & prot-scriber: glutathione transferase & swissprot: Glutathione S-transferase zeta class & original description: none	2.14199	1.88692
10.2.3.3	Redox homeostasis.glutathione-based redox regulation.glutathione S-transferase activities.class tau glutathione S-transferase	ms.gene005690	Transcript	mercator4v5.0: class tau glutathione S-transferase & prot-scriber: arath glutathione s tranferae & swissprot: Probable glutathione S-transferase & original description: none	2.33274	2.22434
10.2.3.3	Redox homeostasis.glutathione-based redox regulation.glutathione S-transferase activities.class tau glutathione S-transferase	ms.gene008455	Transcript	mercator4v5.0: class tau glutathione S-transferase & prot-scriber: arath glutathione s tranferae & swissprot: Probable glutathione S-transferase parA & original description: none	2.86552	3.62141
10.2.3.3	Redox homeostasis.glutathione-based redox regulation.glutathione S-transferase activities.class tau glutathione S-transferase	ms.gene008456	Transcript	mercator4v5.0: class tau glutathione S-transferase & prot-scriber: arath glutathione s tranferae & swissprot: Probable glutathione S-transferase parA & original description: none	3.56311	4.29403
10.2.3.3	Redox homeostasis.glutathione-based redox regulation.glutathione S-transferase activities.class tau glutathione S-transferase	ms.gene023607	Transcript	mercator4v5.0: class tau glutathione S-transferase & prot-scriber: arath glutathione s tranferae & swissprot: Probable glutathione S-transferase & original description: none	1.96302	3.74845
10.2.3.3	Redox homeostasis.glutathione-based redox regulation.glutathione S-transferase activities.class tau glutathione S-transferase	ms.gene029980	Transcript	mercator4v5.0: class tau glutathione S-transferase & prot-scriber: arath glutathione s tranferae & swissprot: Probable glutathione S-transferase & original description: none	1.77033	2.58294
10.2.3.3	Redox homeostasis.glutathione-based redox regulation.glutathione S-transferase activities.class tau glutathione S-transferase	ms.gene037390	Transcript	mercator4v5.0: class tau glutathione S-transferase & prot-scriber: arath glutathione s tranferae & swissprot: Probable glutathione S-transferase & original description: none	4.60608	4.074
10.2.3.3	Redox homeostasis.glutathione-based redox regulation.glutathione S-transferase activities.class tau glutathione S-transferase	ms.gene039178	Transcript	mercator4v5.0: class tau glutathione S-transferase & prot-scriber: arath glutathione s tranferae & swissprot: Probable glutathione S-transferase parC & original description: none	2.59485	4.97349
10.2.3.3	Redox homeostasis.glutathione-based redox regulation.glutathione S-transferase activities.class tau glutathione S-transferase	ms.gene049573	Transcript	mercator4v5.0: class tau glutathione S-transferase & prot-scriber: arath glutathione s tranferae & swissprot: Probable glutathione S-transferase parA & original description: none	3.63884	3.60073
10.2.3.3	Redox homeostasis.glutathione-based redox regulation.glutathione S-transferase activities.class tau glutathione S-transferase	ms.gene05141	Transcript	mercator4v5.0: class tau glutathione S-transferase & prot-scriber: arath glutathione s tranferae & swissprot: Probable glutathione S-transferase parA & original description: none	2.93768	2.83129
10.2.3.3	Redox homeostasis.glutathione-based redox regulation.glutathione S-transferase activities.class tau glutathione S-transferase	ms.gene05142	Transcript	mercator4v5.0: class tau glutathione S-transferase & prot-scriber: arath glutathione s tranferae & swissprot: Probable glutathione S-transferase parA & original description: none	3.86932	3.69768
10.2.3.3	Redox homeostasis.glutathione-based redox regulation.glutathione S-transferase activities.class tau glutathione S-transferase	ms.gene055139	Transcript	mercator4v5.0: class tau glutathione S-transferase & prot-scriber: arath glutathione s tranferae & swissprot: Probable glutathione S-transferase & original description: none	1.37912	3.54727
10.2.3.3	Redox homeostasis.glutathione-based redox regulation.glutathione S-transferase activities.class tau glutathione S-transferase	ms.gene055143	Transcript	mercator4v5.0: class tau glutathione S-transferase & prot-scriber: arath glutathione s tranferae & swissprot: Probable glutathione S-transferase & original description: none	1.87511	3.92811
10.2.3.3	Redox homeostasis.glutathione-based redox regulation.glutathione S-transferase activities.class tau glutathione S-transferase	ms.gene055150	Transcript	mercator4v5.0: class tau glutathione S-transferase & prot-scriber: arath glutathione s tranferae & swissprot: Probable glutathione S-transferase & original description: none	1.86486	2.90408
10.2.3.3	Redox homeostasis.glutathione-based redox regulation.glutathione S-transferase activities.class tau glutathione S-transferase	ms.gene062845	Transcript	mercator4v5.0: class tau glutathione S-transferase & prot-scriber: arath glutathione s tranferae & swissprot: Probable glutathione S-transferase & original description: none	-3.20553	-0.838752
10.2.3.3	Redox homeostasis.glutathione-based redox regulation.glutathione S-transferase activities.class tau glutathione S-transferase	ms.gene062847	Transcript	mercator4v5.0: class tau glutathione S-transferase & prot-scriber: arath glutathione s tranferae & swissprot: Probable glutathione S-transferase parC & original description: none	1.84306	3.4967
10.2.3.3	Redox homeostasis.glutathione-based redox regulation.glutathione S-transferase activities.class tau glutathione S-transferase	ms.gene063431	Transcript	mercator4v5.0: class tau glutathione S-transferase & prot-scriber: arath glutathione s tranferae & swissprot: Probable glutathione S-transferase & original description: none	1.1896	1.13
10.2.3.3	Redox homeostasis.glutathione-based redox regulation.glutathione S-transferase activities.class tau glutathione S-transferase	ms.gene063433	Transcript	mercator4v5.0: class tau glutathione S-transferase & prot-scriber: arath glutathione s tranferae & swissprot: Probable glutathione S-transferase & original description: none	2.81645	3.56045
10.2.3.3	Redox homeostasis.glutathione-based redox regulation.glutathione S-transferase activities.class tau glutathione S-transferase	ms.gene21351	Transcript	mercator4v5.0: class tau glutathione S-transferase & prot-scriber: arath glutathione s tranferae & swissprot: Probable glutathione S-transferase & original description: none	-2.81001	1.85722
10.2.3.3	Redox homeostasis.glutathione-based redox regulation.glutathione S-transferase activities.class tau glutathione S-transferase	ms.gene21358	Transcript	mercator4v5.0: class tau glutathione S-transferase & prot-scriber: arath glutathione s tranferae & swissprot: Probable glutathione S-transferase & original description: none	2.0663	1.41927
10.2.3.3	Redox homeostasis.glutathione-based redox regulation.glutathione S-transferase activities.class tau glutathione S-transferase	ms.gene21584	Transcript	mercator4v5.0: class tau glutathione S-transferase & prot-scriber: arath glutathione s tranferae & swissprot: Probable glutathione S-transferase & original description: none	1.97	2.70708
10.2.3.3	Redox homeostasis.glutathione-based redox regulation.glutathione S-transferase activities.class tau glutathione S-transferase	ms.gene41459	Transcript	mercator4v5.0: class tau glutathione S-transferase & prot-scriber: arath glutathione s tranferae & swissprot: Probable glutathione S-transferase parA & original description: none	1.83057	3.21111
10.2.3.3	Redox homeostasis.glutathione-based redox regulation.glutathione S-transferase activities.class tau glutathione S-transferase	ms.gene41460	Transcript	mercator4v5.0: class tau glutathione S-transferase & prot-scriber: arath glutathione s tranferae & swissprot: Probable glutathione S-transferase parA & original description: none	2.84446	3.46738
10.2.3.3	Redox homeostasis.glutathione-based redox regulation.glutathione S-transferase activities.class tau glutathione S-transferase	ms.gene46045	Transcript	mercator4v5.0: class tau glutathione S-transferase & prot-scriber: arath glutathione s tranferae & swissprot: Probable glutathione S-transferase & original description: none	1.87715	3.46199
10.2.3.3	Redox homeostasis.glutathione-based redox regulation.glutathione S-transferase activities.class tau glutathione S-transferase	ms.gene46048	Transcript	mercator4v5.0: class tau glutathione S-transferase & prot-scriber: glutathione s tranferae & swissprot: Probable glutathione S-transferase & original description: none	-1.46795	-0.528937
10.2.3.3	Redox homeostasis.glutathione-based redox regulation.glutathione S-transferase activities.class tau glutathione S-transferase	ms.gene46055	Transcript	mercator4v5.0: class tau glutathione S-transferase & prot-scriber: arath glutathione s tranferae & swissprot: Probable glutathione S-transferase & original description: none	2.08965	2.96266
10.2.3.3	Redox homeostasis.glutathione-based redox regulation.glutathione S-transferase activities.class tau glutathione S-transferase	ms.gene58534	Transcript	mercator4v5.0: class tau glutathione S-transferase & prot-scriber: glutathione s tranferae & swissprot: Glutathione S-transferase U17 & original description: none	6.10916	5.71572
10.2.3.3	Redox homeostasis.glutathione-based redox regulation.glutathione S-transferase activities.class tau glutathione S-transferase	ms.gene77424	Transcript	mercator4v5.0: class tau glutathione S-transferase & prot-scriber: glutathione s tranferae & swissprot: Glutathione S-transferase U9 & original description: none	3.59776	2.64689
10.2.3.3	Redox homeostasis.glutathione-based redox regulation.glutathione S-transferase activities.class tau glutathione S-transferase	ms.gene84554	Transcript	mercator4v5.0: class tau glutathione S-transferase & prot-scriber: arath glutathione s tranferae & swissprot: Probable glutathione S-transferase & original description: none	2.15392	3.12063
10.2.3.3	Redox homeostasis.glutathione-based redox regulation.glutathione S-transferase activities.class tau glutathione S-transferase	ms.gene89245	Transcript	mercator4v5.0: class tau glutathione S-transferase & prot-scriber: arath glutathione s tranferae & swissprot: Probable glutathione S-transferase & original description: none	-1.04408	2.61084
10.2.3.3	Redox homeostasis.glutathione-based redox regulation.glutathione S-transferase activities.class tau glutathione S-transferase	ms.gene89246	Transcript	mercator4v5.0: class tau glutathione S-transferase & prot-scriber: arath glutathione s tranferae & swissprot: Probable glutathione S-transferase & original description: none	1.16747	3.50784
10.2.3.3	Redox homeostasis.glutathione-based redox regulation.glutathione S-transferase activities.class tau glutathione S-transferase	ms.gene89250	Transcript	mercator4v5.0: class tau glutathione S-transferase & prot-scriber: arath glutathione s tranferae & swissprot: Probable glutathione S-transferase & original description: none	1.7065	3.75572
10.2.3.3	Redox homeostasis.glutathione-based redox regulation.glutathione S-transferase activities.class tau glutathione S-transferase	ms.gene89255	Transcript	mercator4v5.0: class tau glutathione S-transferase & prot-scriber: glutathione s tranferae & swissprot: Probable glutathione S-transferase & original description: none	1.97686	3.18033
10.2.3.3	Redox homeostasis.glutathione-based redox regulation.glutathione S-transferase activities.class tau glutathione S-transferase	ms.gene89260	Transcript	mercator4v5.0: class tau glutathione S-transferase & prot-scriber: arath glutathione s tranferae & swissprot: Probable glutathione S-transferase & original description: none	1.38003	1.20594
10.2.3.3	Redox homeostasis.glutathione-based redox regulation.glutathione S-transferase activities.class tau glutathione S-transferase	ms.gene94264	Transcript	mercator4v5.0: class tau glutathione S-transferase & prot-scriber: arath glutathione s tranferae & swissprot: Probable glutathione S-transferase & original description: none	-3.56654	-0.129884
10.2.3.3	Redox homeostasis.glutathione-based redox regulation.glutathione S-transferase activities.class tau glutathione S-transferase	ms.gene94266	Transcript	mercator4v5.0: class tau glutathione S-transferase & prot-scriber: arath glutathione s tranferae & swissprot: Probable glutathione S-transferase & original description: none	2.72141	3.19643
10.2.3.4	Redox homeostasis.glutathione-based redox regulation.glutathione S-transferase activities.class phi glutathione S-transferase	ms.gene005620	Transcript	mercator4v5.0: class phi glutathione S-transferase & prot-scriber: arath glutathione s tranferae & swissprot: Glutathione S-transferase PARB & original description: none	-2.80552	3.12694
10.2.3.4	Redox homeostasis.glutathione-based redox regulation.glutathione S-transferase activities.class phi glutathione S-transferase	ms.gene038279	Transcript	mercator4v5.0: class phi glutathione S-transferase & prot-scriber: arath glutathione s tranferae & swissprot: Glutathione S-transferase F9 & original description: none	-1.22958	-2.86643
10.2.3.4	Redox homeostasis.glutathione-based redox regulation.glutathione S-transferase activities.class phi glutathione S-transferase	ms.gene07196	Transcript	mercator4v5.0: class phi glutathione S-transferase & prot-scriber: arath glutathione s tranferae & swissprot: Glutathione S-transferase & original description: none	1.51927	2.27683
10.2.3.5	Redox homeostasis.glutathione-based redox regulation.glutathione S-transferase activities.class lambda glutathione S-transferase	ms.gene073804	Transcript	mercator4v5.0: class lambda glutathione S-transferase & prot-scriber: gst n termial domai cotaiig protei & swissprot: Glutathione S-transferase L3 & original description: none	2.63922	2.29218
10.3.2.1	Redox homeostasis.thiol-based redox regulation.peroxiredoxin activities.typical 2-Cys peroxiredoxin *(2-CysPrx)	ms.gene025636	Transcript	mercator4v5.0: typical 2-Cys peroxiredoxin *(2-CysPrx) & prot-scriber: thioredoxin dependent peroxiredoxin & swissprot: 2-Cys peroxiredoxin BAS1-like, chloroplastic & original description: none	-3.69273	-1.77425
10.3.3.2	Redox homeostasis.thiol-based redox regulation.thioredoxin activities.H-type thioredoxin *(Trx-H)	ms.gene006767	Transcript	mercator4v5.0: H-type thioredoxin *(Trx-H) & prot-scriber: thioredoxin domain containing protein & swissprot: Thioredoxin-like protein CXXS1 & original description: none	3.2192	4.47584
10.3.3.2	Redox homeostasis.thiol-based redox regulation.thioredoxin activities.H-type thioredoxin *(Trx-H)	ms.gene01283	Transcript	mercator4v5.0: H-type thioredoxin *(Trx-H) & prot-scriber: thioredoxin domain containing protein & swissprot: Thioredoxin-like protein CXXS1 & original description: none	2.78635	1.80308
10.3.3.2	Redox homeostasis.thiol-based redox regulation.thioredoxin activities.H-type thioredoxin *(Trx-H)	ms.gene01696	Transcript	mercator4v5.0: H-type thioredoxin *(Trx-H) & prot-scriber: thioredoxin domain containing protein & swissprot: Thioredoxin-like protein CXXS1 & original description: none	2.79436	2.39028
10.3.3.2	Redox homeostasis.thiol-based redox regulation.thioredoxin activities.H-type thioredoxin *(Trx-H)	ms.gene031529	Transcript	mercator4v5.0: H-type thioredoxin *(Trx-H) & prot-scriber: thioredoxin domain containing protein & swissprot: Thioredoxin-like protein CXXS1 & original description: none	2.69912	3.85476
10.3.3.2	Redox homeostasis.thiol-based redox regulation.thioredoxin activities.H-type thioredoxin *(Trx-H)	ms.gene032761	Transcript	mercator4v5.0: H-type thioredoxin *(Trx-H) & prot-scriber: thioredoxin domain containing protein & swissprot: Thioredoxin H2 & original description: none	-1.46956	-4.50089
10.3.3.2	Redox homeostasis.thiol-based redox regulation.thioredoxin activities.H-type thioredoxin *(Trx-H)	ms.gene49609	Transcript	mercator4v5.0: H-type thioredoxin *(Trx-H) & prot-scriber: thioredoxin domain containing protein & swissprot: Thioredoxin H2 & original description: none	-1.46439	-2.39578
10.3.3.2	Redox homeostasis.thiol-based redox regulation.thioredoxin activities.H-type thioredoxin *(Trx-H)	ms.gene49610	Transcript	mercator4v5.0: H-type thioredoxin *(Trx-H) & prot-scriber: thioredoxin domain containing protein & swissprot: Thioredoxin H2 & original description: none	-1.5928	-5.10379
10.3.3.2	Redox homeostasis.thiol-based redox regulation.thioredoxin activities.H-type thioredoxin *(Trx-H)	ms.gene56558	Transcript	mercator4v5.0: H-type thioredoxin *(Trx-H) & prot-scriber: thioredoxin domain containing protein & swissprot: Thioredoxin-like protein CXXS1 & original description: none	4.28228	4.81342
10.3.3.2	Redox homeostasis.thiol-based redox regulation.thioredoxin activities.H-type thioredoxin *(Trx-H)	ms.gene96813	Transcript	mercator4v5.0: H-type thioredoxin *(Trx-H) & prot-scriber: thioredoxin domain containing protein & swissprot: Thioredoxin-like protein CXXS1 & original description: none	3.75492	4.85038
10.3.3.7	Redox homeostasis.thiol-based redox regulation.thioredoxin activities.atypical thioredoxin *(ACHT)	ms.gene018913	Transcript	mercator4v5.0: atypical thioredoxin *(ACHT) & prot-scriber: thioredoxin domain containing protein & swissprot: Thioredoxin-like 1-2, chloroplastic & original description: none	3.21713	2.57845
10.3.3.7	Redox homeostasis.thiol-based redox regulation.thioredoxin activities.atypical thioredoxin *(ACHT)	ms.gene067787	Transcript	mercator4v5.0: atypical thioredoxin *(ACHT) & prot-scriber: thioredoxin domain containing protein & swissprot: Thioredoxin-like 1-1, chloroplastic & original description: none	2.28685	1.29803
10.3.4.1	Redox homeostasis.thiol-based redox regulation.methionine sulfoxide reductase activities.methionine S-enantiomer sulfoxide reductase *(MsrA)	ms.gene35986	Transcript	mercator4v5.0: methionine S-enantiomer sulfoxide reductase *(MsrA) & prot-scriber: peptide methionine sulfoxide reductase 1 & swissprot: Peptide methionine sulfoxide reductase & original description: none	4.76506	5.69543
10.3.4.1	Redox homeostasis.thiol-based redox regulation.methionine sulfoxide reductase activities.methionine S-enantiomer sulfoxide reductase *(MsrA)	ms.gene82727	Transcript	mercator4v5.0: methionine S-enantiomer sulfoxide reductase *(MsrA) & prot-scriber: peptide methionine sulfoxide reductase 1 & swissprot: Peptide methionine sulfoxide reductase & original description: none	2.22363	1.67659
10.4.5	Redox homeostasis.ascorbate-based redox regulation.dehydroascorbate reductase *(DHAR)	ms.gene066446	Transcript	mercator4v5.0: dehydroascorbate reductase *(DHAR) & prot-scriber: gst n termial domai cotaiig protei & swissprot: Glutathione S-transferase DHAR2 & original description: none	-2.171	-2.7572
10.4.7	Redox homeostasis.ascorbate-based redox regulation.cyt-b561 electron shuttle hemoprotein *(CYBASC)	novel.11766	Transcript	mercator4v5.0: cyt-b561 electron shuttle hemoprotein *(CYBASC) & prot-scriber: cytochrome b561 domain containing protein & swissprot: Probable transmembrane ascorbate ferrireductase 4 & original description: none	-1.4491	-7.08143
10.4.8.1.5	Redox homeostasis.ascorbate-based redox regulation.ascorbate metabolism.L-galactose biosynthesis pathway.GDP-L-galactose phosphorylase *(VTC2/5)	ms.gene63788	Transcript	mercator4v5.0: GDP-L-galactose phosphorylase *(VTC2/5) & prot-scriber: gdp d glucose phosphorylase & swissprot: GDP-L-galactose phosphorylase 1 & original description: none	-1.1141	-2.60153
10.4.8.1.6	Redox homeostasis.ascorbate-based redox regulation.ascorbate metabolism.L-galactose biosynthesis pathway.L-galactose-1-phosphate phosphatase *(VTC4)	ms.gene047283	Transcript	mercator4v5.0: L-galactose-1-phosphate phosphatase *(VTC4) & prot-scriber: inositol monophosphatase & swissprot: Putative MO25-like protein At5g47540 & original description: none	-1.58698	-1.90824
10.4.8.2.1	Redox homeostasis.ascorbate-based redox regulation.ascorbate metabolism.L-gulose and D-gluconorate biosynthesis pathways.L-gulono-1,4-lactone oxidase *(GULLO)	ms.gene40173	Transcript	mercator4v5.0: L-gulono-1,4-lactone oxidase *(GULLO) & prot-scriber: l guonoactone oxidase & swissprot: Probable L-gulonolactone oxidase 6 & original description: none	-4.23177	-3.65527
10.4.8.2.1	Redox homeostasis.ascorbate-based redox regulation.ascorbate metabolism.L-gulose and D-gluconorate biosynthesis pathways.L-gulono-1,4-lactone oxidase *(GULLO)	ms.gene92334	Transcript	mercator4v5.0: L-gulono-1,4-lactone oxidase *(GULLO) & prot-scriber: arath cysteine rich receptor protein kinase & swissprot: L-gulonolactone oxidase 5 & original description: none	-2.01354	-0.135245
10.4.8.4	Redox homeostasis.ascorbate-based redox regulation.ascorbate metabolism.apoplastic ascorbate oxidase *(AAO)	ms.gene022246	Transcript	mercator4v5.0: apoplastic ascorbate oxidase *(AAO) & prot-scriber: l ascorbate oxidase & swissprot: L-ascorbate oxidase & original description: none	-1.73095	-3.17388
10.4.8.4	Redox homeostasis.ascorbate-based redox regulation.ascorbate metabolism.apoplastic ascorbate oxidase *(AAO)	ms.gene074404	Transcript	mercator4v5.0: apoplastic ascorbate oxidase *(AAO) & prot-scriber: l ascorbate oxidase & swissprot: L-ascorbate oxidase & original description: none	-1.59642	-2.57466
10.5.1	Redox homeostasis.tocopherol biosynthesis.tyrosine aminotransferase	ms.gene032280	Transcript	mercator4v5.0: tyrosine aminotransferase & prot-scriber: aminotran 1 2 domain containing protein & swissprot: Probable aminotransferase TAT2 & original description: none	1.97769	1.87818
10.5.2	Redox homeostasis.tocopherol biosynthesis.4-hydroxyphenylpyruvate dioxygenase *(HPPD)	ms.gene017072	Transcript	mercator4v5.0: 4-hydroxyphenylpyruvate dioxygenase *(HPPD) & prot-scriber: 4 hydroxyphenylpyruvate dioxygenase & swissprot: 4-hydroxyphenylpyruvate dioxygenase & original description: none	2.95108	3.38008
10.5.2	Redox homeostasis.tocopherol biosynthesis.4-hydroxyphenylpyruvate dioxygenase *(HPPD)	ms.gene038288	Transcript	mercator4v5.0: 4-hydroxyphenylpyruvate dioxygenase *(HPPD) & prot-scriber: 4 hydroxyphenylpyruvate dioxygenase & swissprot: 4-hydroxyphenylpyruvate dioxygenase & original description: none	1.70798	2.72781
10.5.2	Redox homeostasis.tocopherol biosynthesis.4-hydroxyphenylpyruvate dioxygenase *(HPPD)	ms.gene057099	Transcript	mercator4v5.0: 4-hydroxyphenylpyruvate dioxygenase *(HPPD) & prot-scriber: 4 hydroxyphenylpyruvate dioxygenase & swissprot: 4-hydroxyphenylpyruvate dioxygenase & original description: none	3.04357	2.08573
10.5.2	Redox homeostasis.tocopherol biosynthesis.4-hydroxyphenylpyruvate dioxygenase *(HPPD)	ms.gene48040	Transcript	mercator4v5.0: 4-hydroxyphenylpyruvate dioxygenase *(HPPD) & prot-scriber: 4 hydroxyphenylpyruvate dioxygenase & swissprot: 4-hydroxyphenylpyruvate dioxygenase & original description: none	2.22819	3.23424
10.6.1.1	Redox homeostasis.reactive oxygen-induced signalling.reactive oxygen (ROS) generation.NADPH-oxidase *(Rboh)	ms.gene005253	Transcript	mercator4v5.0: NADPH-oxidase *(Rboh) & prot-scriber: respiratory burst oxidase homolog protein b & swissprot: Respiratory burst oxidase homolog protein B & original description: none	6.49385	9.14302
10.6.1.1	Redox homeostasis.reactive oxygen-induced signalling.reactive oxygen (ROS) generation.NADPH-oxidase *(Rboh)	ms.gene049184	Transcript	mercator4v5.0: NADPH-oxidase *(Rboh) & prot-scriber: respiratory burst oxidase homolog protein b & swissprot: Respiratory burst oxidase homolog protein C & original description: none	-2.43554	-1.41935
10.6.1.1	Redox homeostasis.reactive oxygen-induced signalling.reactive oxygen (ROS) generation.NADPH-oxidase *(Rboh)	ms.gene056059	Transcript	mercator4v5.0: NADPH-oxidase *(Rboh) & prot-scriber: respiratory burst oxidase homolog protein b & swissprot: Respiratory burst oxidase homolog protein B & original description: none	6.89123	8.3414
10.6.1.1	Redox homeostasis.reactive oxygen-induced signalling.reactive oxygen (ROS) generation.NADPH-oxidase *(Rboh)	ms.gene072490	Transcript	mercator4v5.0: NADPH-oxidase *(Rboh) & prot-scriber: respiratory burst oxidase homolog protein b & swissprot: Respiratory burst oxidase homolog protein B & original description: none	1.9016	3.54576
10.6.1.1	Redox homeostasis.reactive oxygen-induced signalling.reactive oxygen (ROS) generation.NADPH-oxidase *(Rboh)	ms.gene40891	Transcript	mercator4v5.0: NADPH-oxidase *(Rboh) & prot-scriber: respiratory burst oxidase homolog protein b & swissprot: Respiratory burst oxidase homolog protein B & original description: none	5.20097	5.3532
10.6.1.1	Redox homeostasis.reactive oxygen-induced signalling.reactive oxygen (ROS) generation.NADPH-oxidase *(Rboh)	ms.gene44127	Transcript	mercator4v5.0: NADPH-oxidase *(Rboh) & prot-scriber: respiratory burst oxidase homolog protein b & swissprot: Respiratory burst oxidase homolog protein B & original description: none	5.58527	6.23249
10.6.2	Redox homeostasis.reactive oxygen-induced signalling.hydrogen peroxide receptor kinase *(GHR1)	ms.gene03061	Transcript	mercator4v5.0: hydrogen peroxide receptor kinase *(GHR1) & prot-scriber: ectin domain containing receptor kinase & swissprot: LRR receptor-like serine/threonine-protein kinase GHR1 & original description: none	-2.35965	-1.91345
10.6.4.4	Redox homeostasis.reactive oxygen-induced signalling.singlet oxygen-induced signalling.regulatory protein *(MBS)	ms.gene024034	Transcript	mercator4v5.0: regulatory protein *(MBS) of singlet oxygen-induced signalling & prot-scriber: protein methylene blue sensitivity & swissprot: Protein METHYLENE BLUE SENSITIVITY 2 & original description: none	4.9271	3.77011
10.7.1.1	Redox homeostasis.reactive electrophilic lipid homeostasis.oxylipin generation.9-lipoxygenase	ms.gene011244	Transcript	mercator4v5.0: 9-lipoxygenase & prot-scriber: linoleate 9s lipoxygenase & swissprot: Seed linoleate 9S-lipoxygenase-3 & original description: none	1.69082	-4.65373
10.7.1.1	Redox homeostasis.reactive electrophilic lipid homeostasis.oxylipin generation.9-lipoxygenase	ms.gene052728	Transcript	mercator4v5.0: 9-lipoxygenase & prot-scriber: linoleate 9s lipoxygenase & swissprot: Seed linoleate 9S-lipoxygenase-3 & original description: none	-1.79543	-4.04014
10.7.1.1	Redox homeostasis.reactive electrophilic lipid homeostasis.oxylipin generation.9-lipoxygenase	ms.gene07829	Transcript	mercator4v5.0: 9-lipoxygenase & prot-scriber: linoleate 9s lipoxygenase & swissprot: Seed linoleate 9S-lipoxygenase-3 & original description: none	-2.32989	-4.36195
10.7.1.2	Redox homeostasis.reactive electrophilic lipid homeostasis.oxylipin generation.alpha dioxygenase *(DOX)	ms.gene54667	Transcript	mercator4v5.0: alpha dioxygenase *(DOX) & prot-scriber: prostaglandin g h syntase & swissprot: Alpha-dioxygenase 1 & original description: none	-1.38214	-0.985426
10.7.2.1	Redox homeostasis.reactive electrophilic lipid homeostasis.oxylipin carbonyl degradation.plastidial oxoene reductase *(ceQORH))	ms.gene043145	Transcript	mercator4v5.0: plastidial oxoene reductase *(ceQORH)) & prot-scriber: pks er domain containing protein & swissprot: Chloroplast envelope quinone oxidoreductase homolog & original description: none	-5.15232	-7.48984
10.7.2.1	Redox homeostasis.reactive electrophilic lipid homeostasis.oxylipin carbonyl degradation.plastidial oxoene reductase *(ceQORH))	ms.gene043156	Transcript	mercator4v5.0: plastidial oxoene reductase *(ceQORH)) & prot-scriber: pks er domain containing protein & swissprot: Chloroplast envelope quinone oxidoreductase homolog & original description: none	-3.13794	-2.81373
10.7.2.1	Redox homeostasis.reactive electrophilic lipid homeostasis.oxylipin carbonyl degradation.plastidial oxoene reductase *(ceQORH))	ms.gene48618	Transcript	mercator4v5.0: plastidial oxoene reductase *(ceQORH)) & prot-scriber: pks er domain containing protein & swissprot: Chloroplast envelope quinone oxidoreductase homolog & original description: none	-2.78109	-4.24633
10.7.2.1	Redox homeostasis.reactive electrophilic lipid homeostasis.oxylipin carbonyl degradation.plastidial oxoene reductase *(ceQORH))	ms.gene88269	Transcript	mercator4v5.0: plastidial oxoene reductase *(ceQORH)) & prot-scriber: pks er domain containing protein & swissprot: Chloroplast envelope quinone oxidoreductase homolog & original description: none	-7.83425	-0.314457
10.7.2.2	Redox homeostasis.reactive electrophilic lipid homeostasis.oxylipin carbonyl degradation.plastidial alkenal/alkenone oxidoreductase *(AOR)	ms.gene054909	Transcript	mercator4v5.0: plastidial alkenal/alkenone oxidoreductase *(AOR) & prot-scriber: pks er domain containing protein & swissprot: 2-methylene-furan-3-one reductase & original description: none	-1.8203	-2.60923
10.7.2.2	Redox homeostasis.reactive electrophilic lipid homeostasis.oxylipin carbonyl degradation.plastidial alkenal/alkenone oxidoreductase *(AOR)	ms.gene054910	Transcript	mercator4v5.0: plastidial alkenal/alkenone oxidoreductase *(AOR) & prot-scriber: pks er domain containing protein & swissprot: 2-methylene-furan-3-one reductase & original description: none	-3.21698	-4.36656

## Sheet: cell division
Supplemental table S3. Overrepresented genes in each patnway identified by PageMan analysis
BinCode	BinName	id	type	description	NaCl vs CK	MeJA+NaCl vs CK
13.1.1.1.4	Cell division.DNA replication.preinitiation.origin recognition complex.component *(ORC4)	ms.gene029495	Transcript	mercator4v5.0: component *(ORC4) of origin recognition complex & prot-scriber: origin of replication complex subunit & swissprot: Origin of replication complex subunit 4 & original description: none	-3.06137	-0.517832
13.1.1.2.1	Cell division.DNA replication.preinitiation.MCM replicative DNA helicase complex.component *(MCM2)	ms.gene061260	Transcript	mercator4v5.0: component *(MCM2) of MCM replicative DNA helicase complex & prot-scriber: dna replication licensing factor mcm & swissprot: DNA replication licensing factor MCM2 & original description: none	-2.87028	-3.87686
13.1.1.2.4	Cell division.DNA replication.preinitiation.MCM replicative DNA helicase complex.component *(MCM5)	ms.gene036630	Transcript	mercator4v5.0: component *(MCM5) of MCM replicative DNA helicase complex & prot-scriber: dna replication licensing factor mcm & swissprot: DNA replication licensing factor MCM5 & original description: none	-1.78153	-4.16836
13.1.1.2.4	Cell division.DNA replication.preinitiation.MCM replicative DNA helicase complex.component *(MCM5)	ms.gene58754	Transcript	mercator4v5.0: component *(MCM5) of MCM replicative DNA helicase complex & prot-scriber: dna replication licensing factor mcm & swissprot: DNA replication licensing factor MCM5 & original description: none	-2.86039	-2.80094
13.1.1.2.5	Cell division.DNA replication.preinitiation.MCM replicative DNA helicase complex.component *(MCM6)	ms.gene014558	Transcript	mercator4v5.0: component *(MCM6) of MCM replicative DNA helicase complex & prot-scriber: dna replication licensing factor mcm & swissprot: DNA replication licensing factor MCM6 & original description: none	-2.71501	-1.67533
13.1.1.2.5	Cell division.DNA replication.preinitiation.MCM replicative DNA helicase complex.component *(MCM6)	ms.gene030835	Transcript	mercator4v5.0: component *(MCM6) of MCM replicative DNA helicase complex & prot-scriber: dna replication licensing factor mcm & swissprot: DNA replication licensing factor MCM6 & original description: none	1.08699	-4.09787
13.1.1.2.6	Cell division.DNA replication.preinitiation.MCM replicative DNA helicase complex.component *(MCM7)	ms.gene072702	Transcript	mercator4v5.0: component *(MCM7) of MCM replicative DNA helicase complex & prot-scriber: dna replication licensing factor mcm & swissprot: DNA replication licensing factor MCM7 & original description: none	-1.15327	-3.6134
13.1.1.3	Cell division.DNA replication.preinitiation.helicase auxiliary factor *(CDT1)	ms.gene37794	Transcript	mercator4v5.0: helicase auxiliary factor *(CDT1) & prot-scriber: cdt domain containing protein & swissprot: no annotation & original description: none	1.93178	-4.486
13.1.1.3	Cell division.DNA replication.preinitiation.helicase auxiliary factor *(CDT1)	ms.gene50613	Transcript	mercator4v5.0: helicase auxiliary factor *(CDT1) & prot-scriber: cdt domain containing protein & swissprot: CDT1-like protein a, chloroplastic & original description: none	-1.7371	-1.65797
13.1.3.1.1	Cell division.DNA replication.elongation.DNA polymerase alpha complex.catalytic component *(POLA1)	ms.gene010334	Transcript	mercator4v5.0: catalytic component *(POLA1) of DNA polymerase alpha complex & prot-scriber: dna polymerase protein & swissprot: DNA polymerase alpha catalytic subunit & original description: none	-1.68944	-0.652484
13.1.3.1.2	Cell division.DNA replication.elongation.DNA polymerase alpha complex.replication fork tethering component *(POLA2)	ms.gene75579	Transcript	mercator4v5.0: replication fork tethering component *(POLA2) of DNA polymerase alpha complex & prot-scriber: quality protein dna polymerase alpha subunit b & swissprot: no annotation & original description: none	-3.98433	-2.29807
13.1.3.3.2	Cell division.DNA replication.elongation.DNA polymerase epsilon complex.non-catalytic component *(Dpb2)	ms.gene069684	Transcript	mercator4v5.0: non-catalytic component *(Dpb2) of DNA polymerase epsilon complex & prot-scriber: dna polymerase epsilon subunit & swissprot: DNA polymerase epsilon subunit B & original description: none	-1.19913	-0.784852
13.1.4.2	Cell division.DNA replication.maturation.flap structure-specific endonuclease *(FEN1)	ms.gene20956	Transcript	mercator4v5.0: flap structure-specific endonuclease *(FEN1) & prot-scriber: flap endonuclease 1 & swissprot: Flap endonuclease 1 & original description: none	3.94807	-0.288526
13.1.5.3	Cell division.DNA replication.telomere replication.telomeric dsDNA-binding protein	ms.gene63468	Transcript	mercator4v5.0: telomeric dsDNA-binding protein & prot-scriber: telomere repeat binding protein & swissprot: Telomere repeat-binding protein 4 & original description: none	2.80139	3.55306
13.1.6.5.1	Cell division.DNA replication.organelle machinery.single-stranded DNA (ssDNA) maintenance.ssDNA-binding protein *(SSB)	ms.gene40811	Transcript	mercator4v5.0: ssDNA-binding protein *(SSB) & prot-scriber: rhilo single stranded dna binding protein & swissprot: Single-stranded DNA-binding protein, mitochondrial & original description: none	-1.57081	-4.08166
13.1.6.6.1	Cell division.DNA replication.organelle machinery.RNA primer removal.plastidial RNA exonuclease	ms.gene67037	Transcript	mercator4v5.0: plastidial RNA exonuclease & prot-scriber: 53exoc domain containing protein & swissprot: no annotation & original description: none	2.31798	1.94594
13.2.1.1.1	Cell division.cell cycle organisation.cell cycle control.CYCLIN regulatory protein activities.regulatory protein *(CYCA)	ms.gene015121	Transcript	mercator4v5.0: regulatory protein *(CYCA) of cell cycle & prot-scriber: cyclin a3 1 & swissprot: Putative cyclin-A3-1 & original description: none	5.56661	2.38595
13.2.1.1.4	Cell division.cell cycle organisation.cell cycle control.CYCLIN regulatory protein activities.regulatory protein *(CYCD)	ms.gene027556	Transcript	mercator4v5.0: regulatory protein *(CYCD) of cell cycle & prot-scriber: cyclin d1 1 & swissprot: Cyclin-D1-1 & original description: none	-1.8718	-3.54086
13.2.1.1.4	Cell division.cell cycle organisation.cell cycle control.CYCLIN regulatory protein activities.regulatory protein *(CYCD)	ms.gene44531	Transcript	mercator4v5.0: regulatory protein *(CYCD) of cell cycle & prot-scriber: b cyclin & swissprot: Cyclin-D3-2 & original description: none	-2.12044	-0.880126
13.2.1.1.7	Cell division.cell cycle organisation.cell cycle control.CYCLIN regulatory protein activities.regulatory protein *(CYCP/CYCU)	ms.gene018098	Transcript	mercator4v5.0: regulatory protein *(CYCP(CYCU) of cell cycle & prot-scriber: cyclin p3 1 & swissprot: Cyclin-P3-1 & original description: none	-3.71544	-3.30296
13.2.1.2.1	Cell division.cell cycle organisation.cell cycle control.CYCLIN-dependent protein kinase complex.catalytic component *(CDKA)	ms.gene35086	Transcript	mercator4v5.0: catalytic component *(CDKA) of cyclin-dependent kinase complex & prot-scriber: cyclin dependent kinase 1 & swissprot: Cell division control protein 2 homolog 2 & original description: none	6.16295	4.89999
13.2.1.2.3	Cell division.cell cycle organisation.cell cycle control.CYCLIN-dependent protein kinase complex.catalytic component *(CDKC)	ms.gene018998	Transcript	mercator4v5.0: catalytic component *(CDKC) of cyclin-dependent kinase complex & prot-scriber: cyclin dependent kinase 1 & swissprot: Cyclin-dependent kinase C-2 & original description: none	-1.76625	-0.417869
13.2.1.2.5	Cell division.cell cycle organisation.cell cycle control.CYCLIN-dependent protein kinase complex.catalytic component *(CDKE)	ms.gene06350	Transcript	mercator4v5.0: catalytic component *(CDKE) of cyclin-dependent kinase complex & prot-scriber: serine threonine protein kinase ssn & swissprot: Cyclin-dependent kinase E-1 & original description: none	6.39302	4.8296
13.2.1.2.7	Cell division.cell cycle organisation.cell cycle control.CYCLIN-dependent protein kinase complex.catalytic component *(CDKG)	ms.gene75587	Transcript	mercator4v5.0: catalytic component *(CDKG) of cyclin-dependent kinase complex & prot-scriber: cyclin dependent kinase 1 & swissprot: Cyclin-dependent kinase G-2 & original description: none	2.75739	2.32994
13.2.1.2.8	Cell division.cell cycle organisation.cell cycle control.CYCLIN-dependent protein kinase complex.scaffold component *(CKS)	ms.gene007753	Transcript	mercator4v5.0: scaffold component *(CKS) of cyclin-dependent kinase complex & prot-scriber: cyclin dependent kinases regulatory subunit & swissprot: Cyclin-dependent kinases regulatory subunit 1 & original description: none	-1.83529	-2.98986
13.2.1.3.2	Cell division.cell cycle organisation.cell cycle control.CYCLIN-dependent protein kinase inhibitor activities.inhibitor *(SIM)	ms.gene037090	Transcript	mercator4v5.0: SIM-type cyclin-dependent kinase inhibitor & prot-scriber: low quality protein cyclin dependent kinase inhibitor smr & swissprot: no annotation & original description: none	-6.85316	-4.34984
13.2.1.3.2	Cell division.cell cycle organisation.cell cycle control.CYCLIN-dependent protein kinase inhibitor activities.inhibitor *(SIM)	novel.12542	Transcript	mercator4v5.0: SIM-type cyclin-dependent kinase inhibitor & prot-scriber: cyclin dependent protein kinase inhibitor smr & swissprot: no annotation & original description: none	2.79186	3.68383
13.2.1.3.2	Cell division.cell cycle organisation.cell cycle control.CYCLIN-dependent protein kinase inhibitor activities.inhibitor *(SIM)	novel.17574	Transcript	mercator4v5.0: SIM-type cyclin-dependent kinase inhibitor & prot-scriber: rna directed dna polymerase & swissprot: Putative ribonuclease H protein At1g65750 & original description: none	1.67294	4.1309
13.2.1.3.2	Cell division.cell cycle organisation.cell cycle control.CYCLIN-dependent protein kinase inhibitor activities.inhibitor *(SIM)	novel.18131	Transcript	mercator4v5.0: SIM-type cyclin-dependent kinase inhibitor & prot-scriber: cyclin dependent protein kinase inhibitor smr & swissprot: Cyclin-dependent protein kinase inhibitor SMR6 & original description: none	1.41918	4.29262
13.2.1.3.2	Cell division.cell cycle organisation.cell cycle control.CYCLIN-dependent protein kinase inhibitor activities.inhibitor *(SIM)	novel.19302	Transcript	mercator4v5.0: SIM-type cyclin-dependent kinase inhibitor & prot-scriber: cyclin dependent kinase inhibitor smr protein & swissprot: Cyclin-dependent protein kinase inhibitor SMR6 & original description: none	3.31134	5.21545
13.2.1.8	Cell division.cell cycle organisation.cell cycle control.mobile transcription factor *(MYB3R1)	ms.gene066997	Transcript	mercator4v5.0: mobile transcription factor *(MYB3R1) & prot-scriber: transcription factor myb & swissprot: Transcription factor MYB3R-1 & original description: none	-1.84899	-2.0292
13.2.1.9.2	Cell division.cell cycle organisation.cell cycle control.DREAM regulatory complex.component *(DRC)	ms.gene014184	Transcript	mercator4v5.0: component *(DRC) of DREAM cell cycle regulatory complex & prot-scriber: ubiquitin family protein isoform & swissprot: no annotation & original description: none	-4.1344	-3.73545
13.2.3.4	Cell division.cell cycle organisation.chromosome segregation.microtubule destabilizing motor protein *(Kinesin-13)	ms.gene61393	Transcript	mercator4v5.0: microtubule destabilizing motor protein *(Kinesin-13) & prot-scriber: kinesin protein kin & swissprot: Kinesin-like protein KIN-13B & original description: none	-3.25446	-0.407067
13.2.4.1.1.3.3	Cell division.cell cycle organisation.metaphase to anaphase transition.Anaphase-Promoting Complex/Cyclosome (APC/C)-dependent ubiquitination.APC/C E3 ubiquitin ligase complex.catalytic core subcomplex.component *(APC11)	ms.gene034212	Transcript	mercator4v5.0: component *(APC11) of (APC/C)-dependent ubiquitination catalytic core subcomplex & prot-scriber: anaphase promoting complex subunit & swissprot: Anaphase-promoting complex subunit 11 & original description: none	-4.45186	-3.64847
13.2.4.1.2	Cell division.cell cycle organisation.metaphase to anaphase transition.Anaphase-Promoting Complex/Cyclosome (APC/C)-dependent ubiquitination.E2 ubiquitin-conjugating protein	ms.gene005985	Transcript	mercator4v5.0: E2 ubiquitin-conjugating protein & prot-scriber: ubiquitin conjugating enzyme e2 18 & swissprot: Ubiquitin-conjugating enzyme E2 20 & original description: none	6.21352	6.6578
13.2.4.1.3	Cell division.cell cycle organisation.metaphase to anaphase transition.Anaphase-Promoting Complex/Cyclosome (APC/C)-dependent ubiquitination.regulatory protein *(OSD1/UVI4)	ms.gene017947	Transcript	mercator4v5.0: regulatory protein *(OSD1/UVI4) of ubiquitination & prot-scriber: protein polychome & swissprot: Protein GIGAS CELL1 & original description: none	1.36641	1.21592
13.2.4.4	Cell division.cell cycle organisation.metaphase to anaphase transition.regulatory protein *(TDM1)	ms.gene44222	Transcript	mercator4v5.0: regulatory protein *(TDM1) of meiosis-I to meiosis-II transition & prot-scriber: protein pollenless & swissprot: Protein POLLENLESS 3-LIKE 2 & original description: none	-2.43252	-0.592611
13.2.5.3.2	Cell division.cell cycle organisation.sister chromatid separation.cohesin establishment.cohesin cofactor *(PDS5)	ms.gene012742	Transcript	mercator4v5.0: cohesin cofactor *(PDS5) & prot-scriber: acetyl coa transferase mitochondrial & swissprot: Probable acetyl-CoA acetyltransferase, cytosolic 2 & original description: none	1.25432	1.57104
13.2.5.3.2	Cell division.cell cycle organisation.sister chromatid separation.cohesin establishment.cohesin cofactor *(PDS5)	ms.gene01946	Transcript	mercator4v5.0: cohesin cofactor *(PDS5) & prot-scriber: sister chromatid cohesion protein pds homolog & swissprot: no annotation & original description: none	-2.06942	1.33529
13.3.1.3	Cell division.meiotic recombination.meiotic initiation.homolog pairing factor *(ASY1)	ms.gene045276	Transcript	mercator4v5.0: meiotic recombination homolog pairing factor *(ASY1) & prot-scriber: horma domain containing protein & swissprot: Meiosis-specific protein ASY1 & original description: none	3.73112	4.68098
13.3.2.1.3	Cell division.meiotic recombination.meiotic double strand break initiation.meiotic topoisomerase-VI complex.accessory component *(MIDGET)	ms.gene013464	Transcript	mercator4v5.0: accessory component *(MIDGET) of meiotic topoisomerase-VI complex & prot-scriber: dna binding protein bin & swissprot: DNA-binding protein BIN4 & original description: none	4.04854	1.4281
13.3.5.1.4	Cell division.meiotic recombination.meiotic crossover.class I interference-sensitive crossover pathway.transverse filament protein of synaptonemal complex *(ZYP1/ZIP1)	ms.gene057582	Transcript	mercator4v5.0: transverse filament protein of synaptonemal complex *(ZYP1/ZIP1) & prot-scriber: udp glycosyltransferase & swissprot: UDP-glycosyltransferase 85A5 & original description: none	-3.05557	-3.42887
13.3.5.1.6	Cell division.meiotic recombination.meiotic crossover.class I interference-sensitive crossover pathway.accessory E3 ubiquitin ligase *(HEI10/ZIP3)	ms.gene38982	Transcript	mercator4v5.0: meiotic crossover accessory E3 ubiquitin ligase *(HEI10/ZIP3) & prot-scriber: ring type domain containing protein & swissprot: E3 ubiquitin-protein ligase CCNB1IP1 homolog & original description: none	2.43375	-3.6055
13.3.5.1.11.1	Cell division.meiotic recombination.meiotic crossover.class I interference-sensitive crossover pathway.PP4 phosphatase complex.catalytic component *(PPX/HCR)	ms.gene63832	Transcript	mercator4v5.0: catalytic component *(PPX/HCR) of PP4 phosphatase complex & prot-scriber: serine threonine protein phosphatase 1 catalytic subunit & swissprot: Serine/threonine-protein phosphatase PP-X isozyme 2 & original description: none	-2.23535	-3.08067
13.3.5.1.11.3	Cell division.meiotic recombination.meiotic crossover.class I interference-sensitive crossover pathway.PP4 phosphatase complex.regulatory component *(PP4R3)	ms.gene83717	Transcript	mercator4v5.0: regulatory component *(PP4R3) of PP4 phosphatase complex & prot-scriber: aconitate hydratase a & swissprot: Aconitate hydratase 3, mitochondrial & original description: none	2.55522	-1.30331
13.3.5.2.1.2	Cell division.meiotic recombination.meiotic crossover.class II interference-insensitive crossover pathway.non-canonical Holliday junction resolution.non-canonical Holliday junction resolvase *(HIGL)	ms.gene38496	Transcript	mercator4v5.0: non-canonical Holliday junction resolvase *(HIGL) & prot-scriber: structure specific endonuclease subunit slx homolog & swissprot: no annotation & original description: none	-1.74493	-0.827689
13.3.5.3.3	Cell division.meiotic recombination.meiotic crossover.RTR Holliday junction dissolution complex.non-catalytic component *(RMI1)	ms.gene67814	Transcript	mercator4v5.0: non-catalytic component *(RMI1) of RTR Holliday junction dissolution complex & prot-scriber: pfkb domain containing protein & swissprot: Probable fructokinase-7 & original description: none	-4.70674	-4.54642
13.3.5.3.4	Cell division.meiotic recombination.meiotic crossover.RTR Holliday junction dissolution complex.non-catalytic accessory component *(RMI2)	ms.gene09388	Transcript	mercator4v5.0: non-catalytic accessory component *(RMI2) of RTR Holliday junction dissolution complex & prot-scriber: recq mediated genome instability protein & swissprot: no annotation & original description: none	-5.43385	-2.22095
13.4.1.6	Cell division.cytokinesis.preprophase microtubule organization.microtubule-based motor protein *(Kinesin-14)	ms.gene01697	Transcript	mercator4v5.0: microtubule-based motor protein *(Kinesin-14) & prot-scriber: kinesin protein kin 14n & swissprot: Kinesin-like protein KIN-14C & original description: none	-1.25999	-0.387491
13.4.2.3.3	Cell division.cytokinesis.cell-plate formation.SNARE cell-plate vesicle fusion complex.Qc-type SNARE component *(SYP71)	ms.gene45033	Transcript	mercator4v5.0: Qc-type component *(SYP71) of SNARE cell-plate vesicle fusion complex & prot-scriber: t snare coiled coil homology domain conaining proein & swissprot: Syntaxin-71 & original description: none	-8.84793	-1.96479
13.4.2.3.4	Cell division.cytokinesis.cell-plate formation.SNARE cell-plate vesicle fusion complex.R-type SNARE component *(VAMP721/VAMP722)	ms.gene004575	Transcript	mercator4v5.0: R-type component *(VAMP721/VAMP722) of SNARE cell-plate vesicle fusion complex & prot-scriber: vesicle associated membrane protein & swissprot: Vesicle-associated membrane protein 724 & original description: none	2.30821	3.91727
13.4.2.3.4	Cell division.cytokinesis.cell-plate formation.SNARE cell-plate vesicle fusion complex.R-type SNARE component *(VAMP721/VAMP722)	ms.gene066676	Transcript	mercator4v5.0: R-type component *(VAMP721/VAMP722) of SNARE cell-plate vesicle fusion complex & prot-scriber: vesicle associated membrane protein & swissprot: Vesicle-associated membrane protein 725 & original description: none	2.33659	5.10454
13.4.2.3.4	Cell division.cytokinesis.cell-plate formation.SNARE cell-plate vesicle fusion complex.R-type SNARE component *(VAMP721/VAMP722)	ms.gene50399	Transcript	mercator4v5.0: R-type component *(VAMP721/VAMP722) of SNARE cell-plate vesicle fusion complex & prot-scriber: vesicle associated membrane protein & swissprot: Vesicle-associated membrane protein 725 & original description: none	1.15694	3.04773
13.4.2.3.4	Cell division.cytokinesis.cell-plate formation.SNARE cell-plate vesicle fusion complex.R-type SNARE component *(VAMP721/VAMP722)	ms.gene65114	Transcript	mercator4v5.0: R-type component *(VAMP721/VAMP722) of SNARE cell-plate vesicle fusion complex & prot-scriber: vesicle associated membrane protein & swissprot: Vesicle-associated membrane protein 722 & original description: none	1.51787	5.46075
13.4.2.3.4	Cell division.cytokinesis.cell-plate formation.SNARE cell-plate vesicle fusion complex.R-type SNARE component *(VAMP721/VAMP722)	ms.gene65116	Transcript	mercator4v5.0: R-type component *(VAMP721/VAMP722) of SNARE cell-plate vesicle fusion complex & prot-scriber: vesicle associated membrane protein & swissprot: Vesicle-associated membrane protein 722 & original description: none	2.10273	5.04864
13.4.2.3.4	Cell division.cytokinesis.cell-plate formation.SNARE cell-plate vesicle fusion complex.R-type SNARE component *(VAMP721/VAMP722)	ms.gene77223	Transcript	mercator4v5.0: R-type component *(VAMP721/VAMP722) of SNARE cell-plate vesicle fusion complex & prot-scriber: vesicle associated membrane protein & swissprot: Vesicle-associated membrane protein 722 & original description: none	2.26459	4.46708
13.4.2.4	Cell division.cytokinesis.cell-plate formation.cell-plate-SNARE assembly protein *(SEC11/KEULE)	ms.gene09930	Transcript	mercator4v5.0: cell-plate-SNARE assembly protein *(KEULE) & prot-scriber: syntaxin binding protein & swissprot: SNARE-interacting protein KEULE & original description: none	1.57669	-1.71093
13.4.3.1	Cell division.cytokinesis.phragmoplast microtubule organization.microtubule plus-end-tracking protein *(EB1)	ms.gene20245	Transcript	mercator4v5.0: microtubule plus-end-tracking protein *(EB1) & prot-scriber: microtubule associated protein rp eb family member & swissprot: Microtubule-associated protein RP/EB family member 1C & original description: none	-2.26784	-1.11873
13.4.3.4	Cell division.cytokinesis.phragmoplast microtubule organization.microtubule-based motor protein *(Kinesin-10)	ms.gene004830	Transcript	mercator4v5.0: microtubule-based motor protein *(Kinesin-10) & prot-scriber: kinesin motor domain containing protein & swissprot: Kinesin-like protein KIN-10A & original description: none	-4.01823	-0.356201
13.4.3.5	Cell division.cytokinesis.phragmoplast microtubule organization.microtubule-associated protein *(MAP65-3)	ms.gene004904	Transcript	mercator4v5.0: microtubule-associated protein *(MAP65-3) & prot-scriber: 65 kda microtubule associated protein & swissprot: 65-kDa microtubule-associated protein 3 & original description: none	-1.15181	-1.84984
13.4.3.6	Cell division.cytokinesis.phragmoplast microtubule organization.microtubule-associated protein *(MAP65-2)	ms.gene63824	Transcript	mercator4v5.0: microtubule-associated protein *(MAP65-2) & prot-scriber: 65 kda microtubule associated protein & swissprot: 65-kDa microtubule-associated protein 1 & original description: none	2.60641	1.33299
13.4.3.7	Cell division.cytokinesis.phragmoplast microtubule organization.Kinesin-12-type motor protein *(POK)	ms.gene059300	Transcript	mercator4v5.0: Kinesin-12-type motor protein *(POK) of phragmoplast integrity & prot-scriber: kinesin motor domain containing protein & swissprot: Kinesin-like protein KIN-12E & original description: none	-1.06198	-1.27097
13.4.4.1.4	Cell division.cytokinesis.phragmoplast disassembly.NACK-PQR signalling pathway.MAP protein kinase *(NRK/MPK)	ms.gene47530	Transcript	mercator4v5.0: MAP protein kinase *(NRK/MPK) & prot-scriber: mitogen activated protein kinase & swissprot: Mitogen-activated protein kinase homolog MMK1 & original description: none	-3.08872	-2.51537
13.4.5.1	Cell division.cytokinesis.endoplasmic reticulum (ER) reorganisation.ER-tubule curvature-inducing protein *(Reticulon)	ms.gene33461	Transcript	mercator4v5.0: ER-tubule curvature-inducing protein *(Reticulon) & prot-scriber: reticulon protein & swissprot: Reticulon-like protein B12 & original description: none	2.90943	1.71285
13.4.5.1	Cell division.cytokinesis.endoplasmic reticulum (ER) reorganisation.ER-tubule curvature-inducing protein *(Reticulon)	ms.gene33715	Transcript	mercator4v5.0: ER-tubule curvature-inducing protein *(Reticulon) & prot-scriber: reticulon protein & swissprot: Reticulon-like protein B12 & original description: none	2.37369	1.85924
13.4.5.3	Cell division.cytokinesis.endoplasmic reticulum (ER) reorganisation.regulatory E3 ubiquitin ligase *(LUNAPARK)	ms.gene014742	Transcript	mercator4v5.0: regulatory E3 ubiquitin ligase *(LUNAPARK) & prot-scriber: zinc ribbon 10 domain containing protein & swissprot: Uncharacterized protein At2g24330 & original description: none	1.48341	-0.114614
13.6.2	Cell division.mitochondrion/peroxisome binary fission.DRP3-recruiting factor *(FIS1)	ms.gene60890	Transcript	mercator4v5.0: DRP3-dynamin recruiting factor *(FIS1) & prot-scriber: myosin & swissprot: no annotation & original description: none	-1.27494	-1.44225
13.6.5.2	Cell division.mitochondrion/peroxisome binary fission.mitochondrion fission.regulatory protein *(FRIENDLY)	ms.gene46830	Transcript	mercator4v5.0: regulatory protein *(FRIENDLY) of mitochondrion division & prot-scriber: clustered mitochondria protein homolog & swissprot: Clustered mitochondria protein & original description: none	-1.84223	-1.0038
13.8.5	Cell division.asymmetric cell division.regulatory protein kinase *(PAX)	ms.gene055382	Transcript	mercator4v5.0: regulatory protein kinase *(PAX) of asymmetric cell division & prot-scriber: protein kinase domain containing & swissprot: Serine/threonine-protein kinase D6PKL2 & original description: none	3.72587	3.5261
13.8.5	Cell division.asymmetric cell division.regulatory protein kinase *(PAX)	ms.gene061366	Transcript	mercator4v5.0: regulatory protein kinase *(PAX) of asymmetric cell division & prot-scriber: arath serine threonine protein kinase & swissprot: Serine/threonine-protein kinase D6PKL2 & original description: none	-1.60372	-2.20699

## Sheet: multi-process regulation
Supplemental table S3. Overrepresented genes in each patnway identified by PageMan analysis
BinCode	BinName	id	type	description	NaCl vs CK	MeJA+NaCl vs CK
27.1.4	Multi-process regulation.circadian clock system.time-of-day-dependent expressed repressor *(PRR)	ms.gene013498	Transcript	mercator4v5.0: circadian clock time-of-day-dependent expressed repressor *(PRR) & prot-scriber: two component response regulator protein aprr & swissprot: Two-component response regulator-like APRR5 & original description: none	2.32379	3.22752
27.1.4	Multi-process regulation.circadian clock system.time-of-day-dependent expressed repressor *(PRR)	ms.gene06605	Transcript	mercator4v5.0: circadian clock time-of-day-dependent expressed repressor *(PRR) & prot-scriber: two component response regulator protein aprr & swissprot: Two-component response regulator-like APRR5 & original description: none	2.53393	3.37411
27.1.4	Multi-process regulation.circadian clock system.time-of-day-dependent expressed repressor *(PRR)	ms.gene06818	Transcript	mercator4v5.0: circadian clock time-of-day-dependent expressed repressor *(PRR) & prot-scriber: two component response regulator protein aprr & swissprot: Two-component response regulator-like APRR5 & original description: none	2.75076	3.22361
27.1.4	Multi-process regulation.circadian clock system.time-of-day-dependent expressed repressor *(PRR)	ms.gene08517	Transcript	mercator4v5.0: circadian clock time-of-day-dependent expressed repressor *(PRR) & prot-scriber: two component response regulator protein aprr & swissprot: Two-component response regulator-like APRR7 & original description: none	3.99932	2.6019
27.1.5.4	Multi-process regulation.circadian clock system.morning element regulation.repression factor *(TZP)	ms.gene024814	Transcript	mercator4v5.0: circadian clock repression factor *(TZP) & prot-scriber: plus domain containing protein & swissprot: no annotation & original description: none	-1.69648	-2.45283
27.1.6.1	Multi-process regulation.circadian clock system.evening element regulation.transcriptional co-activator *(LNK)	ms.gene35026	Transcript	mercator4v5.0: circadian clock transcriptional co-activator *(LNK) & prot-scriber: protein lnk & swissprot: Protein LNK1 & original description: none	2.28148	1.43305
27.1.6.2	Multi-process regulation.circadian clock system.evening element regulation.clock factor *(REVEILLE)	ms.gene073796	Transcript	mercator4v5.0: circadian clock factor *(REVEILLE) & prot-scriber: protein reveille isoform x1 & swissprot: Protein REVEILLE 8 & original description: none	4.09291	3.78782
27.1.9	Multi-process regulation.circadian clock system.night-time repressor *(COR27)	novel.3355	Transcript	mercator4v5.0: night-time repressor *(COR27) & prot-scriber: cold regulated protein & swissprot: no annotation & original description: none	5.37439	6.05446
27.2.1	Multi-process regulation.Programmed Cell Death (PCD) system.regulatory protein *(LSD/LOL)	ms.gene47927	Transcript	mercator4v5.0: regulatory protein *(LSD/LOL) of programmed cell death & prot-scriber: lsd zinc finger protein & swissprot: Protein LSD1 & original description: none	2.63074	2.69779
27.2.1	Multi-process regulation.Programmed Cell Death (PCD) system.regulatory protein *(LSD/LOL)	ms.gene53495	Transcript	mercator4v5.0: regulatory protein *(LSD/LOL) of programmed cell death & prot-scriber: lsd zinc finger protein & swissprot: Protein LSD1 & original description: none	1.24875	1.29361
27.2.4	Multi-process regulation.Programmed Cell Death (PCD) system.suppressor *(BON)	ms.gene70112	Transcript	mercator4v5.0: Prgrammed Cell Death suppressor *(BON) & prot-scriber: copine & swissprot: Protein BONZAI 1 & original description: none	4.64498	3.27308
27.2.5	Multi-process regulation.Programmed Cell Death (PCD) system.co-suppressor *(BAP)	ms.gene019496	Transcript	mercator4v5.0: co-suppressor (BAP) of Programmed Cell Death & prot-scriber: c2 domain containing protein & swissprot: no annotation & original description: none	2.61697	2.34296
27.2.5	Multi-process regulation.Programmed Cell Death (PCD) system.co-suppressor *(BAP)	ms.gene36867	Transcript	mercator4v5.0: co-suppressor (BAP) of Programmed Cell Death & prot-scriber: c2 domain containing protein & swissprot: no annotation & original description: none	2.81396	2.39099
27.2.5	Multi-process regulation.Programmed Cell Death (PCD) system.co-suppressor *(BAP)	ms.gene57518	Transcript	mercator4v5.0: co-suppressor (BAP) of Programmed Cell Death & prot-scriber: c2 domain containing protein & swissprot: no annotation & original description: none	3.18825	4.45069
27.2.11	Multi-process regulation.Programmed Cell Death (PCD) system.regulatory protein *(NSL1)	ms.gene26355	Transcript	mercator4v5.0: regulatory protein *(NSL1) of Programmed Cell Death & prot-scriber: macpf domain containing protein & swissprot: MACPF domain-containing protein NSL1 & original description: none	2.74581	1.02704
27.2.11	Multi-process regulation.Programmed Cell Death (PCD) system.regulatory protein *(NSL1)	ms.gene32004	Transcript	mercator4v5.0: regulatory protein *(NSL1) of Programmed Cell Death & prot-scriber: macpf domain containing protein & swissprot: MACPF domain-containing protein NSL1 & original description: none	2.73697	1.6095
27.2.13.1	Multi-process regulation.Programmed Cell Death (PCD) system.vacuole-mediated cell death.cysteine proteinase *(VPE)	ms.gene011501	Transcript	mercator4v5.0: programmed cell death cysteine proteinase *(VPE) & prot-scriber: vacuolar processing enzyme isozyme & swissprot: Vacuolar-processing enzyme & original description: none	2.48762	1.93343
27.2.13.1	Multi-process regulation.Programmed Cell Death (PCD) system.vacuole-mediated cell death.cysteine proteinase *(VPE)	ms.gene32828	Transcript	mercator4v5.0: programmed cell death cysteine proteinase *(VPE) & prot-scriber: vacuolar processing enzyme isozyme & swissprot: Vacuolar-processing enzyme gamma-isozyme & original description: none	2.32571	-2.51268
27.2.13.1	Multi-process regulation.Programmed Cell Death (PCD) system.vacuole-mediated cell death.cysteine proteinase *(VPE)	ms.gene32970	Transcript	mercator4v5.0: programmed cell death cysteine proteinase *(VPE) & prot-scriber: vacuolar processing enzyme isozyme & swissprot: Vacuolar-processing enzyme & original description: none	2.87208	1.46803
27.2.13.1	Multi-process regulation.Programmed Cell Death (PCD) system.vacuole-mediated cell death.cysteine proteinase *(VPE)	ms.gene71909	Transcript	mercator4v5.0: programmed cell death cysteine proteinase *(VPE) & prot-scriber: vacuolar processing enzyme isozyme & swissprot: Vacuolar-processing enzyme & original description: none	2.15099	2.62917
27.2.13.2	Multi-process regulation.Programmed Cell Death (PCD) system.vacuole-mediated cell death.metacaspase-like regulator *(MCP1)	ms.gene26022	Transcript	mercator4v5.0: programmed cell death metacaspase-like regulator *(MCP1) & prot-scriber: c14 domain containing protein zf lsd & swissprot: Metacaspase-1 & original description: none	1.92093	1.48714
27.3.1.3	Multi-process regulation.SnRK1-kinase regulatory system.SnRK1 protein kinase complex.regulatory subunit gamma	ms.gene011405	Transcript	mercator4v5.0: regulatory subunit gamma of SnRK1 kinase complex & prot-scriber: snf protein kinase regulatory subunit gamma & swissprot: SNF1-related protein kinase regulatory subunit gamma-1 & original description: none	3.58884	2.61682
27.3.1.3	Multi-process regulation.SnRK1-kinase regulatory system.SnRK1 protein kinase complex.regulatory subunit gamma	ms.gene033366	Transcript	mercator4v5.0: regulatory subunit gamma of SnRK1 kinase complex & prot-scriber: snf protein kinase regulatory subunit gamma & swissprot: SNF1-related protein kinase regulatory subunit gamma-1 & original description: none	1.61528	1.65035
27.3.1.3	Multi-process regulation.SnRK1-kinase regulatory system.SnRK1 protein kinase complex.regulatory subunit gamma	ms.gene057173	Transcript	mercator4v5.0: regulatory subunit gamma of SnRK1 kinase complex & prot-scriber: snf protein kinase regulatory subunit gamma & swissprot: SNF1-related protein kinase regulatory subunit gamma-1 & original description: none	-3.21214	3.02674
27.3.1.3	Multi-process regulation.SnRK1-kinase regulatory system.SnRK1 protein kinase complex.regulatory subunit gamma	ms.gene49263	Transcript	mercator4v5.0: regulatory subunit gamma of SnRK1 kinase complex & prot-scriber: snf protein kinase regulatory subunit gamma & swissprot: SNF1-related protein kinase regulatory subunit gamma-1 & original description: none	5.7916	5.49774
27.3.3	Multi-process regulation.SnRK1-kinase regulatory system.regulatory protein *(FLZ) of SnRK1 complex	ms.gene015348	Transcript	mercator4v5.0: regulatory protein *(FLZ) of SnRK1 complex & prot-scriber: flz type domain containing protein & swissprot: FCS-Like Zinc finger 1 & original description: none	3.34067	3.09717
27.3.3	Multi-process regulation.SnRK1-kinase regulatory system.regulatory protein *(FLZ) of SnRK1 complex	ms.gene46378	Transcript	mercator4v5.0: regulatory protein *(FLZ) of SnRK1 complex & prot-scriber: flz type domain containing protein & swissprot: FCS-Like Zinc finger 2 & original description: none	5.37332	4.67671
27.3.3	Multi-process regulation.SnRK1-kinase regulatory system.regulatory protein *(FLZ) of SnRK1 complex	ms.gene61243	Transcript	mercator4v5.0: regulatory protein *(FLZ) of SnRK1 complex & prot-scriber: flz type domain containing protein & swissprot: FCS-Like Zinc finger 2 & original description: none	3.12317	1.81081
27.3.3	Multi-process regulation.SnRK1-kinase regulatory system.regulatory protein *(FLZ) of SnRK1 complex	ms.gene72392	Transcript	mercator4v5.0: regulatory protein *(FLZ) of SnRK1 complex & prot-scriber: flz type domain containing protein & swissprot: FCS-Like Zinc finger 2 & original description: none	4.74476	3.32569
27.3.3	Multi-process regulation.SnRK1-kinase regulatory system.regulatory protein *(FLZ) of SnRK1 complex	ms.gene79236	Transcript	mercator4v5.0: regulatory protein *(FLZ) of SnRK1 complex & prot-scriber: flz type domain containing protein & swissprot: FCS-Like Zinc finger 6 & original description: none	-2.14711	-2.05427
27.5.1	Multi-process regulation.ROP-GTPase regulatory system.small GTPase *(ROP)	ms.gene64799	Transcript	mercator4v5.0: small GTPase *(ROP) & prot-scriber: rac gtp binding protein a & swissprot: Rac-like GTP-binding protein RHO1 & original description: none	4.83226	3.41696
27.5.2.3	Multi-process regulation.ROP-GTPase regulatory system.RopGAP GTPase-activating activities.regulatory protein *(ARO) of RenGAP activity	ms.gene86209	Transcript	mercator4v5.0: regulatory protein *(ARO) of RenGAP activity & prot-scriber: armadillo repeat only protein & swissprot: no annotation & original description: none	2.73536	-2.2707
27.5.5.3	Multi-process regulation.ROP-GTPase regulatory system.ROP GTPase effector activities.GTPase effector *(BDR)	ms.gene045707	Transcript	mercator4v5.0: GTPase effector *(BDR) & prot-scriber: glutamyl trna gln amidotransferase & swissprot: no annotation & original description: none	-4.39613	-2.9926
27.5.6	Multi-process regulation.ROP-GTPase regulatory system.interactive protein kinase of ROP-GTPase activity *(NCRK)	ms.gene007683	Transcript	mercator4v5.0: interactive protein kinase of ROP-GTPase activity *(NCRK) & prot-scriber: proline rich receptor protein kinase perk & swissprot: Receptor-like serine/threonine-protein kinase NCRK & original description: none	-2.45156	-1.25707
27.5.7	Multi-process regulation.ROP-GTPase regulatory system.interactive protein kinase of ROP-GTPase activity *(RBK/RRK)	ms.gene073288	Transcript	mercator4v5.0: interactive protein kinase of ROP-GTPase activity *(RBK/RRK) & prot-scriber: proline rich receptor protein kinase perk & swissprot: Probable receptor-like serine/threonine-protein kinase At5g57670 & original description: none	-2.03014	-3.5864
27.6.1.1.2	Multi-process regulation.phosphoinositide signalling.inositol phosphate metabolism.light-independent inositol phosphate biosynthesis.myo-inositol-1-phosphate synthase *(MIPS)	ms.gene045096	Transcript	mercator4v5.0: myo-inositol-1-phosphate synthase *(MIPS) & prot-scriber: myo inositol 1 phosphate synthase & swissprot: Inositol-3-phosphate synthase & original description: none	-2.60227	-3.58059
27.6.1.1.2	Multi-process regulation.phosphoinositide signalling.inositol phosphate metabolism.light-independent inositol phosphate biosynthesis.myo-inositol-1-phosphate synthase *(MIPS)	ms.gene052224	Transcript	mercator4v5.0: myo-inositol-1-phosphate synthase *(MIPS) & prot-scriber: inositol phosphate synthase 1 & swissprot: Inositol-3-phosphate synthase & original description: none	-1.64188	-1.31437
27.6.1.1.2	Multi-process regulation.phosphoinositide signalling.inositol phosphate metabolism.light-independent inositol phosphate biosynthesis.myo-inositol-1-phosphate synthase *(MIPS)	ms.gene75459	Transcript	mercator4v5.0: myo-inositol-1-phosphate synthase *(MIPS) & prot-scriber: inositol phosphate synthase 1 & swissprot: Inositol-3-phosphate synthase & original description: none	-2.59229	-3.44359
27.6.1.1.3	Multi-process regulation.phosphoinositide signalling.inositol phosphate metabolism.light-independent inositol phosphate biosynthesis.myo-inositol polyphosphate kinase *(ITPK)	ms.gene009017	Transcript	mercator4v5.0: myo-inositol polyphosphate kinase *(ITPK) & prot-scriber: inositol tetrakisphosphate 1 kinase & swissprot: Inositol-tetrakisphosphate 1-kinase 5 & original description: none	1.9805	2.08411
27.6.1.2.1	Multi-process regulation.phosphoinositide signalling.inositol phosphate metabolism.light-dependent inositol phosphate biosynthesis.phosphatidylinositol phospholipase *(PI-PLC)	ms.gene009843	Transcript	mercator4v5.0: phosphatidylinositol phospholipase *(PI-PLC) & prot-scriber: phosphoinositide phospholipase c & swissprot: Phosphoinositide phospholipase C 4 & original description: none	-1.74875	-1.06203
27.6.1.2.1	Multi-process regulation.phosphoinositide signalling.inositol phosphate metabolism.light-dependent inositol phosphate biosynthesis.phosphatidylinositol phospholipase *(PI-PLC)	ms.gene057348	Transcript	mercator4v5.0: phosphatidylinositol phospholipase *(PI-PLC) & prot-scriber: phosphoinositide phospholipase c & swissprot: Phosphoinositide phospholipase C 2 & original description: none	1.56207	1.78018
27.6.1.2.1	Multi-process regulation.phosphoinositide signalling.inositol phosphate metabolism.light-dependent inositol phosphate biosynthesis.phosphatidylinositol phospholipase *(PI-PLC)	ms.gene62159	Transcript	mercator4v5.0: phosphatidylinositol phospholipase *(PI-PLC) & prot-scriber: phosphoinositide phospholipase c & swissprot: Phosphoinositide phospholipase C 2 & original description: none	2.8199	3.14227
27.6.1.2.2	Multi-process regulation.phosphoinositide signalling.inositol phosphate metabolism.light-dependent inositol phosphate biosynthesis.inositol polyphosphate multikinase *(IPK2)	ms.gene57548	Transcript	mercator4v5.0: inositol polyphosphate multikinase *(IPK2) & prot-scriber: inositol polyphosphate multikinase & swissprot: Inositol polyphosphate multikinase beta & original description: none	2.76243	-2.76765
27.6.1.4.1	Multi-process regulation.phosphoinositide signalling.inositol phosphate metabolism.inositol monophosphate phosphatase activities.myo-inositol-1-phosphate phosphatase	ms.gene047283	Transcript	mercator4v5.0: myo-inositol-1-phosphate phosphatase & prot-scriber: inositol monophosphatase & swissprot: Putative MO25-like protein At5g47540 & original description: none	-1.58698	-1.90824
27.6.1.5.1	Multi-process regulation.phosphoinositide signalling.inositol phosphate metabolism.inositol polyphosphate phosphatase activities.type-I inositol-polyphosphate 5-phosphatase	ms.gene054339	Transcript	mercator4v5.0: type-I inositol-polyphosphate 5-phosphatase & prot-scriber: type inositol polyphosphate 5 phosphatase & swissprot: Type IV inositol polyphosphate 5-phosphatase 3 & original description: none	-2.08429	-0.618716
27.6.1.6.1	Multi-process regulation.phosphoinositide signalling.inositol phosphate metabolism.phosphatidylinositol biosynthesis.phosphatidylinositol synthase *(PIS)	ms.gene003571	Transcript	mercator4v5.0: phosphatidylinositol synthase *(PIS) & prot-scriber: cdp diacylglycerol inositol 3 phosphatidyltransferase & swissprot: CDP-diacylglycerol--inositol 3-phosphatidyltransferase 1 & original description: none	1.96231	2.96089
27.6.1.6.4	Multi-process regulation.phosphoinositide signalling.inositol phosphate metabolism.phosphatidylinositol biosynthesis.bifunctional inositol pyrophosphate kinase and phosphatase *(VIP)	ms.gene021642	Transcript	mercator4v5.0: bifunctional inositol pyrophosphate kinase and phosphatase *(VIP) & prot-scriber: inositol hexakisphosphate and diphospho pentakisphosphate kinase & swissprot: Inositol hexakisphosphate and diphosphoinositol-pentakisphosphate kinase VIP2 & original description: none	1.20271	3.61087
27.6.1.7.1	Multi-process regulation.phosphoinositide signalling.inositol phosphate metabolism.regulation.phosphoinositide transfer protein *(SFH)	ms.gene02866	Transcript	mercator4v5.0: phosphoinositide transfer protein *(SFH) & prot-scriber: phosphatidylinositol phosphatidylcholine transfer protein sfh & swissprot: Phosphatidylinositol/phosphatidylcholine transfer protein SFH11 & original description: none	1.74707	2.52838
27.6.1.7.1	Multi-process regulation.phosphoinositide signalling.inositol phosphate metabolism.regulation.phosphoinositide transfer protein *(SFH)	ms.gene50746	Transcript	mercator4v5.0: phosphoinositide transfer protein *(SFH) & prot-scriber: phosphatidylinositol phosphatidylcholine transfer protein sfh & swissprot: Phosphatidylinositol/phosphatidylcholine transfer protein SFH6 & original description: none	-2.35187	-1.3052
27.6.2.1.2	Multi-process regulation.phosphoinositide signalling.phosphoinositide homeostasis.phosphatidylinositol 4-kinase (PI4K-alpha) complex.component *(NPG)	ms.gene018670	Transcript	mercator4v5.0: component *(NPG) of phosphatidylinositol 4-kinase complex & prot-scriber: protein npgr & swissprot: Protein NPGR2 & original description: none	-1.46439	-3.20337
27.6.2.1.2	Multi-process regulation.phosphoinositide signalling.phosphoinositide homeostasis.phosphatidylinositol 4-kinase (PI4K-alpha) complex.component *(NPG)	ms.gene056547	Transcript	mercator4v5.0: component *(NPG) of phosphatidylinositol 4-kinase complex & prot-scriber: quality protein tetratricopeptide repeat 7a & swissprot: Protein NPG1 & original description: none	-2.78095	-4.7902
27.6.2.1.2	Multi-process regulation.phosphoinositide signalling.phosphoinositide homeostasis.phosphatidylinositol 4-kinase (PI4K-alpha) complex.component *(NPG)	ms.gene84985	Transcript	mercator4v5.0: component *(NPG) of phosphatidylinositol 4-kinase complex & prot-scriber: quality protein tetratricopeptide repeat 7a & swissprot: Protein NPG1 & original description: none	-3.30553	-1.81806
27.6.2.2	Multi-process regulation.phosphoinositide signalling.phosphoinositide homeostasis.phosphatidylinositol 4-kinase *(PI4K-beta)	ms.gene28394	Transcript	mercator4v5.0: phosphatidylinositol 4-kinase *(PI4K-beta) & prot-scriber: phosphatidylinositol 4 kinase beta & swissprot: Phosphatidylinositol 4-kinase beta 1 & original description: none	4.13001	3.95237
27.6.2.3	Multi-process regulation.phosphoinositide signalling.phosphoinositide homeostasis.phosphatidylinositol 4-kinase *(PI4K-gamma)	ms.gene029676	Transcript	mercator4v5.0: phosphatidylinositol 4-kinase *(PI4K-gamma) & prot-scriber: 1 phosphatidylinositol 4 kinase & swissprot: Phosphatidylinositol 4-kinase gamma 7 & original description: none	1.81743	1.36389
27.6.2.3	Multi-process regulation.phosphoinositide signalling.phosphoinositide homeostasis.phosphatidylinositol 4-kinase *(PI4K-gamma)	ms.gene66860	Transcript	mercator4v5.0: phosphatidylinositol 4-kinase *(PI4K-gamma) & prot-scriber: 1 phosphatidylinositol 4 kinase & swissprot: Phosphatidylinositol 4-kinase gamma 7 & original description: none	2.04753	1.5956
27.6.2.4	Multi-process regulation.phosphoinositide signalling.phosphoinositide homeostasis.phosphatidylinositol 4-phosphate 5-kinase *(PIP5K)	ms.gene036000	Transcript	mercator4v5.0: phosphatidylinositol 4-phosphate 5-kinase *(PIP5K) & prot-scriber: 1 phosphatidylinositol phosphate 5 kinase & swissprot: Phosphatidylinositol 4-phosphate 5-kinase 1 & original description: none	2.30533	1.80794
27.6.2.8.1	Multi-process regulation.phosphoinositide signalling.phosphoinositide homeostasis.phosphatidylinositol 3-phosphate homeostasis.phosphatidylinositol 3-kinase *(VPS34)	ms.gene027593	Transcript	mercator4v5.0: phosphatidylinositol 3-kinase *(VPS34) & prot-scriber: phosphatidylinositol 4 5 3 kinase catalytic subunit isoform & swissprot: Phosphatidylinositol 3-kinase, root isoform & original description: none	-2.3456	-2.36254
27.6.2.8.1	Multi-process regulation.phosphoinositide signalling.phosphoinositide homeostasis.phosphatidylinositol 3-phosphate homeostasis.phosphatidylinositol 3-kinase *(VPS34)	ms.gene44366	Transcript	mercator4v5.0: phosphatidylinositol 3-kinase *(VPS34) & prot-scriber: phosphatidylinositol 4 5 3 kinase catalytic subunit isoform & swissprot: Phosphatidylinositol 3-kinase, root isoform & original description: none	3.13847	2.5169
27.7.1	Multi-process regulation.pyrophosphate homeostasis.cytosolic pyrophosphatase	ms.gene058975	Transcript	mercator4v5.0: cytosolic pyrophosphatase & prot-scriber: inorganic pyrophosphatase & swissprot: Soluble inorganic pyrophosphatase 4 & original description: none	3.87673	5.41331
27.7.1	Multi-process regulation.pyrophosphate homeostasis.cytosolic pyrophosphatase	ms.gene59926	Transcript	mercator4v5.0: cytosolic pyrophosphatase & prot-scriber: inorganic pyrophosphatase & swissprot: Soluble inorganic pyrophosphatase 1 & original description: none	-1.72823	-2.17009
27.8.1	Multi-process regulation.calcium-dependent signalling.calcium sensor *(CaM)	ms.gene37614	Transcript	mercator4v5.0: calcium sensor *(CaM) & prot-scriber: calmodulin 6 7 8 & swissprot: Calmodulin & original description: none	-1.93525	-3.12943
27.8.1	Multi-process regulation.calcium-dependent signalling.calcium sensor *(CaM)	ms.gene74407	Transcript	mercator4v5.0: calcium sensor *(CaM) & prot-scriber: calmodulin 6 7 8 & swissprot: Calmodulin-1/11/16 & original description: none	2.30655	2.66508
	Multi-process regulation.calcium-dependent signalling.calcium sensor *(CML)	ms.gene022455	Transcript	mercator4v5.0: calcium sensor *(CML) & prot-scriber: calcium binding protein cml & swissprot: Calcium-binding protein CML38 & original description: none	4.25285	6.37402
27.8.2	Multi-process regulation.calcium-dependent signalling.calcium sensor *(CML)	ms.gene024574	Transcript	mercator4v5.0: calcium sensor *(CML) & prot-scriber: calmodulin protein & swissprot: Calmodulin & original description: none	2.85639	4.32205
27.8.2	Multi-process regulation.calcium-dependent signalling.calcium sensor *(CML)	ms.gene040127	Transcript	mercator4v5.0: calcium sensor *(CML) & prot-scriber: calcium binding ef hand family protein & swissprot: Probable calcium-binding protein CML27 & original description: none	4.11124	2.60239
27.8.2	Multi-process regulation.calcium-dependent signalling.calcium sensor *(CML)	ms.gene05284	Transcript	mercator4v5.0: calcium sensor *(CML) & prot-scriber: calcium binding protein & swissprot: Probable calcium-binding protein CML27 & original description: none	-1.60893	-1.8908
27.8.2	Multi-process regulation.calcium-dependent signalling.calcium sensor *(CML)	ms.gene065509	Transcript	mercator4v5.0: calcium sensor *(CML) & prot-scriber: arath calcium dependent protein kinase & swissprot: Calcium-dependent protein kinase 9 & original description: none	2.42806	1.86528
27.8.2	Multi-process regulation.calcium-dependent signalling.calcium sensor *(CML)	ms.gene074100	Transcript	mercator4v5.0: calcium sensor *(CML) & prot-scriber: calcium binding protein cml & swissprot: Putative calcium-binding protein CML23 & original description: none	2.94336	3.67378
27.8.2	Multi-process regulation.calcium-dependent signalling.calcium sensor *(CML)	ms.gene22336	Transcript	mercator4v5.0: calcium sensor *(CML) & prot-scriber: arath calcium dependent protein kinase & swissprot: Calcium-dependent protein kinase 15 & original description: none	-1.25028	-2.79491
27.8.2	Multi-process regulation.calcium-dependent signalling.calcium sensor *(CML)	ms.gene23553	Transcript	mercator4v5.0: calcium sensor *(CML) & prot-scriber: calcium dependent protein kinase & swissprot: Probable calcium-binding protein CML23 & original description: none	3.34496	3.42769
27.8.2	Multi-process regulation.calcium-dependent signalling.calcium sensor *(CML)	ms.gene29793	Transcript	mercator4v5.0: calcium sensor *(CML) & prot-scriber: calcium binding protein cml & swissprot: Calcium-binding protein CML38 & original description: none	4.77133	7.94811
27.8.2	Multi-process regulation.calcium-dependent signalling.calcium sensor *(CML)	ms.gene29794	Transcript	mercator4v5.0: calcium sensor *(CML) & prot-scriber: calcium binding protein cml & swissprot: Calcium-binding protein CML38 & original description: none	2.6609	5.03844
27.8.2	Multi-process regulation.calcium-dependent signalling.calcium sensor *(CML)	ms.gene33954	Transcript	mercator4v5.0: calcium sensor *(CML) & prot-scriber: arath calcium dependent protein kinase & swissprot: Calcium-dependent protein kinase 11 & original description: none	-5.78134	-1.7411
27.8.2	Multi-process regulation.calcium-dependent signalling.calcium sensor *(CML)	ms.gene35563	Transcript	mercator4v5.0: calcium sensor *(CML) & prot-scriber: calcium binding protein cml & swissprot: Calcium-binding protein CML38 & original description: none	2.18901	5.53059
27.8.2	Multi-process regulation.calcium-dependent signalling.calcium sensor *(CML)	ms.gene37614	Transcript	mercator4v5.0: calcium sensor *(CML) & prot-scriber: calmodulin 6 7 8 & swissprot: Calmodulin & original description: none	-1.93525	-3.12943
27.8.2	Multi-process regulation.calcium-dependent signalling.calcium sensor *(CML)	ms.gene49270	Transcript	mercator4v5.0: calcium sensor *(CML) & prot-scriber: regulator of gene silencing & swissprot: Putative calcium-binding protein CML19 & original description: none	5.6491	9.24845
27.8.2	Multi-process regulation.calcium-dependent signalling.calcium sensor *(CML)	ms.gene74407	Transcript	mercator4v5.0: calcium sensor *(CML) & prot-scriber: calmodulin 6 7 8 & swissprot: Calmodulin-1/11/16 & original description: none	2.30655	2.66508
27.8.2	Multi-process regulation.calcium-dependent signalling.calcium sensor *(CML)	ms.gene74452	Transcript	mercator4v5.0: calcium sensor *(CML) & prot-scriber: calcium binding protein cml & swissprot: Putative calcium-binding protein CML23 & original description: none	4.07532	4.46933
27.8.2	Multi-process regulation.calcium-dependent signalling.calcium sensor *(CML)	ms.gene93763	Transcript	mercator4v5.0: calcium sensor *(CML) & prot-scriber: calmodulin protein & swissprot: Probable calcium-binding protein CML27 & original description: none	1.84123	3.43992
27.8.2	Multi-process regulation.calcium-dependent signalling.calcium sensor *(CML)	ms.gene94551	Transcript	mercator4v5.0: calcium sensor *(CML) & prot-scriber: polcalcin ole e & swissprot: Probable calcium-binding protein CML27 & original description: none	1.47292	3.32462
27.8.2	Multi-process regulation.calcium-dependent signalling.calcium sensor *(CML)	ms.gene98294	Transcript	mercator4v5.0: calcium sensor *(CML) & prot-scriber: calcium binding protein cml & swissprot: Calcium-binding protein CML38 & original description: none	4.50814	5.7919
27.8.2	Multi-process regulation.calcium-dependent signalling.calcium sensor *(CML)	ms.gene98295	Transcript	mercator4v5.0: calcium sensor *(CML) & prot-scriber: calcium binding protein cml & swissprot: Calcium-binding protein CML38 & original description: none	2.90848	4.19444
27.8.2	Multi-process regulation.calcium-dependent signalling.calcium sensor *(CML)	novel.17466	Transcript	mercator4v5.0: calcium sensor *(CML) & prot-scriber: calcium binding protein cml & swissprot: Putative calcium-binding protein CML19 & original description: none	4.73102	8.34741
27.8.3.2	Multi-process regulation.calcium-dependent signalling.SnRK2-interacting calcium sensor activities.SCSsister-clade calcium sensor	ms.gene050461	Transcript	mercator4v5.0: SCSsister-clade calcium sensor & prot-scriber: ef hand domain containing protein & swissprot: no annotation & original description: none	2.82264	2.78702
27.8.3.3	Multi-process regulation.calcium-dependent signalling.SnRK2-interacting calcium sensor activities.SRC1-clade calcium sensor	ms.gene039816	Transcript	mercator4v5.0: SRC1-clade calcium sensor & prot-scriber: ef hand domain containing protein & swissprot: no annotation & original description: none	2.80245	1.27069
27.8.3.3	Multi-process regulation.calcium-dependent signalling.SnRK2-interacting calcium sensor activities.SRC1-clade calcium sensor	ms.gene044674	Transcript	mercator4v5.0: SRC1-clade calcium sensor & prot-scriber: ef hand domain containing protein & swissprot: no annotation & original description: none	3.25942	3.67048
27.8.3.3	Multi-process regulation.calcium-dependent signalling.SnRK2-interacting calcium sensor activities.SRC1-clade calcium sensor	ms.gene044933	Transcript	mercator4v5.0: SRC1-clade calcium sensor & prot-scriber: ef hand domain containing protein & swissprot: no annotation & original description: none	2.15039	3.06456
27.8.3.3	Multi-process regulation.calcium-dependent signalling.SnRK2-interacting calcium sensor activities.SRC1-clade calcium sensor	ms.gene044934	Transcript	mercator4v5.0: SRC1-clade calcium sensor & prot-scriber: ef hand domain containing protein & swissprot: no annotation & original description: none	2.76152	7.2457
27.8.3.3	Multi-process regulation.calcium-dependent signalling.SnRK2-interacting calcium sensor activities.SRC1-clade calcium sensor	ms.gene044939	Transcript	mercator4v5.0: SRC1-clade calcium sensor & prot-scriber: ef hand domain containing protein & swissprot: no annotation & original description: none	3.36255	5.77994
27.8.3.3	Multi-process regulation.calcium-dependent signalling.SnRK2-interacting calcium sensor activities.SRC1-clade calcium sensor	ms.gene044942	Transcript	mercator4v5.0: SRC1-clade calcium sensor & prot-scriber: ef hand domain containing protein & swissprot: no annotation & original description: none	4.4228	6.52603
27.8.3.3	Multi-process regulation.calcium-dependent signalling.SnRK2-interacting calcium sensor activities.SRC1-clade calcium sensor	ms.gene062415	Transcript	mercator4v5.0: SRC1-clade calcium sensor & prot-scriber: ef hand domain containing protein & swissprot: no annotation & original description: none	3.73971	5.10958
27.8.3.3	Multi-process regulation.calcium-dependent signalling.SnRK2-interacting calcium sensor activities.SRC1-clade calcium sensor	ms.gene062416	Transcript	mercator4v5.0: SRC1-clade calcium sensor & prot-scriber: ef hand domain containing protein & swissprot: no annotation & original description: none	5.49175	8.28207
27.8.3.3	Multi-process regulation.calcium-dependent signalling.SnRK2-interacting calcium sensor activities.SRC1-clade calcium sensor	ms.gene062417	Transcript	mercator4v5.0: SRC1-clade calcium sensor & prot-scriber: ef hand domain containing protein & swissprot: no annotation & original description: none	4.18862	6.36142
27.8.3.3	Multi-process regulation.calcium-dependent signalling.SnRK2-interacting calcium sensor activities.SRC1-clade calcium sensor	ms.gene062418	Transcript	mercator4v5.0: SRC1-clade calcium sensor & prot-scriber: ef hand domain containing protein & swissprot: no annotation & original description: none	4.5401	7.85784
27.8.3.3	Multi-process regulation.calcium-dependent signalling.SnRK2-interacting calcium sensor activities.SRC1-clade calcium sensor	ms.gene062420	Transcript	mercator4v5.0: SRC1-clade calcium sensor & prot-scriber: ef hand domain containing protein & swissprot: no annotation & original description: none	5.48122	7.31712
27.8.3.3	Multi-process regulation.calcium-dependent signalling.SnRK2-interacting calcium sensor activities.SRC1-clade calcium sensor	ms.gene062421	Transcript	mercator4v5.0: SRC1-clade calcium sensor & prot-scriber: ef hand domain containing protein & swissprot: no annotation & original description: none	7.34555	8.59206
27.8.3.3	Multi-process regulation.calcium-dependent signalling.SnRK2-interacting calcium sensor activities.SRC1-clade calcium sensor	ms.gene062422	Transcript	mercator4v5.0: SRC1-clade calcium sensor & prot-scriber: ef hand domain containing protein & swissprot: no annotation & original description: none	4.32645	4.73432
27.8.3.3	Multi-process regulation.calcium-dependent signalling.SnRK2-interacting calcium sensor activities.SRC1-clade calcium sensor	ms.gene062426	Transcript	mercator4v5.0: SRC1-clade calcium sensor & prot-scriber: ef hand domain containing protein & swissprot: no annotation & original description: none	3.12111	4.58465
27.8.3.3	Multi-process regulation.calcium-dependent signalling.SnRK2-interacting calcium sensor activities.SRC1-clade calcium sensor	ms.gene65880	Transcript	mercator4v5.0: SRC1-clade calcium sensor & prot-scriber: ef hand domain containing protein & swissprot: no annotation & original description: none	2.59987	2.42006
27.8.3.3	Multi-process regulation.calcium-dependent signalling.SnRK2-interacting calcium sensor activities.SRC1-clade calcium sensor	ms.gene74086	Transcript	mercator4v5.0: SRC1-clade calcium sensor & prot-scriber: ef hand domain containing protein & swissprot: no annotation & original description: none	5.30776	5.61216
27.8.3.3	Multi-process regulation.calcium-dependent signalling.SnRK2-interacting calcium sensor activities.SRC1-clade calcium sensor	ms.gene74088	Transcript	mercator4v5.0: SRC1-clade calcium sensor & prot-scriber: ef hand domain containing protein & swissprot: no annotation & original description: none	2.41611	5.25171
27.8.3.3	Multi-process regulation.calcium-dependent signalling.SnRK2-interacting calcium sensor activities.SRC1-clade calcium sensor	ms.gene74093	Transcript	mercator4v5.0: SRC1-clade calcium sensor & prot-scriber: ef hand domain containing protein & swissprot: no annotation & original description: none	3.08674	4.11791
27.8.3.3	Multi-process regulation.calcium-dependent signalling.SnRK2-interacting calcium sensor activities.SRC1-clade calcium sensor	ms.gene74094	Transcript	mercator4v5.0: SRC1-clade calcium sensor & prot-scriber: ef hand domain containing protein & swissprot: no annotation & original description: none	2.37079	3.72144
27.8.3.3	Multi-process regulation.calcium-dependent signalling.SnRK2-interacting calcium sensor activities.SRC1-clade calcium sensor	ms.gene97547	Transcript	mercator4v5.0: SRC1-clade calcium sensor & prot-scriber: ef hand domain containing protein & swissprot: no annotation & original description: none	2.05895	2.9519
27.8.3.3	Multi-process regulation.calcium-dependent signalling.SnRK2-interacting calcium sensor activities.SRC1-clade calcium sensor	ms.gene97548	Transcript	mercator4v5.0: SRC1-clade calcium sensor & prot-scriber: ef hand domain containing protein & swissprot: no annotation & original description: none	2.53064	3.98564
27.8.3.4	Multi-process regulation.calcium-dependent signalling.SnRK2-interacting calcium sensor activities.SRC2-clade calcium sensor	ms.gene039816	Transcript	mercator4v5.0: SRC2-clade calcium sensor & prot-scriber: ef hand domain containing protein & swissprot: no annotation & original description: none	2.80245	1.27069
27.8.3.4	Multi-process regulation.calcium-dependent signalling.SnRK2-interacting calcium sensor activities.SRC2-clade calcium sensor	ms.gene044674	Transcript	mercator4v5.0: SRC2-clade calcium sensor & prot-scriber: ef hand domain containing protein & swissprot: no annotation & original description: none	3.25942	3.67048
27.8.3.4	Multi-process regulation.calcium-dependent signalling.SnRK2-interacting calcium sensor activities.SRC2-clade calcium sensor	ms.gene044933	Transcript	mercator4v5.0: SRC2-clade calcium sensor & prot-scriber: ef hand domain containing protein & swissprot: no annotation & original description: none	2.15039	3.06456
27.8.3.4	Multi-process regulation.calcium-dependent signalling.SnRK2-interacting calcium sensor activities.SRC2-clade calcium sensor	ms.gene044934	Transcript	mercator4v5.0: SRC2-clade calcium sensor & prot-scriber: ef hand domain containing protein & swissprot: no annotation & original description: none	2.76152	7.2457
27.8.3.4	Multi-process regulation.calcium-dependent signalling.SnRK2-interacting calcium sensor activities.SRC2-clade calcium sensor	ms.gene044939	Transcript	mercator4v5.0: SRC2-clade calcium sensor & prot-scriber: ef hand domain containing protein & swissprot: no annotation & original description: none	3.36255	5.77994
27.8.3.4	Multi-process regulation.calcium-dependent signalling.SnRK2-interacting calcium sensor activities.SRC2-clade calcium sensor	ms.gene044942	Transcript	mercator4v5.0: SRC2-clade calcium sensor & prot-scriber: ef hand domain containing protein & swissprot: no annotation & original description: none	4.4228	6.52603
27.8.3.4	Multi-process regulation.calcium-dependent signalling.SnRK2-interacting calcium sensor activities.SRC2-clade calcium sensor	ms.gene062415	Transcript	mercator4v5.0: SRC2-clade calcium sensor & prot-scriber: ef hand domain containing protein & swissprot: no annotation & original description: none	3.73971	5.10958
27.8.3.4	Multi-process regulation.calcium-dependent signalling.SnRK2-interacting calcium sensor activities.SRC2-clade calcium sensor	ms.gene062416	Transcript	mercator4v5.0: SRC2-clade calcium sensor & prot-scriber: ef hand domain containing protein & swissprot: no annotation & original description: none	5.49175	8.28207
27.8.3.4	Multi-process regulation.calcium-dependent signalling.SnRK2-interacting calcium sensor activities.SRC2-clade calcium sensor	ms.gene062417	Transcript	mercator4v5.0: SRC2-clade calcium sensor & prot-scriber: ef hand domain containing protein & swissprot: no annotation & original description: none	4.18862	6.36142
27.8.3.4	Multi-process regulation.calcium-dependent signalling.SnRK2-interacting calcium sensor activities.SRC2-clade calcium sensor	ms.gene062418	Transcript	mercator4v5.0: SRC2-clade calcium sensor & prot-scriber: ef hand domain containing protein & swissprot: no annotation & original description: none	4.5401	7.85784
27.8.3.4	Multi-process regulation.calcium-dependent signalling.SnRK2-interacting calcium sensor activities.SRC2-clade calcium sensor	ms.gene062420	Transcript	mercator4v5.0: SRC2-clade calcium sensor & prot-scriber: ef hand domain containing protein & swissprot: no annotation & original description: none	5.48122	7.31712
27.8.3.4	Multi-process regulation.calcium-dependent signalling.SnRK2-interacting calcium sensor activities.SRC2-clade calcium sensor	ms.gene062421	Transcript	mercator4v5.0: SRC2-clade calcium sensor & prot-scriber: ef hand domain containing protein & swissprot: no annotation & original description: none	7.34555	8.59206
27.8.3.4	Multi-process regulation.calcium-dependent signalling.SnRK2-interacting calcium sensor activities.SRC2-clade calcium sensor	ms.gene062422	Transcript	mercator4v5.0: SRC2-clade calcium sensor & prot-scriber: ef hand domain containing protein & swissprot: no annotation & original description: none	4.32645	4.73432
27.8.3.4	Multi-process regulation.calcium-dependent signalling.SnRK2-interacting calcium sensor activities.SRC2-clade calcium sensor	ms.gene062426	Transcript	mercator4v5.0: SRC2-clade calcium sensor & prot-scriber: ef hand domain containing protein & swissprot: no annotation & original description: none	3.12111	4.58465
27.8.3.4	Multi-process regulation.calcium-dependent signalling.SnRK2-interacting calcium sensor activities.SRC2-clade calcium sensor	ms.gene65880	Transcript	mercator4v5.0: SRC2-clade calcium sensor & prot-scriber: ef hand domain containing protein & swissprot: no annotation & original description: none	2.59987	2.42006
27.8.3.4	Multi-process regulation.calcium-dependent signalling.SnRK2-interacting calcium sensor activities.SRC2-clade calcium sensor	ms.gene74086	Transcript	mercator4v5.0: SRC2-clade calcium sensor & prot-scriber: ef hand domain containing protein & swissprot: no annotation & original description: none	5.30776	5.61216
27.8.3.4	Multi-process regulation.calcium-dependent signalling.SnRK2-interacting calcium sensor activities.SRC2-clade calcium sensor	ms.gene74087	Transcript	mercator4v5.0: SRC2-clade calcium sensor & prot-scriber: ef hand domain containing protein & swissprot: no annotation & original description: none	-1.53414	2.22636
27.8.3.4	Multi-process regulation.calcium-dependent signalling.SnRK2-interacting calcium sensor activities.SRC2-clade calcium sensor	ms.gene74088	Transcript	mercator4v5.0: SRC2-clade calcium sensor & prot-scriber: ef hand domain containing protein & swissprot: no annotation & original description: none	2.41611	5.25171
27.8.3.4	Multi-process regulation.calcium-dependent signalling.SnRK2-interacting calcium sensor activities.SRC2-clade calcium sensor	ms.gene74093	Transcript	mercator4v5.0: SRC2-clade calcium sensor & prot-scriber: ef hand domain containing protein & swissprot: no annotation & original description: none	3.08674	4.11791
27.8.3.4	Multi-process regulation.calcium-dependent signalling.SnRK2-interacting calcium sensor activities.SRC2-clade calcium sensor	ms.gene74094	Transcript	mercator4v5.0: SRC2-clade calcium sensor & prot-scriber: ef hand domain containing protein & swissprot: no annotation & original description: none	2.37079	3.72144
27.8.3.4	Multi-process regulation.calcium-dependent signalling.SnRK2-interacting calcium sensor activities.SRC2-clade calcium sensor	ms.gene97547	Transcript	mercator4v5.0: SRC2-clade calcium sensor & prot-scriber: ef hand domain containing protein & swissprot: no annotation & original description: none	2.05895	2.9519
27.8.3.4	Multi-process regulation.calcium-dependent signalling.SnRK2-interacting calcium sensor activities.SRC2-clade calcium sensor	ms.gene97548	Transcript	mercator4v5.0: SRC2-clade calcium sensor & prot-scriber: ef hand domain containing protein & swissprot: no annotation & original description: none	2.53064	3.98564
27.8.4	Multi-process regulation.calcium-dependent signalling.calcium sensor and kinase *(CPK)	ms.gene065509	Transcript	mercator4v5.0: calcium sensor and kinase *(CPK) & prot-scriber: arath calcium dependent protein kinase & swissprot: Calcium-dependent protein kinase 9 & original description: none	2.42806	1.86528
27.8.4	Multi-process regulation.calcium-dependent signalling.calcium sensor and kinase *(CPK)	ms.gene22336	Transcript	mercator4v5.0: calcium sensor and kinase *(CPK) & prot-scriber: arath calcium dependent protein kinase & swissprot: Calcium-dependent protein kinase 15 & original description: none	-1.25028	-2.79491
27.8.4	Multi-process regulation.calcium-dependent signalling.calcium sensor and kinase *(CPK)	ms.gene33954	Transcript	mercator4v5.0: calcium sensor and kinase *(CPK) & prot-scriber: arath calcium dependent protein kinase & swissprot: Calcium-dependent protein kinase 11 & original description: none	-5.78134	-1.7411
27.8.6.1	Multi-process regulation.calcium-dependent signalling.CBL-CIPK calcium sensor and kinase complex.calcium sensor *(CBL)	ms.gene013594	Transcript	mercator4v5.0: calcium sensor *(CBL) & prot-scriber: calcineurin b protein & swissprot: Calcineurin B-like protein 4 & original description: none	3.36644	3.32141
27.8.6.1	Multi-process regulation.calcium-dependent signalling.CBL-CIPK calcium sensor and kinase complex.calcium sensor *(CBL)	ms.gene46392	Transcript	mercator4v5.0: calcium sensor *(CBL) & prot-scriber: calcineurin b protein & swissprot: Calcineurin B-like protein 1 & original description: none	1.85049	3.31574
27.8.6.1	Multi-process regulation.calcium-dependent signalling.CBL-CIPK calcium sensor and kinase complex.calcium sensor *(CBL)	ms.gene85979	Transcript	mercator4v5.0: calcium sensor *(CBL) & prot-scriber: calcineurin b protein & swissprot: Calcineurin B-like protein 4 & original description: none	4.41558	3.77052
27.8.6.2	Multi-process regulation.calcium-dependent signalling.CBL-CIPK calcium sensor and kinase complex.CBL-dependent protein kinase *(CIPK)	ms.gene010046	Transcript	mercator4v5.0: CBL-dependent protein kinase *(CIPK) & prot-scriber: arath cbl interacting serine threonine protein kinase & swissprot: CBL-interacting serine/threonine-protein kinase 8 & original description: none	5.73781	3.13921
27.8.6.2	Multi-process regulation.calcium-dependent signalling.CBL-CIPK calcium sensor and kinase complex.CBL-dependent protein kinase *(CIPK)	ms.gene012578	Transcript	mercator4v5.0: CBL-dependent protein kinase *(CIPK) & prot-scriber: cbl interacting serine threonine protein kinase & swissprot: CBL-interacting serine/threonine-protein kinase 6 & original description: none	5.71742	4.13058
27.8.6.2	Multi-process regulation.calcium-dependent signalling.CBL-CIPK calcium sensor and kinase complex.CBL-dependent protein kinase *(CIPK)	ms.gene016104	Transcript	mercator4v5.0: CBL-dependent protein kinase *(CIPK) & prot-scriber: cbl interacting serine threonine protein kinase & swissprot: CBL-interacting serine/threonine-protein kinase 25 & original description: none	5.35267	5.9729
27.8.6.2	Multi-process regulation.calcium-dependent signalling.CBL-CIPK calcium sensor and kinase complex.CBL-dependent protein kinase *(CIPK)	ms.gene019326	Transcript	mercator4v5.0: CBL-dependent protein kinase *(CIPK) & prot-scriber: cbl interacting serine threonine protein kinase & swissprot: CBL-interacting serine/threonine-protein kinase 11 & original description: none	-1.37463	-2.58502
27.8.6.2	Multi-process regulation.calcium-dependent signalling.CBL-CIPK calcium sensor and kinase complex.CBL-dependent protein kinase *(CIPK)	ms.gene031898	Transcript	mercator4v5.0: CBL-dependent protein kinase *(CIPK) & prot-scriber: cbl interacting serine threonine protein kinase & swissprot: CBL-interacting protein kinase 18 & original description: none	2.88282	1.08969
27.8.6.2	Multi-process regulation.calcium-dependent signalling.CBL-CIPK calcium sensor and kinase complex.CBL-dependent protein kinase *(CIPK)	ms.gene039968	Transcript	mercator4v5.0: CBL-dependent protein kinase *(CIPK) & prot-scriber: cbl interacting serine threonine protein kinase & swissprot: CBL-interacting protein kinase 2 & original description: none	4.16383	1.71754
27.8.6.2	Multi-process regulation.calcium-dependent signalling.CBL-CIPK calcium sensor and kinase complex.CBL-dependent protein kinase *(CIPK)	ms.gene051498	Transcript	mercator4v5.0: CBL-dependent protein kinase *(CIPK) & prot-scriber: cbl interacting serine threonine protein kinase & swissprot: CBL-interacting serine/threonine-protein kinase 25 & original description: none	3.95321	4.01446
27.8.6.2	Multi-process regulation.calcium-dependent signalling.CBL-CIPK calcium sensor and kinase complex.CBL-dependent protein kinase *(CIPK)	ms.gene058470	Transcript	mercator4v5.0: CBL-dependent protein kinase *(CIPK) & prot-scriber: cbl interacting serine threonine protein kinase & swissprot: CBL-interacting serine/threonine-protein kinase 25 & original description: none	3.97082	4.97194
27.8.6.2	Multi-process regulation.calcium-dependent signalling.CBL-CIPK calcium sensor and kinase complex.CBL-dependent protein kinase *(CIPK)	ms.gene062249	Transcript	mercator4v5.0: CBL-dependent protein kinase *(CIPK) & prot-scriber: cbl interacting serine threonine protein kinase & swissprot: CBL-interacting serine/threonine-protein kinase 7 & original description: none	5.15638	3.88597
27.8.6.2	Multi-process regulation.calcium-dependent signalling.CBL-CIPK calcium sensor and kinase complex.CBL-dependent protein kinase *(CIPK)	ms.gene33104	Transcript	mercator4v5.0: CBL-dependent protein kinase *(CIPK) & prot-scriber: cbl interacting serine threonine protein kinase & swissprot: CBL-interacting serine/threonine-protein kinase 25 & original description: none	3.24957	3.47547
27.8.6.2	Multi-process regulation.calcium-dependent signalling.CBL-CIPK calcium sensor and kinase complex.CBL-dependent protein kinase *(CIPK)	ms.gene37610	Transcript	mercator4v5.0: CBL-dependent protein kinase *(CIPK) & prot-scriber: cbl interacting serine threonine protein kinase & swissprot: CBL-interacting serine/threonine-protein kinase 3 & original description: none	2.0717	2.35565
27.8.6.2	Multi-process regulation.calcium-dependent signalling.CBL-CIPK calcium sensor and kinase complex.CBL-dependent protein kinase *(CIPK)	ms.gene60180	Transcript	mercator4v5.0: CBL-dependent protein kinase *(CIPK) & prot-scriber: cbl interacting serine threonine protein kinase & swissprot: CBL-interacting serine/threonine-protein kinase 6 & original description: none	2.59963	2.03549
27.8.6.2	Multi-process regulation.calcium-dependent signalling.CBL-CIPK calcium sensor and kinase complex.CBL-dependent protein kinase *(CIPK)	ms.gene60181	Transcript	mercator4v5.0: CBL-dependent protein kinase *(CIPK) & prot-scriber: cbl interacting serine threonine protein kinase & swissprot: CBL-interacting serine/threonine-protein kinase 6 & original description: none	2.84334	2.43026
27.8.6.2	Multi-process regulation.calcium-dependent signalling.CBL-CIPK calcium sensor and kinase complex.CBL-dependent protein kinase *(CIPK)	ms.gene83601	Transcript	mercator4v5.0: CBL-dependent protein kinase *(CIPK) & prot-scriber: cbl interacting serine threonine protein kinase & swissprot: CBL-interacting serine/threonine-protein kinase 25 & original description: none	1.94753	3.05106
27.8.6.2	Multi-process regulation.calcium-dependent signalling.CBL-CIPK calcium sensor and kinase complex.CBL-dependent protein kinase *(CIPK)	ms.gene85582	Transcript	mercator4v5.0: CBL-dependent protein kinase *(CIPK) & prot-scriber: cbl interacting serine threonine protein kinase & swissprot: CBL-interacting serine/threonine-protein kinase 7 & original description: none	5.81442	2.92601
27.8.6.2	Multi-process regulation.calcium-dependent signalling.CBL-CIPK calcium sensor and kinase complex.CBL-dependent protein kinase *(CIPK)	ms.gene85961	Transcript	mercator4v5.0: CBL-dependent protein kinase *(CIPK) & prot-scriber: cbl interacting serine threonine protein kinase & swissprot: CBL-interacting serine/threonine-protein kinase 25 & original description: none	1.92356	3.00169
27.8.6.2	Multi-process regulation.calcium-dependent signalling.CBL-CIPK calcium sensor and kinase complex.CBL-dependent protein kinase *(CIPK)	ms.gene87067	Transcript	mercator4v5.0: CBL-dependent protein kinase *(CIPK) & prot-scriber: cbl interacting serine threonine protein kinase & swissprot: CBL-interacting serine/threonine-protein kinase 11 & original description: none	-1.24264	-2.97693
27.9.3	Multi-process regulation.G-protein-dependent signalling.regulatory protein *(RGS1)	novel.4794	Transcript	mercator4v5.0: regulatory protein *(RGS1) of G-protein signalling & prot-scriber: rgs domain containing protein & swissprot: Regulator of G-protein signaling 1 & original description: none	-5.05678	-1.41101
27.9.4	Multi-process regulation.G-protein-dependent signalling.regulatory protein *(NDL)	ms.gene06179	Transcript	mercator4v5.0: regulatory protein *(NDL) of G-protein signalling & prot-scriber: pollen specific protein sf & swissprot: Protein NDL1 & original description: none	2.13459	1.23951
27.10.1.1	Multi-process regulation.TOR (Target Of Rapamycin) signalling.TORC complex.phosphatidylinositol kinase component *(TOR)	ms.gene046926	Transcript	mercator4v5.0: phosphatidylinositol kinase component *(TOR) of TORC complex & prot-scriber: sp tor serine threonine protein kinase tor & swissprot: Serine/threonine-protein kinase TOR & original description: none	1.6633	1.58338
27.10.2.2	Multi-process regulation.TOR (Target Of Rapamycin) signalling.TOR kinase substrates.TOR-dependent regulatory protein *(MRF) of protein translation	ms.gene011370	Transcript	mercator4v5.0: TOR-dependent regulatory protein *(MRF) of protein translation & prot-scriber: ma doin containing translation regulatory factor & swissprot: MA3 DOMAIN-CONTAINING TRANSLATION REGULATORY FACTOR 1 & original description: none	1.89008	1.24438
27.10.3	Multi-process regulation.TOR (Target Of Rapamycin) signalling.protein kinase *(YAK1)	ms.gene93029	Transcript	mercator4v5.0: protein kinase *(YAK1) & prot-scriber: dual specificity tyrosine phosphorylation regulated kinase & swissprot: Dual specificity protein kinase YAK1 homolog & original description: none	-2.65834	-2.45618
27.11.1.3	Multi-process regulation.UPR (Unfolded Protein Response) signalling.IRE1-bZIP60 pathway.regulatory mediator *(SVB)	ms.gene033964	Transcript	mercator4v5.0: regulatory mediator of IRE1-bZIP60 UPR pathway & prot-scriber: mediator of rna polymerase ii transcription subunit & swissprot: no annotation & original description: none	1.32099	3.70291
27.11.1.3	Multi-process regulation.UPR (Unfolded Protein Response) signalling.IRE1-bZIP60 pathway.regulatory mediator *(SVB)	ms.gene068924	Transcript	mercator4v5.0: regulatory mediator of IRE1-bZIP60 UPR pathway & prot-scriber: mediator of rna polymerase ii transcription subunit & swissprot: no annotation & original description: none	1.85858	4.76608
27.12.1	Multi-process regulation.RAM (Regulation of Ace2 and Morphogenesis) signalling.protein kinase component *(NDR)	ms.gene066047	Transcript	mercator4v5.0: protein kinase component *(NDR) of RAM signalling pathway & prot-scriber: serine threonine protein kinase cbk & swissprot: Probable serine/threonine protein kinase IRE3 & original description: none	-2.63534	-3.02799
27.12.1	Multi-process regulation.RAM (Regulation of Ace2 and Morphogenesis) signalling.protein kinase component *(NDR)	ms.gene24415	Transcript	mercator4v5.0: protein kinase component *(NDR) of RAM signalling pathway & prot-scriber: serine threonine protein kinase cbk & swissprot: Probable serine/threonine protein kinase IRE4 & original description: none	2.77255	1.62783
27.12.4	Multi-process regulation.RAM (Regulation of Ace2 and Morphogenesis) signalling.scaffold component *(MO25)	ms.gene047283	Transcript	mercator4v5.0: scaffold component *(MO25) of RAM signalling pathway & prot-scriber: inositol monophosphatase & swissprot: Putative MO25-like protein At5g47540 & original description: none	-1.58698	-1.90824
27.12.4	Multi-process regulation.RAM (Regulation of Ace2 and Morphogenesis) signalling.scaffold component *(MO25)	novel.6620	Transcript	mercator4v5.0: scaffold component *(MO25) of RAM signalling pathway & prot-scriber: calcium binding protein & swissprot: no annotation & original description: none	3.39367	2.82676
27.14.2	Multi-process regulation.MAP kinase cascade signalling.MAP3K-MEK protein kinase	ms.gene002989	Transcript	mercator4v5.0: MAP3K-MEKK protein kinase & prot-scriber: mitogen activated protein kinase & swissprot: Mitogen-activated protein kinase kinase kinase 17 & original description: none	2.92878	3.30042
27.14.2	Multi-process regulation.MAP kinase cascade signalling.MAP3K-MEK protein kinase	ms.gene009824	Transcript	mercator4v5.0: MAP3K-MEKK protein kinase & prot-scriber: mitogen activated protein kinase & swissprot: Mitogen-activated protein kinase kinase kinase 17 & original description: none	3.67428	3.32604
27.14.2	Multi-process regulation.MAP kinase cascade signalling.MAP3K-MEK protein kinase	ms.gene011814	Transcript	mercator4v5.0: MAP3K-MEKK protein kinase & prot-scriber: mitogen activated protein kinase & swissprot: Mitogen-activated protein kinase kinase kinase 20 & original description: none	2.17348	3.35342
27.14.2	Multi-process regulation.MAP kinase cascade signalling.MAP3K-MEK protein kinase	ms.gene02357	Transcript	mercator4v5.0: MAP3K-MEKK protein kinase & prot-scriber: mitogen activated protein kinase & swissprot: Mitogen-activated protein kinase kinase kinase 17 & original description: none	3.77796	3.94821
27.14.2	Multi-process regulation.MAP kinase cascade signalling.MAP3K-MEK protein kinase	ms.gene070771	Transcript	mercator4v5.0: MAP3K-MEKK protein kinase & prot-scriber: mitogen activated protein kinase & swissprot: Mitogen-activated protein kinase kinase kinase 18 & original description: none	2.38306	2.46348
27.14.2	Multi-process regulation.MAP kinase cascade signalling.MAP3K-MEK protein kinase	ms.gene54187	Transcript	mercator4v5.0: MAP3K-MEKK protein kinase & prot-scriber: mitogen activated protein kinase & swissprot: Mitogen-activated protein kinase kinase kinase 17 & original description: none	3.20805	2.20922
27.14.2	Multi-process regulation.MAP kinase cascade signalling.MAP3K-MEK protein kinase	ms.gene56784	Transcript	mercator4v5.0: MAP3K-MEKK protein kinase & prot-scriber: mitogen activated protein kinase & swissprot: Mitogen-activated protein kinase kinase kinase 20 & original description: none	1.67033	1.06681
27.14.2	Multi-process regulation.MAP kinase cascade signalling.MAP3K-MEK protein kinase	ms.gene57008	Transcript	mercator4v5.0: MAP3K-MEKK protein kinase & prot-scriber: mitogen activated protein kinase & swissprot: Mitogen-activated protein kinase kinase kinase 17 & original description: none	2.86267	2.8162
27.14.2	Multi-process regulation.MAP kinase cascade signalling.MAP3K-MEK protein kinase	ms.gene99206	Transcript	mercator4v5.0: MAP3K-MEKK protein kinase & prot-scriber: mitogen activated protein kinase & swissprot: Mitogen-activated protein kinase kinase kinase 20 & original description: none	1.5791	3.29767
27.14.3	Multi-process regulation.MAP kinase cascade signalling.MAP3K-WN protein kinase	ms.gene024590	Transcript	mercator4v5.0: MAP3K-WNK protein kinase & prot-scriber: serine threonine protein kinase & swissprot: Serine/threonine-protein kinase WNK1 & original description: none	2.82042	3.32666
27.14.3	Multi-process regulation.MAP kinase cascade signalling.MAP3K-WN protein kinase	ms.gene06439	Transcript	mercator4v5.0: MAP3K-WNK protein kinase & prot-scriber: serine threonine protein kinase & swissprot: Probable serine/threonine-protein kinase WNK7 & original description: none	2.94125	3.87795
27.14.4	Multi-process regulation.MAP kinase cascade signalling.MAP3K-RAF protein kinase	ms.gene037323	Transcript	mercator4v5.0: MAP3K-RAF protein kinase & prot-scriber: serine threonine protein kinase sty & swissprot: Serine/threonine-protein kinase STY46 & original description: none	1.69871	1.81324
27.14.4	Multi-process regulation.MAP kinase cascade signalling.MAP3K-RAF protein kinase	ms.gene31348	Transcript	mercator4v5.0: MAP3K-RAF protein kinase & prot-scriber: protein kinase domain containing & swissprot: Probable serine/threonine-protein kinase SIS8 & original description: none	-1.0735	-1.74018
27.14.4	Multi-process regulation.MAP kinase cascade signalling.MAP3K-RAF protein kinase	ms.gene54823	Transcript	mercator4v5.0: MAP3K-RAF protein kinase & prot-scriber: protein kinase domain containing & swissprot: Probable serine/threonine-protein kinase SIS8 & original description: none	4.6909	-0.230528
27.14.4	Multi-process regulation.MAP kinase cascade signalling.MAP3K-RAF protein kinase	ms.gene60663	Transcript	mercator4v5.0: MAP3K-RAF protein kinase & prot-scriber: serine threonine protein kinase sty & swissprot: Serine/threonine-protein kinase STY46 & original description: none	-1.39905	2.08639
27.14.4	Multi-process regulation.MAP kinase cascade signalling.MAP3K-RAF protein kinase	ms.gene79025	Transcript	mercator4v5.0: MAP3K-RAF protein kinase & prot-scriber: rgs domain containing serine threonine protein kinase & swissprot: Serine/threonine-protein kinase STY13 & original description: none	2.50024	-0.237143
27.14.4	Multi-process regulation.MAP kinase cascade signalling.MAP3K-RAF protein kinase	ms.gene88980	Transcript	mercator4v5.0: MAP3K-RAF protein kinase & prot-scriber: serine threonine protein kinase sty & swissprot: Serine/threonine-protein kinase STY46 & original description: none	2.9366	2.59809
27.14.5	Multi-process regulation.MAP kinase cascade signalling.MAPK-kinase protein kinase	ms.gene93975	Transcript	mercator4v5.0: MAPK-kinase protein kinase & prot-scriber: dual specificity mitogen activated protein kinase & swissprot: Mitogen-activated protein kinase kinase 9 & original description: none	2.33466	1.10969
27.14.6	Multi-process regulation.MAP kinase cascade signalling.MAP-kinase protein kinase	ms.gene062353	Transcript	mercator4v5.0: MAP-kinase protein kinase & prot-scriber: arath mitogen activated protein kinase & swissprot: Mitogen-activated protein kinase 10 & original description: none	4.22105	-0.370014
27.14.6	Multi-process regulation.MAP kinase cascade signalling.MAP-kinase protein kinase	ms.gene47530	Transcript	mercator4v5.0: MAP-kinase protein kinase & prot-scriber: mitogen activated protein kinase & swissprot: Mitogen-activated protein kinase homolog MMK1 & original description: none	-3.08872	-2.51537
27.14.7.3	Multi-process regulation.MAP kinase cascade signalling.YDA-MAPK signalling module.MAP-kinase protein kinase *(MPK3/6)	ms.gene47530	Transcript	mercator4v5.0: MAP-kinase protein kinase *(MPK3/6) & prot-scriber: mitogen activated protein kinase & swissprot: Mitogen-activated protein kinase homolog MMK1 & original description: none	-3.08872	-2.51537

## Sheet: external stimuli response
Supplemental table S3. Overrepresented genes in each patnway identified by PageMan analysis
BinCode	BinName	id	type	description	NaCl vs CK	MeJA+NaCl vs CK
26.1.2.1.3	External stimuli response.light.UV-A/blue light.cryptochrome-mediated photoperception.bHLH-XII-class regulatory cryptochrome-binding protein	ms.gene37039	Transcript	mercator4v5.0: regulatory protein (CIB) of blue light perception & prot-scriber: bhlh transcription factor & swissprot: Transcription factor bHLH62 & original description: none	2.32383	1.86414
26.1.2.1.3	External stimuli response.light.UV-A/blue light.cryptochrome-mediated photoperception.bHLH-XII-class regulatory cryptochrome-binding protein	ms.gene59012	Transcript	mercator4v5.0: regulatory protein (CIB) of blue light perception & prot-scriber: transcription factor bhlh protein & swissprot: Transcription factor bHLH49 & original description: none	-2.63263	-3.37761
26.1.2.2.4	External stimuli response.light.UV-A/blue light.phototropin-mediated photoperception.phototropin signalling factor *(RPT2)	ms.gene049600	Transcript	mercator4v5.0: phototropin signalling factor *(RPT2) & prot-scriber: btb poz domain containing protein & swissprot: Root phototropism protein 2 & original description: none	2.82853	2.4869
26.1.2.2.4	External stimuli response.light.UV-A/blue light.phototropin-mediated photoperception.phototropin signalling factor *(RPT2)	ms.gene53872	Transcript	mercator4v5.0: phototropin signalling factor *(RPT2) & prot-scriber: btb poz domain containing protein & swissprot: Root phototropism protein 2 & original description: none	3.51941	2.21197
26.1.4.3	External stimuli response.light.multiple photoreceptor signalling.transcriptional regulator *(FRS)	ms.gene62038	Transcript	mercator4v5.0: transcriptional regulator of red/far-red light perception & prot-scriber: protein far sequence & swissprot: Protein FAR-RED ELONGATED HYPOCOTYL 3 & original description: none	1.45735	2.54621
26.2.1.1	External stimuli response.oxygen.plasma-membrane-associated oxygen-sensor activity.transcription factor component *(HRE/RAP2.12)	ms.gene005560	Transcript	mercator4v5.0: transcription factor component *(HRE/RAP2.12) of oxygen-sensor activity & prot-scriber: ethylene responsive transcription factor erf & swissprot: Ethylene-responsive transcription factor RAP2-3 & original description: none	4.22999	6.20283
26.2.1.1	External stimuli response.oxygen.plasma-membrane-associated oxygen-sensor activity.transcription factor component *(HRE/RAP2.12)	ms.gene051043	Transcript	mercator4v5.0: transcription factor component *(HRE/RAP2.12) of oxygen-sensor activity & prot-scriber: ethylene responsive transcription factor erf & swissprot: Ethylene-responsive transcription factor RAP2-2 & original description: none	2.86327	3.75055
26.2.1.1	External stimuli response.oxygen.plasma-membrane-associated oxygen-sensor activity.transcription factor component *(HRE/RAP2.12)	ms.gene07243	Transcript	mercator4v5.0: transcription factor component *(HRE/RAP2.12) of oxygen-sensor activity & prot-scriber: ethylene responsive transcription factor erf & swissprot: Ethylene-responsive transcription factor RAP2-3 & original description: none	5.32998	6.23522
26.2.1.1	External stimuli response.oxygen.plasma-membrane-associated oxygen-sensor activity.transcription factor component *(HRE/RAP2.12)	ms.gene20765	Transcript	mercator4v5.0: transcription factor component *(HRE/RAP2.12) of oxygen-sensor activity & prot-scriber: ethylene responsive transcription factor erf & swissprot: Ethylene-responsive transcription factor RAP2-3 & original description: none	4.64004	5.23414
26.3.1.3	External stimuli response.carbon dioxide.sensing and signalling.signal transducer kinase *(OST1)	ms.gene026409	Transcript	mercator4v5.0: carbon dioxide signal transducer kinase *(OST1) & prot-scriber: serine threonine kinase sapk protein & swissprot: Serine/threonine-protein kinase SRK2E & original description: none	3.08627	1.98811
26.3.1.3	External stimuli response.carbon dioxide.sensing and signalling.signal transducer kinase *(OST1)	ms.gene061060	Transcript	mercator4v5.0: carbon dioxide signal transducer kinase *(OST1) & prot-scriber: serine threonine protein kinase sapk & swissprot: Serine/threonine-protein kinase SRK2E & original description: none	1.6091	1.18842
26.3.1.4	External stimuli response.carbon dioxide.sensing and signalling.signal transducer kinase *(CBC)	ms.gene79025	Transcript	mercator4v5.0: carbon dioxide signal transducer kinase *(CBC) & prot-scriber: rgs domain containing serine threonine protein kinase & swissprot: Serine/threonine-protein kinase STY13 & original description: none	2.50024	-0.237143
26.5.2.5.1	External stimuli response.temperature.heat response.acquired thermotolerance.transcriptional memory factor *(HsfA2)	ms.gene015008	Transcript	mercator4v5.0: transcriptional memory factor *(HsfA2) & prot-scriber: heat stress transcription factor a 1 & swissprot: Heat shock factor protein HSF30 & original description: none	4.78123	5.18112
26.5.2.5.1	External stimuli response.temperature.heat response.acquired thermotolerance.transcriptional memory factor *(HsfA2)	ms.gene32806	Transcript	mercator4v5.0: transcriptional memory factor *(HsfA2) & prot-scriber: heat stress transcription factor a 1 & swissprot: Heat shock factor protein HSF30 & original description: none	4.98261	5.94216
26.5.2.5.1	External stimuli response.temperature.heat response.acquired thermotolerance.transcriptional memory factor *(HsfA2)	ms.gene37417	Transcript	mercator4v5.0: transcriptional memory factor *(HsfA2) & prot-scriber: heat stress transcription factor a 1 & swissprot: Heat shock factor protein HSF30 & original description: none	3.41043	3.48325
26.5.2.5.2	External stimuli response.temperature.heat response.acquired thermotolerance.transcriptional memory factor *(HsfA3)	ms.gene47348	Transcript	mercator4v5.0: transcriptional memory factor *(HsfA3) & prot-scriber: heat stress transcription factor a 1 & swissprot: Heat stress transcription factor A-3 & original description: none	2.41139	2.8556
26.5.3.2	External stimuli response.temperature.cold response.cold-responsive mRNA chaperone *(CSD)	ms.gene057705	Transcript	mercator4v5.0: cold-responsive mRNA chaperone *(CSD) & prot-scriber: arath cold shock domain containing protein & swissprot: Glycine-rich protein 2 & original description: none	-2.40055	-2.14903
26.5.3.4.2	External stimuli response.temperature.cold response.ICE-CBF cold acclimation transcriptional cascade.transcription factor *(CBF/DREB1)	ms.gene41386	Transcript	mercator4v5.0: transcription factor *(CBF/DREB1) & prot-scriber: dehydration responsive element binding protein & swissprot: Dehydration-responsive element-binding protein 1D & original description: none	6.32302	5.53826
26.7.1.1.1	External stimuli response.salinity.SOS (Salt Overly Sensitive) signalling pathway.SOS3-SOS2 signalling.calcium-dependent SOS2 activator *(SOS3)	ms.gene013594	Transcript	mercator4v5.0: calcium-dependent SOS2 activator SOS3 & prot-scriber: calcineurin b protein & swissprot: Calcineurin B-like protein 4 & original description: none	3.36644	3.32141
26.7.1.1.2	External stimuli response.salinity.SOS (Salt Overly Sensitive) signalling pathway.SOS3-SOS2 signalling.protein kinase *(SOS2)	ms.gene010046	Transcript	mercator4v5.0: protein kinase *(SOS2) & prot-scriber: arath cbl interacting serine threonine protein kinase & swissprot: CBL-interacting serine/threonine-protein kinase 8 & original description: none	5.73781	3.13921
26.7.2.2	External stimuli response.salinity.gibberellin-abscisic acid signalling pathways crosstalk.E3 ubiquitin ligase *(XERICO)	ms.gene044330	Transcript	mercator4v5.0: E3 ubiquitin ligase *(XERICO) & prot-scriber: ring type domain containing protein & swissprot: Probable E3 ubiquitin-protein ligase XERICO & original description: none	2.19511	1.0851
26.8.1.1	External stimuli response.toxic compounds.heavy metal.metallothionein	ms.gene007882	Transcript	mercator4v5.0: metallothionein & prot-scriber: metallothionein protein type & swissprot: no annotation & original description: none	9.12536	10.093
26.8.2.2	External stimuli response.toxic compounds.arsenic.arsenate reductase *(HAC1)	ms.gene017624	Transcript	mercator4v5.0: arsenate reductase *(HAC1) & prot-scriber: rhodanese domain containing protein 15 & swissprot: Rhodanese-like domain-containing protein 17 & original description: none	-6.05812	-5.12778
26.8.2.2	External stimuli response.toxic compounds.arsenic.arsenate reductase *(HAC1)	ms.gene025462	Transcript	mercator4v5.0: arsenate reductase *(HAC1) & prot-scriber: rhodanese domain containing protein 19 & swissprot: Protein HIGH ARSENIC CONTENT 1, mitochondrial & original description: none	-2.31606	-0.983279
26.8.2.2	External stimuli response.toxic compounds.arsenic.arsenate reductase *(HAC1)	ms.gene35546	Transcript	mercator4v5.0: arsenate reductase *(HAC1) & prot-scriber: rhodanese domain containing protein 19 & swissprot: Protein HIGH ARSENIC CONTENT 1, mitochondrial & original description: none	-3.56436	-4.37823
26.8.2.2	External stimuli response.toxic compounds.arsenic.arsenate reductase *(HAC1)	ms.gene64785	Transcript	mercator4v5.0: arsenate reductase *(HAC1) & prot-scriber: rhodanese domain containing protein & swissprot: Thiosulfate sulfurtransferase 18 & original description: none	11.7811	10.5528
26.8.2.2	External stimuli response.toxic compounds.arsenic.arsenate reductase *(HAC1)	ms.gene67458	Transcript	mercator4v5.0: arsenate reductase *(HAC1) & prot-scriber: rhodanese domain containing protein & swissprot: Thiosulfate sulfurtransferase 18 & original description: none	7.49991	8.62522
26.8.2.2	External stimuli response.toxic compounds.arsenic.arsenate reductase *(HAC1)	ms.gene68076	Transcript	mercator4v5.0: arsenate reductase *(HAC1) & prot-scriber: rhodanese domain containing protein & swissprot: Thiosulfate sulfurtransferase 18 & original description: none	9.67851	11.4006
26.8.2.3.2	External stimuli response.toxic compounds.arsenic.glutathione-mediated detoxification.class lambda glutathione S-transferase	ms.gene073804	Transcript	mercator4v5.0: class lambda glutathione S-transferase & prot-scriber: gst n termial domai cotaiig protei & swissprot: Glutathione S-transferase L3 & original description: none	2.63922	2.29218
26.8.2.4.1	External stimuli response.toxic compounds.arsenic.vacuolar sequestration.glutathione S-conjugate transporter	ms.gene05831	Transcript	mercator4v5.0: glutathione S-conjugate transporter & prot-scriber: abc type xenobiotic transporter & swissprot: ABC transporter C family member 2 & original description: none	2.77089	1.50105
26.9.2	External stimuli response.damage.Pep-elicitor peptide receptor kinase *(PEPR)	ms.gene21608	Transcript	mercator4v5.0: Pep-elicitor peptide receptor kinase *(PEPR) & prot-scriber: leucine rich repeat receptor serine threonine protein kinase & swissprot: Receptor-like protein kinase & original description: none	-2.72948	1.96428
26.10.1.1.4	External stimuli response.pathogen.pattern-triggered immunity (PTI) machinery.bacterial elicitor response.lipopolysaccharide-binding protein *(LBR)	ms.gene63832	Transcript	mercator4v5.0: lipopolysaccharide-binding protein *(LBR) involved in bacterial elicitor response & prot-scriber: serine threonine protein phosphatase 1 catalytic subunit & swissprot: Serine/threonine-protein phosphatase PP-X isozyme 2 & original description: none	-2.23535	-3.08067
26.10.1.3.1	External stimuli response.pathogen.pattern-triggered immunity (PTI) machinery.nematode elicitor response.receptor protein kinase *(NILR)	ms.gene064275	Transcript	mercator4v5.0: receptor protein kinase *(NILR) & prot-scriber: protein kinase domain containing & swissprot: Probable LRR receptor-like serine/threonine-protein kinase At1g74360 & original description: none	2.34625	5.42862
26.10.2.1.1	External stimuli response.pathogen.effector-triggered immunity (ETI) machinery.TNL-mediated effector-triggered immunity.effector receptor *(NLR)	ms.gene037731	Transcript	mercator4v5.0: effector receptor *(NLR) & prot-scriber: disease resistance protein tir nbs lrr class & swissprot: Disease resistance protein RPV1 & original description: none	1.77939	1.55625
26.10.2.1.1	External stimuli response.pathogen.effector-triggered immunity (ETI) machinery.TNL-mediated effector-triggered immunity.effector receptor *(NLR)	ms.gene037739	Transcript	mercator4v5.0: effector receptor *(NLR) & prot-scriber: disease resistance protein tir nbs lrr class & swissprot: Disease resistance protein RPV1 & original description: none	4.7424	2.91172
26.10.2.1.1	External stimuli response.pathogen.effector-triggered immunity (ETI) machinery.TNL-mediated effector-triggered immunity.effector receptor *(NLR)	ms.gene03984	Transcript	mercator4v5.0: effector receptor *(NLR) & prot-scriber: adp ribosyl cyclase cyclic ribose hydrolase & swissprot: Disease resistance protein RPV1 & original description: none	1.99019	1.12401
26.10.2.1.1	External stimuli response.pathogen.effector-triggered immunity (ETI) machinery.TNL-mediated effector-triggered immunity.effector receptor *(NLR)	ms.gene069053	Transcript	mercator4v5.0: effector receptor *(NLR) & prot-scriber: disease resistance protein & swissprot: Disease resistance protein RUN1 & original description: none	-3.55868	-1.10914
26.10.2.1.1	External stimuli response.pathogen.effector-triggered immunity (ETI) machinery.TNL-mediated effector-triggered immunity.effector receptor *(NLR)	ms.gene50335	Transcript	mercator4v5.0: effector receptor *(NLR) & prot-scriber: disease resistance protein tir nbs lrr class & swissprot: Disease resistance protein RPV1 & original description: none	2.60224	-3.94883
26.10.2.1.1	External stimuli response.pathogen.effector-triggered immunity (ETI) machinery.TNL-mediated effector-triggered immunity.effector receptor *(NLR)	ms.gene95373	Transcript	mercator4v5.0: effector receptor *(NLR) & prot-scriber: disease resistance protein tir & swissprot: Disease resistance protein RPV1 & original description: none	2.07331	1.38392
26.10.2.1.1	External stimuli response.pathogen.effector-triggered immunity (ETI) machinery.TNL-mediated effector-triggered immunity.effector receptor *(NLR)	novel.10820	Transcript	mercator4v5.0: effector receptor *(NLR) & prot-scriber: disease resistance protein tir & swissprot: Disease resistance protein RPV1 & original description: none	-3.26776	-7.09123
26.10.2.1.1	External stimuli response.pathogen.effector-triggered immunity (ETI) machinery.TNL-mediated effector-triggered immunity.effector receptor *(NLR)	novel.11440	Transcript	mercator4v5.0: effector receptor *(NLR) & prot-scriber: disease resistance protein tir & swissprot: Disease resistance protein RPV1 & original description: none	-2.67804	-6.36932
26.10.2.1.1	External stimuli response.pathogen.effector-triggered immunity (ETI) machinery.TNL-mediated effector-triggered immunity.effector receptor *(NLR)	novel.11956	Transcript	mercator4v5.0: effector receptor *(NLR) & prot-scriber: disease resistance protein tir & swissprot: Disease resistance protein RPV1 & original description: none	-2.89979	-3.18505
26.10.2.1.1	External stimuli response.pathogen.effector-triggered immunity (ETI) machinery.TNL-mediated effector-triggered immunity.effector receptor *(NLR)	novel.13628	Transcript	mercator4v5.0: effector receptor *(NLR) & prot-scriber: disease resistance protein tir & swissprot: TMV resistance protein N & original description: none	-1.83685	-5.08642
26.10.2.1.1	External stimuli response.pathogen.effector-triggered immunity (ETI) machinery.TNL-mediated effector-triggered immunity.effector receptor *(NLR)	novel.14280	Transcript	mercator4v5.0: effector receptor *(NLR) & prot-scriber: disease resistance protein tir & swissprot: Disease resistance protein RUN1 & original description: none	-1.65366	3.07603
26.10.2.1.1	External stimuli response.pathogen.effector-triggered immunity (ETI) machinery.TNL-mediated effector-triggered immunity.effector receptor *(NLR)	novel.15695	Transcript	mercator4v5.0: effector receptor *(NLR) & prot-scriber: rna directed dna polymerase & swissprot: Disease resistance protein RUN1 & original description: none	2.52171	2.19049
26.10.2.1.3	External stimuli response.pathogen.effector-triggered immunity (ETI) machinery.TNL-mediated effector-triggered immunity.regulatory protein *(NRG)	ms.gene011868	Transcript	mercator4v5.0: regulatory protein *(NRG) of TNL-mediated effector-triggered immunity & prot-scriber: rpw domain containing protein & swissprot: Probable disease resistance protein At5g66900 & original description: none	3.28014	3.2086
26.10.2.1.3	External stimuli response.pathogen.effector-triggered immunity (ETI) machinery.TNL-mediated effector-triggered immunity.regulatory protein *(NRG)	ms.gene011869	Transcript	mercator4v5.0: regulatory protein *(NRG) of TNL-mediated effector-triggered immunity & prot-scriber: rpw domain containing protein & swissprot: Probable disease resistance protein At5g66900 & original description: none	4.77428	4.36596
26.10.2.1.3	External stimuli response.pathogen.effector-triggered immunity (ETI) machinery.TNL-mediated effector-triggered immunity.regulatory protein *(NRG)	ms.gene28555	Transcript	mercator4v5.0: regulatory protein *(NRG) of TNL-mediated effector-triggered immunity & prot-scriber: rpw domain containing protein & swissprot: Probable disease resistance protein At5g66900 & original description: none	4.72892	5.94686
26.10.2.1.3	External stimuli response.pathogen.effector-triggered immunity (ETI) machinery.TNL-mediated effector-triggered immunity.regulatory protein *(NRG)	ms.gene28587	Transcript	mercator4v5.0: regulatory protein *(NRG) of TNL-mediated effector-triggered immunity & prot-scriber: rpw domain containing protein & swissprot: Probable disease resistance protein At5g66900 & original description: none	3.59442	3.51037
26.10.2.1.3	External stimuli response.pathogen.effector-triggered immunity (ETI) machinery.TNL-mediated effector-triggered immunity.regulatory protein *(NRG)	ms.gene44949	Transcript	mercator4v5.0: regulatory protein *(NRG) of TNL-mediated effector-triggered immunity & prot-scriber: rpw domain containing protein & swissprot: Probable disease resistance protein At5g66900 & original description: none	2.5274	3.72888
26.10.2.1.3	External stimuli response.pathogen.effector-triggered immunity (ETI) machinery.TNL-mediated effector-triggered immunity.regulatory protein *(NRG)	ms.gene44950	Transcript	mercator4v5.0: regulatory protein *(NRG) of TNL-mediated effector-triggered immunity & prot-scriber: rpw domain containing protein & swissprot: Probable disease resistance protein At5g66900 & original description: none	4.67364	6.81175
26.10.2.1.3	External stimuli response.pathogen.effector-triggered immunity (ETI) machinery.TNL-mediated effector-triggered immunity.regulatory protein *(NRG)	ms.gene87337	Transcript	mercator4v5.0: regulatory protein *(NRG) of TNL-mediated effector-triggered immunity & prot-scriber: nb arc domain containing protein & swissprot: Probable disease resistance protein At5g66900 & original description: none	4.22774	2.25302
26.10.2.1.3	External stimuli response.pathogen.effector-triggered immunity (ETI) machinery.TNL-mediated effector-triggered immunity.regulatory protein *(NRG)	ms.gene87339	Transcript	mercator4v5.0: regulatory protein *(NRG) of TNL-mediated effector-triggered immunity & prot-scriber: rpw domain containing protein & swissprot: Probable disease resistance protein At5g66900 & original description: none	4.11339	3.7641
26.10.2.1.3	External stimuli response.pathogen.effector-triggered immunity (ETI) machinery.TNL-mediated effector-triggered immunity.regulatory protein *(NRG)	ms.gene87340	Transcript	mercator4v5.0: regulatory protein *(NRG) of TNL-mediated effector-triggered immunity & prot-scriber: rpw domain containing protein & swissprot: Probable disease resistance protein At5g66900 & original description: none	3.97416	4.26092
26.10.2.1.5.3	External stimuli response.pathogen.effector-triggered immunity (ETI) machinery.TNL-mediated effector-triggered immunity.EDS1-PAD4/SAG101 signalling heterodimers.component *(SAG101)	ms.gene008460	Transcript	mercator4v5.0: component *(SAG101) of EDS1-PAD4/SAG101 signalling heterodimers & prot-scriber: senescence associated carboxylesterase isoform x1 & swissprot: Senescence-associated carboxylesterase 101 & original description: none	1.80235	1.75275
26.10.2.1.5.3	External stimuli response.pathogen.effector-triggered immunity (ETI) machinery.TNL-mediated effector-triggered immunity.EDS1-PAD4/SAG101 signalling heterodimers.component *(SAG101)	ms.gene008463	Transcript	mercator4v5.0: component *(SAG101) of EDS1-PAD4/SAG101 signalling heterodimers & prot-scriber: senescence associated carboxylesterase isoform x1 & swissprot: Senescence-associated carboxylesterase 101 & original description: none	1.69035	1.10495
26.10.2.1.5.3	External stimuli response.pathogen.effector-triggered immunity (ETI) machinery.TNL-mediated effector-triggered immunity.EDS1-PAD4/SAG101 signalling heterodimers.component *(SAG101)	ms.gene38396	Transcript	mercator4v5.0: component *(SAG101) of EDS1-PAD4/SAG101 signalling heterodimers & prot-scriber: senescence associated carboxylesterase isoform x1 & swissprot: Senescence-associated carboxylesterase 101 & original description: none	7.40124	1.76285
26.10.2.1.6	External stimuli response.pathogen.effector-triggered immunity (ETI) machinery.TNL-mediated effector-triggered immunity.regulatory protein *(SRFR)	ms.gene20262	Transcript	mercator4v5.0: regulatory protein *(SRFR) of TNL-mediated effector-triggered immunity & prot-scriber: isoform of suppressor rps rld & swissprot: Suppressor of RPS4-RLD 1 & original description: none	2.37221	1.58712
26.10.2.2.3	External stimuli response.pathogen.effector-triggered immunity (ETI) machinery.RIN4-RPM1 immune signalling.protein kinase *(RIPK) targeted to RIN4	ms.gene037184	Transcript	mercator4v5.0: protein kinase *(RIPK) targeted to RIN4 & prot-scriber: protein kinase domain containing & swissprot: Serine/threonine-protein kinase RIPK & original description: none	1.1829	3.72203
26.10.2.2.3	External stimuli response.pathogen.effector-triggered immunity (ETI) machinery.RIN4-RPM1 immune signalling.protein kinase *(RIPK) targeted to RIN4	ms.gene91775	Transcript	mercator4v5.0: protein kinase *(RIPK) targeted to RIN4 & prot-scriber: protein kinase domain containing & swissprot: Serine/threonine-protein kinase RIPK & original description: none	1.83909	4.39368
26.10.2.4	External stimuli response.pathogen.effector-triggered immunity (ETI) machinery.regulatory protein *(RAR1)	ms.gene34414	Transcript	mercator4v5.0: regulatory protein *(RAR1) of effector-triggered immunity & prot-scriber: cysteine and histidine rich domain containing protein rar & swissprot: Cysteine and histidine-rich domain-containing protein RAR1 & original description: none	4.87965	4.49774
26.10.3.1.3	External stimuli response.pathogen.defense mechanisms.systemic acquired resistance (SAR).regulatory protein *(CBP60/SARD)	ms.gene050758	Transcript	mercator4v5.0: regulatory protein *(CBP60) of systemic acquired resistance & prot-scriber: calmodulin binding protein 60 & swissprot: Calmodulin-binding protein 60 G & original description: none	-3.52951	-0.734552
26.10.3.1.5.3	External stimuli response.pathogen.defense mechanisms.systemic acquired resistance (SAR).pipecolic acid metabolism.pipecolate N-hydroxylase *(FMO1)	ms.gene025328	Transcript	mercator4v5.0: pipecolate N-hydroxylase *(FMO1) & prot-scriber: flavin containing monooxygenase & swissprot: Probable flavin-containing monooxygenase 1 & original description: none	-2.64382	-3.02468
26.10.3.1.5.3	External stimuli response.pathogen.defense mechanisms.systemic acquired resistance (SAR).pipecolic acid metabolism.pipecolate N-hydroxylase *(FMO1)	ms.gene025342	Transcript	mercator4v5.0: pipecolate N-hydroxylase *(FMO1) & prot-scriber: flavin containing monooxygenase & swissprot: Probable flavin-containing monooxygenase 1 & original description: none	-1.70165	-0.798258
26.10.3.1.5.3	External stimuli response.pathogen.defense mechanisms.systemic acquired resistance (SAR).pipecolic acid metabolism.pipecolate N-hydroxylase *(FMO1)	ms.gene037098	Transcript	mercator4v5.0: pipecolate N-hydroxylase *(FMO1) & prot-scriber: flavin containing monooxygenase & swissprot: Probable flavin-containing monooxygenase 1 & original description: none	-3.09458	-4.49705
26.10.3.1.5.4	External stimuli response.pathogen.defense mechanisms.systemic acquired resistance (SAR).pipecolic acid metabolism.pipecolate oxidase *(SOX)	ms.gene014720	Transcript	mercator4v5.0: pipecolate oxidase *(SOX) & prot-scriber: dao domain containing protein & swissprot: Probable sarcosine oxidase & original description: none	-2.77089	-2.55689
26.10.3.1.6	External stimuli response.pathogen.defense mechanisms.systemic acquired resistance (SAR).regulatory protein *(NIMIN1)	ms.gene014376	Transcript	mercator4v5.0: regulatory protein *(NIMIN1) of Systemic Acquired Resistance (SAR) & prot-scriber: lysine ornithine decarboxylase & swissprot: Ornithine decarboxylase & original description: none	-2.11428	-2.95853
26.10.3.1.6	External stimuli response.pathogen.defense mechanisms.systemic acquired resistance (SAR).regulatory protein *(NIMIN1)	ms.gene69356	Transcript	mercator4v5.0: regulatory protein *(NIMIN1) of Systemic Acquired Resistance (SAR) & prot-scriber: lysine ornithine decarboxylase & swissprot: Ornithine decarboxylase & original description: none	-1.68833	-1.41743
26.10.3.1.6	External stimuli response.pathogen.defense mechanisms.systemic acquired resistance (SAR).regulatory protein *(NIMIN1)	novel.183	Transcript	mercator4v5.0: regulatory protein *(NIMIN1) of Systemic Acquired Resistance (SAR) & prot-scriber: lysine ornithine decarboxylase & swissprot: Ornithine decarboxylase & original description: none	-1.71281	-2.73367
26.10.3.2.1	External stimuli response.pathogen.defense mechanisms.WRKY33-dependent plant immunity.transcription factor *(WRKY33)	ms.gene33668	Transcript	mercator4v5.0: transcription factor *(WRKY33) & prot-scriber: wrky transcription factor protein & swissprot: Probable WRKY transcription factor 33 & original description: none	6.34875	5.15311
26.10.3.2.1	External stimuli response.pathogen.defense mechanisms.WRKY33-dependent plant immunity.transcription factor *(WRKY33)	ms.gene38536	Transcript	mercator4v5.0: transcription factor *(WRKY33) & prot-scriber: wrky transcription factor & swissprot: WRKY transcription factor WRKY24 & original description: none	1.18397	3.73157
26.10.3.2.1	External stimuli response.pathogen.defense mechanisms.WRKY33-dependent plant immunity.transcription factor *(WRKY33)	ms.gene67236	Transcript	mercator4v5.0: transcription factor *(WRKY33) & prot-scriber: wrky transcription factor protein & swissprot: WRKY transcription factor WRKY24 & original description: none	3.07831	3.51519
26.10.3.2.1	External stimuli response.pathogen.defense mechanisms.WRKY33-dependent plant immunity.transcription factor *(WRKY33)	ms.gene72198	Transcript	mercator4v5.0: transcription factor *(WRKY33) & prot-scriber: wrky transcription factor & swissprot: WRKY transcription factor WRKY24 & original description: none	2.23881	3.51008
26.10.3.2.1	External stimuli response.pathogen.defense mechanisms.WRKY33-dependent plant immunity.transcription factor *(WRKY33)	ms.gene99711	Transcript	mercator4v5.0: transcription factor *(WRKY33) & prot-scriber: wrky transcription factor protein & swissprot: WRKY transcription factor WRKY24 & original description: none	2.55459	4.87015
26.10.3.2.2	External stimuli response.pathogen.defense mechanisms.WRKY33-dependent plant immunity.WRKY33-activating protein *(SIB)	ms.gene063782	Transcript	mercator4v5.0: WRKY33-activating protein *(SIB) & prot-scriber: vq domain containing protein & swissprot: no annotation & original description: none	2.44839	1.91251
26.10.3.2.2	External stimuli response.pathogen.defense mechanisms.WRKY33-dependent plant immunity.WRKY33-activating protein *(SIB)	novel.18850	Transcript	mercator4v5.0: WRKY33-activating protein *(SIB) & prot-scriber: vq domain containing protein & swissprot: no annotation & original description: none	1.7149	4.2828
26.10.3.3.1	External stimuli response.pathogen.defense mechanisms.defense enzyme activities.pathogen polygalacturonase inhibitor *(PGIP)	ms.gene032508	Transcript	mercator4v5.0: pathogen polygalacturonase inhibitor *(PGIP) & prot-scriber: lrrnt 2 domain containing protein & swissprot: Polygalacturonase inhibitor 1 & original description: none	-4.21192	-2.12634
26.10.3.3.1	External stimuli response.pathogen.defense mechanisms.defense enzyme activities.pathogen polygalacturonase inhibitor *(PGIP)	ms.gene032514	Transcript	mercator4v5.0: pathogen polygalacturonase inhibitor *(PGIP) & prot-scriber: lrrnt 2 domain containing protein & swissprot: Polygalacturonase inhibitor 1 & original description: none	6.81588	5.04068
26.10.3.3.1	External stimuli response.pathogen.defense mechanisms.defense enzyme activities.pathogen polygalacturonase inhibitor *(PGIP)	ms.gene032515	Transcript	mercator4v5.0: pathogen polygalacturonase inhibitor *(PGIP) & prot-scriber: lrrnt 2 domain containing protein & swissprot: Polygalacturonase inhibitor & original description: none	2.43904	5.78433
26.10.3.3.1	External stimuli response.pathogen.defense mechanisms.defense enzyme activities.pathogen polygalacturonase inhibitor *(PGIP)	ms.gene041227	Transcript	mercator4v5.0: pathogen polygalacturonase inhibitor *(PGIP) & prot-scriber: polygalacturonase inhibitor protein & swissprot: Polygalacturonase inhibitor 1 & original description: none	-1.27864	2.8331
26.10.3.3.1	External stimuli response.pathogen.defense mechanisms.defense enzyme activities.pathogen polygalacturonase inhibitor *(PGIP)	ms.gene044997	Transcript	mercator4v5.0: pathogen polygalacturonase inhibitor *(PGIP) & prot-scriber: lrrnt 2 domain containing protein & swissprot: Polygalacturonase inhibitor & original description: none	3.88182	5.37887
26.10.3.3.1	External stimuli response.pathogen.defense mechanisms.defense enzyme activities.pathogen polygalacturonase inhibitor *(PGIP)	ms.gene04593	Transcript	mercator4v5.0: pathogen polygalacturonase inhibitor *(PGIP) & prot-scriber: polygalacturonase inhibitor & swissprot: Polygalacturonase inhibitor & original description: none	-2.32889	-2.90178
26.10.3.3.1	External stimuli response.pathogen.defense mechanisms.defense enzyme activities.pathogen polygalacturonase inhibitor *(PGIP)	ms.gene062490	Transcript	mercator4v5.0: pathogen polygalacturonase inhibitor *(PGIP) & prot-scriber: lrrnt 2 domain containing protein & swissprot: Polygalacturonase inhibitor & original description: none	2.77143	4.64727
26.10.3.3.1	External stimuli response.pathogen.defense mechanisms.defense enzyme activities.pathogen polygalacturonase inhibitor *(PGIP)	ms.gene062491	Transcript	mercator4v5.0: pathogen polygalacturonase inhibitor *(PGIP) & prot-scriber: lrrnt 2 domain containing protein & swissprot: Polygalacturonase inhibitor 1 & original description: none	4.97766	4.31115
26.10.3.3.1	External stimuli response.pathogen.defense mechanisms.defense enzyme activities.pathogen polygalacturonase inhibitor *(PGIP)	ms.gene068807	Transcript	mercator4v5.0: pathogen polygalacturonase inhibitor *(PGIP) & prot-scriber: polygalacturonase inhibitor & swissprot: Polygalacturonase inhibitor & original description: none	6.53906	6.55326
26.10.3.3.1	External stimuli response.pathogen.defense mechanisms.defense enzyme activities.pathogen polygalacturonase inhibitor *(PGIP)	ms.gene25538	Transcript	mercator4v5.0: pathogen polygalacturonase inhibitor *(PGIP) & prot-scriber: polygalacturonase inhibitor & swissprot: Polygalacturonase inhibitor & original description: none	6.1694	4.97498
26.10.3.3.1	External stimuli response.pathogen.defense mechanisms.defense enzyme activities.pathogen polygalacturonase inhibitor *(PGIP)	ms.gene34631	Transcript	mercator4v5.0: pathogen polygalacturonase inhibitor *(PGIP) & prot-scriber: polygalacturonase inhibitor protein & swissprot: Polygalacturonase inhibitor & original description: none	8.125	8.35767
26.10.3.3.1	External stimuli response.pathogen.defense mechanisms.defense enzyme activities.pathogen polygalacturonase inhibitor *(PGIP)	ms.gene41335	Transcript	mercator4v5.0: pathogen polygalacturonase inhibitor *(PGIP) & prot-scriber: polygalacturonase inhibitor protein & swissprot: Polygalacturonase inhibitor & original description: none	9.23017	8.17723
26.10.3.3.1	External stimuli response.pathogen.defense mechanisms.defense enzyme activities.pathogen polygalacturonase inhibitor *(PGIP)	ms.gene41336	Transcript	mercator4v5.0: pathogen polygalacturonase inhibitor *(PGIP) & prot-scriber: polygalacturonase inhibitor protein & swissprot: Polygalacturonase inhibitor & original description: none	9.16487	8.68143
26.10.3.3.1	External stimuli response.pathogen.defense mechanisms.defense enzyme activities.pathogen polygalacturonase inhibitor *(PGIP)	ms.gene41339	Transcript	mercator4v5.0: pathogen polygalacturonase inhibitor *(PGIP) & prot-scriber: polygalacturonase inhibitor & swissprot: Polygalacturonase inhibitor & original description: none	4.55124	-0.299213
26.10.3.3.1	External stimuli response.pathogen.defense mechanisms.defense enzyme activities.pathogen polygalacturonase inhibitor *(PGIP)	ms.gene43356	Transcript	mercator4v5.0: pathogen polygalacturonase inhibitor *(PGIP) & prot-scriber: polygalacturonase inhibitor protein & swissprot: Polygalacturonase inhibitor & original description: none	5.87993	3.34618
26.10.3.3.1	External stimuli response.pathogen.defense mechanisms.defense enzyme activities.pathogen polygalacturonase inhibitor *(PGIP)	ms.gene43357	Transcript	mercator4v5.0: pathogen polygalacturonase inhibitor *(PGIP) & prot-scriber: polygalacturonase inhibitor protein & swissprot: Polygalacturonase inhibitor & original description: none	8.28133	6.43122
26.10.3.3.1	External stimuli response.pathogen.defense mechanisms.defense enzyme activities.pathogen polygalacturonase inhibitor *(PGIP)	ms.gene43363	Transcript	mercator4v5.0: pathogen polygalacturonase inhibitor *(PGIP) & prot-scriber: polygalacturonase inhibitor protein & swissprot: Polygalacturonase inhibitor & original description: none	2.04133	2.54986
26.10.3.3.1	External stimuli response.pathogen.defense mechanisms.defense enzyme activities.pathogen polygalacturonase inhibitor *(PGIP)	ms.gene74028	Transcript	mercator4v5.0: pathogen polygalacturonase inhibitor *(PGIP) & prot-scriber: lrrnt 2 domain containing protein & swissprot: Polygalacturonase inhibitor 1 & original description: none	-2.64455	-2.67937
26.10.3.3.1	External stimuli response.pathogen.defense mechanisms.defense enzyme activities.pathogen polygalacturonase inhibitor *(PGIP)	ms.gene74030	Transcript	mercator4v5.0: pathogen polygalacturonase inhibitor *(PGIP) & prot-scriber: lrrnt 2 domain containing protein & swissprot: Polygalacturonase inhibitor 1 & original description: none	5.56552	4.93738
26.10.3.3.1	External stimuli response.pathogen.defense mechanisms.defense enzyme activities.pathogen polygalacturonase inhibitor *(PGIP)	ms.gene74031	Transcript	mercator4v5.0: pathogen polygalacturonase inhibitor *(PGIP) & prot-scriber: lrrnt 2 domain containing protein & swissprot: Polygalacturonase inhibitor 1 & original description: none	5.07296	4.17144
26.10.3.3.1	External stimuli response.pathogen.defense mechanisms.defense enzyme activities.pathogen polygalacturonase inhibitor *(PGIP)	ms.gene74032	Transcript	mercator4v5.0: pathogen polygalacturonase inhibitor *(PGIP) & prot-scriber: lrrnt 2 domain containing protein & swissprot: Polygalacturonase inhibitor 1 & original description: none	5.48392	5.81118
26.10.3.3.1	External stimuli response.pathogen.defense mechanisms.defense enzyme activities.pathogen polygalacturonase inhibitor *(PGIP)	novel.18779	Transcript	mercator4v5.0: pathogen polygalacturonase inhibitor *(PGIP) & prot-scriber: polygalacturonase inhibitor & swissprot: Polygalacturonase inhibitor & original description: none	7.36789	7.58838
26.10.3.3.2.1	External stimuli response.pathogen.defense mechanisms.defense enzyme activities.chitinase activities.acidic chitinase *(CHIA)	ms.gene59189	Transcript	mercator4v5.0: acidic chitinase *(CHIA) & prot-scriber: abc transporter c family member & swissprot: ABC transporter C family member 10 & original description: none	1.94865	2.97491
26.10.3.3.2.2	External stimuli response.pathogen.defense mechanisms.defense enzyme activities.chitinase activities.basic chitinase *(CHIB)	ms.gene017559	Transcript	mercator4v5.0: basic chitinase *(CHIB) & prot-scriber: basic endochitinase & swissprot: Endochitinase & original description: none	1.11828	-2.13817
26.10.3.3.2.2	External stimuli response.pathogen.defense mechanisms.defense enzyme activities.chitinase activities.basic chitinase *(CHIB)	ms.gene017561	Transcript	mercator4v5.0: basic chitinase *(CHIB) & prot-scriber: basic endochitinase & swissprot: Endochitinase & original description: none	-1.80309	-5.58419
26.10.3.3.2.2	External stimuli response.pathogen.defense mechanisms.defense enzyme activities.chitinase activities.basic chitinase *(CHIB)	ms.gene017563	Transcript	mercator4v5.0: basic chitinase *(CHIB) & prot-scriber: basic endochitinase & swissprot: Endochitinase & original description: none	5.07528	-1.18325
26.10.3.3.2.2	External stimuli response.pathogen.defense mechanisms.defense enzyme activities.chitinase activities.basic chitinase *(CHIB)	ms.gene68121	Transcript	mercator4v5.0: basic chitinase *(CHIB) & prot-scriber: basic endochitinase & swissprot: Endochitinase A2 & original description: none	1.26094	2.10234
26.10.3.4.1	External stimuli response.pathogen.defense mechanisms.BAG6-dependent plant immunity.chaperone regulator *(BAG6)	ms.gene59624	Transcript	mercator4v5.0: chaperone regulator (BAG6) of BAG6-dependent plant immunity & prot-scriber: bag domain containing protein & swissprot: BAG family molecular chaperone regulator 6 & original description: none	4.59046	1.97873
26.10.3.4.1	External stimuli response.pathogen.defense mechanisms.BAG6-dependent plant immunity.chaperone regulator *(BAG6)	ms.gene79707	Transcript	mercator4v5.0: chaperone regulator (BAG6) of BAG6-dependent plant immunity & prot-scriber: bag domain containing protein & swissprot: BAG family molecular chaperone regulator 6 & original description: none	4.54318	4.87586
26.11.1.1	External stimuli response.symbiont.common symbiotic signalling pathway (CSSP).LysM receptor kinase *(NFR1/LYK3)	ms.gene070493	Transcript	mercator4v5.0: LysM receptor kinase *(NFR1/LYK3) & prot-scriber: lysm domain receptor kinase & swissprot: Protein LYK5 & original description: none	1.16452	2.60725
26.11.1.1	External stimuli response.symbiont.common symbiotic signalling pathway (CSSP).LysM receptor kinase *(NFR1/LYK3)	ms.gene37912	Transcript	mercator4v5.0: LysM receptor kinase *(NFR1/LYK3) & prot-scriber: lysm domain receptor kinase & swissprot: Protein LYK5 & original description: none	2.32203	5.10116
26.11.1.2	External stimuli response.symbiont.common symbiotic signalling pathway (CSSP).LysM receptor kinase *(NFR5/NFP)	ms.gene047727	Transcript	mercator4v5.0: LysM receptor kinase *(NFR5/NFP) & prot-scriber: lysm domain receptor kinase & swissprot: Serine/threonine receptor-like kinase NFP & original description: none	-2.0514	-6.36636
26.11.1.8	External stimuli response.symbiont.common symbiotic signalling pathway (CSSP).transcription factor *(NIN)	ms.gene039361	Transcript	mercator4v5.0: transcription factor *(NIN) & prot-scriber: protein nlp & swissprot: Protein NLP7 & original description: none	-2.08788	-2.4729
26.11.1.8	External stimuli response.symbiont.common symbiotic signalling pathway (CSSP).transcription factor *(NIN)	ms.gene34150	Transcript	mercator4v5.0: transcription factor *(NIN) & prot-scriber: protein nlp & swissprot: Protein NLP7 & original description: none	2.04852	2.11615
26.11.1.9	External stimuli response.symbiont.common symbiotic signalling pathway (CSSP).regulatory E3 ubiquitin ligase *(CERBERUS/LIN)	ms.gene21595	Transcript	mercator4v5.0: ubiquitin E3 ligase *(CERBERUS/LIN) & prot-scriber: ring type e3 ubiquitin transferase & swissprot: Putative E3 ubiquitin-protein ligase LIN & original description: none	1.49386	1.00477
26.11.1.10	External stimuli response.symbiont.common symbiotic signalling pathway (CSSP).symbiosis factor *(VAPYRIN)	ms.gene47313	Transcript	mercator4v5.0: symbiosis factor *(VAPYRIN) & prot-scriber: msp domain containing protein & swissprot: Protein VAPYRIN & original description: none	-1.41443	-3.30436
26.11.2.4	External stimuli response.symbiont.arbuscule branching.transcription factor *(MIG1)	ms.gene00167	Transcript	mercator4v5.0: GRAS-type transcription factor *(MIG1) & prot-scriber: della protein rgl & swissprot: DELLA protein RGL2 & original description: none	1.24517	2.78049
26.11.2.4	External stimuli response.symbiont.arbuscule branching.transcription factor *(MIG1)	ms.gene00168	Transcript	mercator4v5.0: GRAS-type transcription factor *(MIG1) & prot-scriber: della protein rgl & swissprot: DELLA protein RGL2 & original description: none	1.30347	2.38215
26.11.2.4	External stimuli response.symbiont.arbuscule branching.transcription factor *(MIG1)	ms.gene070233	Transcript	mercator4v5.0: GRAS-type transcription factor *(MIG1) & prot-scriber: della protein rgl & swissprot: DELLA protein RGL2 & original description: none	2.67492	3.25604
26.11.2.4	External stimuli response.symbiont.arbuscule branching.transcription factor *(MIG1)	ms.gene55999	Transcript	mercator4v5.0: GRAS-type transcription factor *(MIG1) & prot-scriber: della protein rgl & swissprot: DELLA protein 2 & original description: none	2.4556	4.13505
26.12.1.1	External stimuli response.virus.virus movement.plasmodesmal protein *(PDLP)	ms.gene073884	Transcript	mercator4v5.0: plasmodesmal protein *(PDLP) & prot-scriber: cysteine rich repeat secretory protein & swissprot: Plasmodesmata-located protein 2 & original description: none	-1.56237	-4.99512
26.12.3.2	External stimuli response.virus.virus replication.regulatory RNA helicase *(RH20/RH30)	ms.gene36411	Transcript	mercator4v5.0: regulatory RNA helicase *(RH20/RH30) of virus replication & prot-scriber: acl atp dependent rna helicase dbp & swissprot: DEAD-box ATP-dependent RNA helicase 20 & original description: none	2.08066	1.58424
26.12.3.2	External stimuli response.virus.virus replication.regulatory RNA helicase *(RH20/RH30)	ms.gene85202	Transcript	mercator4v5.0: regulatory RNA helicase *(RH20/RH30) of virus replication & prot-scriber: acl atp dependent rna helicase dbp & swissprot: DEAD-box ATP-dependent RNA helicase 20 & original description: none	-1.57639	-3.23129

## Sheet: RNA biosynthesis
Supplemental table S3. Overrepresented genes in each patnway identified by PageMan analysis
BinCode	BinName	id	type	description	C vs NaCl	CK vs MeJA+NaCl
15.1.1.6	RNA biosynthesis.DNA-dependent RNA polymerase complexes.RNA polymerase I complex.component *(NRPA9)	ms.gene062774	Transcript	mercator4v5.0: component *(NRPA9) of RNA polymerase I complex & prot-scriber: succinate dehydrogenase subunit 5 mitochondrial & swissprot: Succinate dehydrogenase subunit 5, mitochondrial & original description: none	2.84213	1.39279
15.1.2.7	RNA biosynthesis.DNA-dependent RNA polymerase complexes.RNA polymerase II complex.component *(NRPB9)	ms.gene00182	Transcript	mercator4v5.0: component *(NRPB9) of RNA polymerase II complex & prot-scriber: dna directed rna polymerase ii subunit rpb & swissprot: DNA-directed RNA polymerases II, IV and V subunit 9A & original description: none	-2.67532	-3.06008
15.1.4.7	RNA biosynthesis.DNA-dependent RNA polymerase complexes.RNA polymerase IV complex.component *(NRPD9)	ms.gene00182	Transcript	mercator4v5.0: component *(NRPD9) of RNA polymerase IV complex & prot-scriber: dna directed rna polymerase ii subunit rpb & swissprot: DNA-directed RNA polymerases II, IV and V subunit 9A & original description: none	-2.67532	-3.06008
15.1.5.7	RNA biosynthesis.DNA-dependent RNA polymerase complexes.RNA polymerase V complex.component *(NRPE9)	ms.gene00182	Transcript	mercator4v5.0: component *(NRPE9) of RNA polymerase V complex & prot-scriber: dna directed rna polymerase ii subunit rpb & swissprot: DNA-directed RNA polymerases II, IV and V subunit 9A & original description: none	-2.67532	-3.06008
15.1.6.1	RNA biosynthesis.DNA-dependent RNA polymerase complexes.RNA polymerase I/II/III/IV/V shared components.component *(NRP-ABCDE6)	ms.gene014162	Transcript	mercator4v5.0: component *(NRP-ABCDE6) of RNA polymerase complexes & prot-scriber: dna directed rna polymerases ii and subunit & swissprot: DNA-directed RNA polymerases II, IV and V subunit 6A & original description: none	-1.69415	-1.52134
15.1.6.1	RNA biosynthesis.DNA-dependent RNA polymerase complexes.RNA polymerase I/II/III/IV/V shared components.component *(NRP-ABCDE6)	ms.gene34548	Transcript	mercator4v5.0: component *(NRP-ABCDE6) of RNA polymerase complexes & prot-scriber: dna directed rna polymerases ii and v subunit & swissprot: DNA-directed RNA polymerases II, IV and V subunit 6A & original description: none	1.97867	1.53392
15.2.4	RNA biosynthesis.RNA polymerase I-dependent transcription.regulatory protein *(CBP) of CCG/MEE12 activity	ms.gene008736	Transcript	mercator4v5.0: regulatory protein *(CBP) of CCG/MEE12 activity & prot-scriber: ccg binding protein & swissprot: CCG-binding protein 1 & original description: none	3.68193	5.00241
15.2.4	RNA biosynthesis.RNA polymerase I-dependent transcription.regulatory protein *(CBP) of CCG/MEE12 activity	ms.gene26560	Transcript	mercator4v5.0: regulatory protein *(CBP) of CCG/MEE12 activity & prot-scriber: ccg binding protein & swissprot: CCG-binding protein 1 & original description: none	3.5708	4.90664
15.2.4	RNA biosynthesis.RNA polymerase I-dependent transcription.regulatory protein *(CBP) of CCG/MEE12 activity	ms.gene39593	Transcript	mercator4v5.0: regulatory protein *(CBP) of CCG/MEE12 activity & prot-scriber: ccg binding protein & swissprot: CCG-binding protein 1 & original description: none	9.04261	9.76315
15.2.4	RNA biosynthesis.RNA polymerase I-dependent transcription.regulatory protein *(CBP) of CCG/MEE12 activity	ms.gene47508	Transcript	mercator4v5.0: regulatory protein *(CBP) of CCG/MEE12 activity & prot-scriber: ccg binding protein & swissprot: CCG-binding protein 1 & original description: none	2.67746	2.5344
15.3.2.1.1	RNA biosynthesis.RNA polymerase II-dependent transcription.RNA polymerase-II phosphorylation/dephosphorylation.CTDK-I protein kinase complex.catalytic component *(CDKC-1/CTK1)	ms.gene018998	Transcript	mercator4v5.0: catalytic component *(CDKC-1/CTK1) of polymerase-II kinase complex & prot-scriber: cyclin dependent kinase 1 & swissprot: Cyclin-dependent kinase C-2 & original description: none	-1.76625	-0.417869
15.3.2.4	RNA biosynthesis.RNA polymerase II-dependent transcription.RNA polymerase-II phosphorylation/dephosphorylation.group-III phosphatase	ms.gene009341	Transcript	mercator4v5.0: group-III RNA polymerase-II phosphatase & prot-scriber: ctd small phosphatase protein 2 & swissprot: Mitochondrial import inner membrane translocase subunit TIM50 & original description: none	2.03407	2.93762
15.3.2.4	RNA biosynthesis.RNA polymerase II-dependent transcription.RNA polymerase-II phosphorylation/dephosphorylation.group-III phosphatase	ms.gene51468	Transcript	mercator4v5.0: group-III RNA polymerase-II phosphatase & prot-scriber: ctd small phosphatase protein 2 & swissprot: no annotation & original description: none	3.01298	3.48314
15.3.3.5.1.4	RNA biosynthesis.RNA polymerase II-dependent transcription.transcription initiation.TFIIh basal transcription factor complex.core module.component *(TFB1)	ms.gene21352	Transcript	mercator4v5.0: component *(TFB1) of TFIIh basal transcription factor complex & prot-scriber: general transcription and factor iih subunit & swissprot: General transcription and DNA repair factor IIH subunit TFB1-1 & original description: none	-2.86676	-2.12407
15.3.3.5.2.1	RNA biosynthesis.RNA polymerase II-dependent transcription.transcription initiation.TFIIh basal transcription factor complex.CAK kinase module.scaffold component *(TFB3)	ms.gene82911	Transcript	mercator4v5.0: scaffold component *(TFB3) of TFIIh basal transcription factor complex & prot-scriber: mat domain containing protein & swissprot: no annotation & original description: none	-6.23603	-0.137584
15.3.3.6.1.2	RNA biosynthesis.RNA polymerase II-dependent transcription.transcription initiation.TATA box-binding protein (TBP) regulation.NC2 regulator heterodimer.component beta	ms.gene044533	Transcript	mercator4v5.0: component beta of TATA box-binding protein NC2 regulator complex & prot-scriber: cbfd nfyb hmf domain containing protein & swissprot: Protein Dr1 homolog & original description: none	1.52803	-4.52627
15.3.4.3.2.1	RNA biosynthesis.RNA polymerase II-dependent transcription.transcription co-activation.SAGA complex.DUB histone deubiquitinating module.component *(SGF11)	novel.5798	Transcript	mercator4v5.0: component *(SGF11) of SAGA transcription co-activator complex & prot-scriber: saga associated factor & swissprot: no annotation & original description: none	-2.57543	-4.5347
15.3.4.4.1.1	RNA biosynthesis.RNA polymerase II-dependent transcription.transcription co-activation.MEDIATOR complex.head module.component *(MED6)	ms.gene011103	Transcript	mercator4v5.0: component *(MED6) of head module of MEDIATOR transcription co-activator complex & prot-scriber: mediator of rna polymerase ii transcription subunit & swissprot: Mediator of RNA polymerase II transcription subunit 6 & original description: none	6.31046	4.9845
15.3.4.4.1.6	RNA biosynthesis.RNA polymerase II-dependent transcription.transcription co-activation.MEDIATOR complex.head module.component *(MED19)	ms.gene95305	Transcript	mercator4v5.0: component *(MED19) of head module of MEDIATOR transcription co-activator complex & prot-scriber: mediator of rna polymerase ii transcription subunit 19a & swissprot: Mediator of RNA polymerase II transcription subunit 19a & original description: none	4.13323	2.63095
15.3.4.4.2.6	RNA biosynthesis.RNA polymerase II-dependent transcription.transcription co-activation.MEDIATOR complex.middle module.component *(MED31)	ms.gene070981	Transcript	mercator4v5.0: component *(MED31) of middle module of MEDIATOR transcription co-activator complex & prot-scriber: mediator of rna polymerase ii transcription subunit 31 & swissprot: Mediator of RNA polymerase II transcription subunit 31 & original description: none	3.12383	4.23364
15.3.4.4.4.3	RNA biosynthesis.RNA polymerase II-dependent transcription.transcription co-activation.MEDIATOR complex.regulatory kinase module.component *(CDK8)	ms.gene06350	Transcript	mercator4v5.0: component *(CDK8) of kinase module of MEDIATOR transcription co-activator complex & prot-scriber: serine threonine protein kinase ssn & swissprot: Cyclin-dependent kinase E-1 & original description: none	6.39302	4.8296
15.3.4.4.5.2	RNA biosynthesis.RNA polymerase II-dependent transcription.transcription co-activation.MEDIATOR complex.other components.component *(MED26)	ms.gene013973	Transcript	mercator4v5.0: component *(MED26) of MEDIATOR transcription co-activator complex & prot-scriber: tfiis n termial domai cotaiig protei & swissprot: Probable mediator of RNA polymerase II transcription subunit 26b & original description: none	1.927	1.51567
15.3.6.2.1	RNA biosynthesis.RNA polymerase II-dependent transcription.transcription termination.R-loop removal.R-loop reader protein *(ALBA1/2)	ms.gene037433	Transcript	mercator4v5.0: R-loop reader protein *(ALBA1/2) & prot-scriber: reverse transcriptase ty copia pe domain containing protein & swissprot: no annotation & original description: none	1.90463	-1.22701
15.3.6.2.1	RNA biosynthesis.RNA polymerase II-dependent transcription.transcription termination.R-loop removal.R-loop reader protein *(ALBA1/2)	ms.gene60226	Transcript	mercator4v5.0: R-loop reader protein *(ALBA1/2) & prot-scriber: alba domain containing protein & swissprot: Uncharacterized protein At2g34160 & original description: none	-1.72553	-1.83856
15.4.5.1	RNA biosynthesis.RNA polymerase III-dependent transcription.TFIIIe transcription factor complex.component *(NRPC13/RPC82)	ms.gene94787	Transcript	mercator4v5.0: component *(NRPC13/RPC82) of TFIIIe transcription factor module & prot-scriber: aluminum activated malate transporter & swissprot: Aluminum-activated malate transporter 14 & original description: none	7.27225	6.69785
15.4.7	RNA biosynthesis.RNA polymerase III-dependent transcription.regulatory protein *(MAF1)	ms.gene92947	Transcript	mercator4v5.0: regulatory protein *(MAF1) of RNA polymerase III & prot-scriber: bovin repressor of rna polymerase iii transcription & swissprot: no annotation & original description: none	1.17839	1.03814
15.5.1.1.2	RNA biosynthesis.transcriptional regulation.C2C2 transcription factor superfamily.BBX transcription factor families.class-II transcription factor	ms.gene044331	Transcript	mercator4v5.0: BBX class-II transcription factor & prot-scriber: zinc finger constans protein & swissprot: Zinc finger protein CONSTANS-LIKE 9 & original description: none	2.14377	1.21729
15.5.1.1.4	RNA biosynthesis.transcriptional regulation.C2C2 transcription factor superfamily.BBX transcription factor families.class-IV transcription factor	ms.gene039332	Transcript	mercator4v5.0: BBX class-IV transcription factor & prot-scriber: b ox zinc finger protein & swissprot: B-box zinc finger protein 22 & original description: none	3.36507	2.27228
15.5.1.1.4	RNA biosynthesis.transcriptional regulation.C2C2 transcription factor superfamily.BBX transcription factor families.class-IV transcription factor	ms.gene052010	Transcript	mercator4v5.0: BBX class-IV transcription factor & prot-scriber: b ox zinc finger protein & swissprot: B-box zinc finger protein 24 & original description: none	-1.29872	-0.959261
15.5.1.1.5	RNA biosynthesis.transcriptional regulation.C2C2 transcription factor superfamily.BBX transcription factor families.class-V transcription factor	ms.gene029018	Transcript	mercator4v5.0: BBX class-V transcription factor & prot-scriber: b ox type domain containing protein & swissprot: no annotation & original description: none	1.52312	2.35343
15.5.1.1.5	RNA biosynthesis.transcriptional regulation.C2C2 transcription factor superfamily.BBX transcription factor families.class-V transcription factor	ms.gene043331	Transcript	mercator4v5.0: BBX class-V transcription factor & prot-scriber: b ox type domain containing protein & swissprot: no annotation & original description: none	1.73365	2.23286
15.5.1.1.5	RNA biosynthesis.transcriptional regulation.C2C2 transcription factor superfamily.BBX transcription factor families.class-V transcription factor	ms.gene053162	Transcript	mercator4v5.0: BBX class-V transcription factor & prot-scriber: b ox type domain containing protein & swissprot: B-box zinc finger protein 32 & original description: none	-2.59256	-2.11235
15.5.1.1.5	RNA biosynthesis.transcriptional regulation.C2C2 transcription factor superfamily.BBX transcription factor families.class-V transcription factor	ms.gene31566	Transcript	mercator4v5.0: BBX class-V transcription factor & prot-scriber: b ox type domain containing protein & swissprot: no annotation & original description: none	2.28921	3.88661
15.5.1.2.3	RNA biosynthesis.transcriptional regulation.C2C2 transcription factor superfamily.CMF transcription co-factor families.transcription factor *(CMF)	ms.gene059145	Transcript	mercator4v5.0: CMF transcription factor & prot-scriber: cct domain containing protein & swissprot: no annotation & original description: none	2.45585	3.05521
15.5.1.3.1	RNA biosynthesis.transcriptional regulation.C2C2 transcription factor superfamily.GATA trancription factor families.transcription factor *(A/B-GATA)	ms.gene031243	Transcript	mercator4v5.0: transcription factor *(A/B-GATA) & prot-scriber: protein gata transcription factor & swissprot: GATA transcription factor 12 & original description: none	-2.42998	-3.57377
15.5.1.3.1	RNA biosynthesis.transcriptional regulation.C2C2 transcription factor superfamily.GATA trancription factor families.transcription factor *(A/B-GATA)	ms.gene36957	Transcript	mercator4v5.0: transcription factor *(A/B-GATA) & prot-scriber: arath gata transcription factor & swissprot: GATA transcription factor 9 & original description: none	-2.26583	-3.52165
15.5.1.3.3	RNA biosynthesis.transcriptional regulation.C2C2 transcription factor superfamily.GATA trancription factor families.transcription factor *(D-GATA)	ms.gene61278	Transcript	mercator4v5.0: transcription factor *(D-GATA) & prot-scriber: gata domain containing protein & swissprot: GATA transcription factor 26 & original description: none	-2.58196	-2.28449
15.5.1.5	RNA biosynthesis.transcriptional regulation.C2C2 transcription factor superfamily.transcription factor *(DOF)	ms.gene011157	Transcript	mercator4v5.0: transcription factor *(DOF) & prot-scriber: dof zinc finger protein & swissprot: Dof zinc finger protein DOF1.7 & original description: none	2.94012	3.02793
15.5.1.5	RNA biosynthesis.transcriptional regulation.C2C2 transcription factor superfamily.transcription factor *(DOF)	ms.gene021729	Transcript	mercator4v5.0: transcription factor *(DOF) & prot-scriber: dof zinc finger protein & swissprot: Cyclic dof factor 2 & original description: none	2.04817	4.67196
15.5.1.5	RNA biosynthesis.transcriptional regulation.C2C2 transcription factor superfamily.transcription factor *(DOF)	ms.gene08579	Transcript	mercator4v5.0: transcription factor *(DOF) & prot-scriber: dof zinc finger protein & swissprot: Dof zinc finger protein DOF2.1 & original description: none	-1.08406	-5.26396
15.5.1.5	RNA biosynthesis.transcriptional regulation.C2C2 transcription factor superfamily.transcription factor *(DOF)	ms.gene55256	Transcript	mercator4v5.0: transcription factor *(DOF) & prot-scriber: dof zinc finger protein & swissprot: Cyclic dof factor 1 & original description: none	6.11805	8.23254
15.5.1.5	RNA biosynthesis.transcriptional regulation.C2C2 transcription factor superfamily.transcription factor *(DOF)	ms.gene76604	Transcript	mercator4v5.0: transcription factor *(DOF) & prot-scriber: dof zinc finger protein & swissprot: Cyclic dof factor 1 & original description: none	1.35941	3.36909
15.5.1.5	RNA biosynthesis.transcriptional regulation.C2C2 transcription factor superfamily.transcription factor *(DOF)	ms.gene79570	Transcript	mercator4v5.0: transcription factor *(DOF) & prot-scriber: dof zinc finger protein & swissprot: Cyclic dof factor 3 & original description: none	1.11932	2.29063
15.5.2.3	RNA biosynthesis.transcriptional regulation.MYB-RELATED transcription factor superfamily.transcription factor *(REVEILLE)	ms.gene041701	Transcript	mercator4v5.0: transcription factor *(REVEILLE) & prot-scriber: protein reveille isoform x1 & swissprot: Protein REVEILLE 7 & original description: none	2.22926	1.76542
15.5.2.3	RNA biosynthesis.transcriptional regulation.MYB-RELATED transcription factor superfamily.transcription factor *(REVEILLE)	ms.gene073796	Transcript	mercator4v5.0: transcription factor *(REVEILLE) & prot-scriber: protein reveille isoform x1 & swissprot: Protein REVEILLE 8 & original description: none	4.09291	3.78782
15.5.2.3	RNA biosynthesis.transcriptional regulation.MYB-RELATED transcription factor superfamily.transcription factor *(REVEILLE)	ms.gene80553	Transcript	mercator4v5.0: transcription factor *(REVEILLE) & prot-scriber: protein reveille isoform x1 & swissprot: Protein REVEILLE 7 & original description: none	4.17518	4.20335
15.5.2.8	RNA biosynthesis.transcriptional regulation.MYB-RELATED transcription factor superfamily.transcription factor *(MYB-R-R)	ms.gene030281	Transcript	mercator4v5.0: MYB-RELATED transcription factor *(MYB-R-R) & prot-scriber: myb transcription factor protein & swissprot: Transcription factor MYBS3 & original description: none	-2.40226	-2.45405
15.5.2.8	RNA biosynthesis.transcriptional regulation.MYB-RELATED transcription factor superfamily.transcription factor *(MYB-R-R)	ms.gene033195	Transcript	mercator4v5.0: MYB-RELATED transcription factor *(MYB-R-R) & prot-scriber: transcription factor myb1r1 & swissprot: Transcription factor MYB1R1 & original description: none	1.48025	1.31343
15.5.2.8	RNA biosynthesis.transcriptional regulation.MYB-RELATED transcription factor superfamily.transcription factor *(MYB-R-R)	ms.gene060569	Transcript	mercator4v5.0: MYB-RELATED transcription factor *(MYB-R-R) & prot-scriber: transcription factor divaricata & swissprot: Transcription factor SRM1 & original description: none	-1.57908	-6.2349
15.5.2.8	RNA biosynthesis.transcriptional regulation.MYB-RELATED transcription factor superfamily.transcription factor *(MYB-R-R)	ms.gene43228	Transcript	mercator4v5.0: MYB-RELATED transcription factor *(MYB-R-R) & prot-scriber: transcription factor myb1r1 & swissprot: Transcription factor MYB1R1 & original description: none	2.27952	1.64983
15.5.2.8	RNA biosynthesis.transcriptional regulation.MYB-RELATED transcription factor superfamily.transcription factor *(MYB-R-R)	ms.gene58556	Transcript	mercator4v5.0: MYB-RELATED transcription factor *(MYB-R-R) & prot-scriber: transcription factor mybs & swissprot: Transcription factor KUA1 & original description: none	-1.04564	-1.48716
15.5.2.8	RNA biosynthesis.transcriptional regulation.MYB-RELATED transcription factor superfamily.transcription factor *(MYB-R-R)	novel.3872	Transcript	mercator4v5.0: MYB-RELATED transcription factor *(MYB-R-R) & prot-scriber: myb transcription factor protein & swissprot: Transcription factor SRM1 & original description: none	1.55351	1.53968
15.5.3.2.2	RNA biosynthesis.transcriptional regulation.MYB transcription factor superfamily.R2R3-MYB transcription factor family.subgroup-2 transcription factor	ms.gene053397	Transcript	mercator4v5.0: MYB class-R2R3 subgroup-2 transcription factor & prot-scriber: quality protein transcription factor myb & swissprot: Transcription factor MYB4 & original description: none	2.80855	4.43815
15.5.3.2.2	RNA biosynthesis.transcriptional regulation.MYB transcription factor superfamily.R2R3-MYB transcription factor family.subgroup-2 transcription factor	ms.gene65942	Transcript	mercator4v5.0: MYB class-R2R3 subgroup-2 transcription factor & prot-scriber: quality protein transcription factor myb & swissprot: Transcription factor MYB15 & original description: none	2.97961	3.89899
15.5.3.2.6	RNA biosynthesis.transcriptional regulation.MYB transcription factor superfamily.R2R3-MYB transcription factor family.subgroup-7 transcription factor	ms.gene072710	Transcript	mercator4v5.0: MYB class-R2R3 subgroup-7 transcription factor & prot-scriber: myb transcription factor & swissprot: Transcription factor MYB111 & original description: none	-2.93543	-5.5623
15.5.3.2.15	RNA biosynthesis.transcriptional regulation.MYB transcription factor superfamily.R2R3-MYB transcription factor family.subgroup-19/20 transcription factor	ms.gene00108	Transcript	mercator4v5.0: MYB class-R2R3 subgroup-19/20 transcription factor & prot-scriber: arath transcription factor myb & swissprot: Transcription factor MYB78 & original description: none	3.8177	6.06331
15.5.3.2.15	RNA biosynthesis.transcriptional regulation.MYB transcription factor superfamily.R2R3-MYB transcription factor family.subgroup-19/20 transcription factor	ms.gene005488	Transcript	mercator4v5.0: MYB class-R2R3 subgroup-19/20 transcription factor & prot-scriber: arath transcription factor myb & swissprot: Transcription factor MYB2 & original description: none	1.18318	3.3617
15.5.3.2.15	RNA biosynthesis.transcriptional regulation.MYB transcription factor superfamily.R2R3-MYB transcription factor family.subgroup-19/20 transcription factor	ms.gene005489	Transcript	mercator4v5.0: MYB class-R2R3 subgroup-19/20 transcription factor & prot-scriber: arath transcription factor myb & swissprot: Transcription factor MYB108 & original description: none	3.27178	4.09742
15.5.3.2.15	RNA biosynthesis.transcriptional regulation.MYB transcription factor superfamily.R2R3-MYB transcription factor family.subgroup-19/20 transcription factor	ms.gene061226	Transcript	mercator4v5.0: MYB class-R2R3 subgroup-19/20 transcription factor & prot-scriber: arath transcription factor myb & swissprot: Transcription factor MYB108 & original description: none	3.36533	6.23191
15.5.3.2.15	RNA biosynthesis.transcriptional regulation.MYB transcription factor superfamily.R2R3-MYB transcription factor family.subgroup-19/20 transcription factor	ms.gene07332	Transcript	mercator4v5.0: MYB class-R2R3 subgroup-19/20 transcription factor & prot-scriber: arath transcription factor myb & swissprot: Transcription factor MYB108 & original description: none	3.31359	5.75676
15.5.3.2.15	RNA biosynthesis.transcriptional regulation.MYB transcription factor superfamily.R2R3-MYB transcription factor family.subgroup-19/20 transcription factor	ms.gene07333	Transcript	mercator4v5.0: MYB class-R2R3 subgroup-19/20 transcription factor & prot-scriber: arath transcription factor myb & swissprot: Transcription factor MYB2 & original description: none	2.47261	3.68905
15.5.3.2.15	RNA biosynthesis.transcriptional regulation.MYB transcription factor superfamily.R2R3-MYB transcription factor family.subgroup-19/20 transcription factor	ms.gene20881	Transcript	mercator4v5.0: MYB class-R2R3 subgroup-19/20 transcription factor & prot-scriber: arath transcription factor myb & swissprot: Transcription factor MYB108 & original description: none	3.32233	3.95193
15.5.3.2.15	RNA biosynthesis.transcriptional regulation.MYB transcription factor superfamily.R2R3-MYB transcription factor family.subgroup-19/20 transcription factor	ms.gene55943	Transcript	mercator4v5.0: MYB class-R2R3 subgroup-19/20 transcription factor & prot-scriber: arath transcription factor myb & swissprot: Transcription factor MYB78 & original description: none	1.77082	4.10746
15.5.3.2.22	RNA biosynthesis.transcriptional regulation.MYB transcription factor superfamily.R2R3-MYB transcription factor family.subgroup transcription factor	ms.gene021062	Transcript	mercator4v5.0: MYB class-R2R3 transcription factor & prot-scriber: arath transcription factor myb & swissprot: Transcription factor MYB48 & original description: none	1.36253	-5.02875
15.5.3.3	RNA biosynthesis.transcriptional regulation.MYB transcription factor superfamily.R1R2R3-MYB transcription factor	ms.gene059106	Transcript	mercator4v5.0: R1R2R3-MYB transcription factor & prot-scriber: myb transcription factor 1 & swissprot: Transcription factor MYB3R-1 & original description: none	-5.55706	-3.80221
15.5.3.3	RNA biosynthesis.transcriptional regulation.MYB transcription factor superfamily.R1R2R3-MYB transcription factor	ms.gene066997	Transcript	mercator4v5.0: R1R2R3-MYB transcription factor & prot-scriber: transcription factor myb & swissprot: Transcription factor MYB3R-1 & original description: none	-1.84899	-2.0292
15.5.4.2	RNA biosynthesis.transcriptional regulation.GARP transcription factor superfamily.subgroup ARR-B transcription factor	ms.gene91998	Transcript	mercator4v5.0: subgroup ARR-B transcription factor & prot-scriber: two component response regulator orr & swissprot: Two-component response regulator ARR2 & original description: none	4.19258	5.99625
15.5.4.3	RNA biosynthesis.transcriptional regulation.GARP transcription factor superfamily.subgroup HHO transcription factor	ms.gene001686	Transcript	mercator4v5.0: GARP subgroup HHO transcription factor & prot-scriber: myb transcription factor & swissprot: Transcription factor HHO2 & original description: none	2.74311	2.20615
15.5.4.3	RNA biosynthesis.transcriptional regulation.GARP transcription factor superfamily.subgroup HHO transcription factor	ms.gene005866	Transcript	mercator4v5.0: GARP subgroup HHO transcription factor & prot-scriber: myb transcription factor & swissprot: Transcription factor HHO2 & original description: none	2.18994	2.68736
15.5.4.3	RNA biosynthesis.transcriptional regulation.GARP transcription factor superfamily.subgroup HHO transcription factor	ms.gene041128	Transcript	mercator4v5.0: GARP subgroup HHO transcription factor & prot-scriber: hth myb type domain containing protein & swissprot: Transcription factor HHO5 & original description: none	6.9276	4.78347
15.5.4.3	RNA biosynthesis.transcriptional regulation.GARP transcription factor superfamily.subgroup HHO transcription factor	ms.gene47496	Transcript	mercator4v5.0: GARP subgroup HHO transcription factor & prot-scriber: hth myb type domain containing protein & swissprot: Myb family transcription factor EFM & original description: none	2.4786	1.7038
15.5.5.1	RNA biosynthesis.transcriptional regulation.Homeobox transcription factor superfamily.HD-ZIP I/II-type transcription factor	ms.gene010472	Transcript	mercator4v5.0: HD-ZIP I/II-type transcription factor & prot-scriber: homeobox leucine zipper protein & swissprot: Homeobox-leucine zipper protein ATHB-40 & original description: none	1.17341	4.09797
15.5.5.1	RNA biosynthesis.transcriptional regulation.Homeobox transcription factor superfamily.HD-ZIP I/II-type transcription factor	ms.gene032789	Transcript	mercator4v5.0: HD-ZIP I/II-type transcription factor & prot-scriber: homeobox leucine zipper protein & swissprot: Homeobox-leucine zipper protein HAT5 & original description: none	-5.26207	-6.89834
15.5.5.1	RNA biosynthesis.transcriptional regulation.Homeobox transcription factor superfamily.HD-ZIP I/II-type transcription factor	ms.gene067308	Transcript	mercator4v5.0: HD-ZIP I/II-type transcription factor & prot-scriber: homeobox leucine zipper protein & swissprot: Homeobox-leucine zipper protein ATHB-12 & original description: none	1.53722	3.19134
15.5.5.1	RNA biosynthesis.transcriptional regulation.Homeobox transcription factor superfamily.HD-ZIP I/II-type transcription factor	ms.gene06857	Transcript	mercator4v5.0: HD-ZIP I/II-type transcription factor & prot-scriber: homeobox leucine zipper protein hox & swissprot: Homeobox-leucine zipper protein ATHB-7 & original description: none	2.30954	1.10608
15.5.5.1	RNA biosynthesis.transcriptional regulation.Homeobox transcription factor superfamily.HD-ZIP I/II-type transcription factor	ms.gene09633	Transcript	mercator4v5.0: HD-ZIP I/II-type transcription factor & prot-scriber: homeobox leucine zipper protein hox & swissprot: Homeobox-leucine zipper protein HAT22 & original description: none	-1.95754	-4.06341
15.5.5.1	RNA biosynthesis.transcriptional regulation.Homeobox transcription factor superfamily.HD-ZIP I/II-type transcription factor	ms.gene21216	Transcript	mercator4v5.0: HD-ZIP I/II-type transcription factor & prot-scriber: homeobox leucine zipper protein hox & swissprot: Homeobox-leucine zipper protein HAT4 & original description: none	-1.88063	-0.77381
15.5.5.1	RNA biosynthesis.transcriptional regulation.Homeobox transcription factor superfamily.HD-ZIP I/II-type transcription factor	novel.9830	Transcript	mercator4v5.0: HD-ZIP I/II-type transcription factor & prot-scriber: homeobox leucine zipper protein hox & swissprot: Homeobox-leucine zipper protein ATHB-6 & original description: none	-3.46228	-0.446264
15.5.5.5	RNA biosynthesis.transcriptional regulation.Homeobox transcription factor superfamily.BEL-type transcription factor	ms.gene27006	Transcript	mercator4v5.0: BEL-type transcription factor & prot-scriber: homeobox domain containing protein & swissprot: BEL1-like homeodomain protein 7 & original description: none	-3.64478	-5.03638
15.5.5.7	RNA biosynthesis.transcriptional regulation.Homeobox transcription factor superfamily.HOX-type transcription factor	ms.gene038208	Transcript	mercator4v5.0: HOX-type transcription factor & prot-scriber: homeobox domain containing protein & swissprot: Homeobox-DDT domain protein RLT1 & original description: none	3.83565	2.81745
15.5.5.10	RNA biosynthesis.transcriptional regulation.Homeobox transcription factor superfamily.PINTOX-type transcription factor	ms.gene32616	Transcript	mercator4v5.0: PINTOX-type transcription factor & prot-scriber: homeobox domain containing protein & swissprot: Protein OVEREXPRESSOR OF CATIONIC PEROXIDASE 3 & original description: none	-2.21914	-0.353078
15.5.5.12	RNA biosynthesis.transcriptional regulation.Homeobox transcription factor superfamily.zf-HD-type transcription factor	ms.gene91521	Transcript	mercator4v5.0: zf-HD-type transcription factor & prot-scriber: zinc finger homeodomain containing protein & swissprot: Zinc-finger homeodomain protein 10 & original description: none	1.92992	4.50297
15.5.6.1	RNA biosynthesis.transcriptional regulation.bZIP transcription factor superfamily.bZIP class-A transcription factor	ms.gene012975	Transcript	mercator4v5.0: bZIP class-A transcription factor & prot-scriber: bzip domain containing protein & swissprot: ABSCISIC ACID-INSENSITIVE 5-like protein 5 & original description: none	4.84605	4.39663
15.5.6.1	RNA biosynthesis.transcriptional regulation.bZIP transcription factor superfamily.bZIP class-A transcription factor	ms.gene053517	Transcript	mercator4v5.0: bZIP class-A transcription factor & prot-scriber: bzip domain containing protein & swissprot: ABSCISIC ACID-INSENSITIVE 5-like protein 7 & original description: none	1.56407	1.63328
15.5.6.1	RNA biosynthesis.transcriptional regulation.bZIP transcription factor superfamily.bZIP class-A transcription factor	ms.gene60690	Transcript	mercator4v5.0: bZIP class-A transcription factor & prot-scriber: bzip domain containing protein & swissprot: G-box-binding factor 4 & original description: none	-3.83478	-2.27284
15.5.6.3	RNA biosynthesis.transcriptional regulation.bZIP transcription factor superfamily.bZIP class-C transcription factor	ms.gene024570	Transcript	mercator4v5.0: bZIP class-C transcription factor & prot-scriber: bzip domain containing protein & swissprot: Light-inducible protein CPRF2 & original description: none	2.48161	3.22964
15.5.6.3	RNA biosynthesis.transcriptional regulation.bZIP transcription factor superfamily.bZIP class-C transcription factor	ms.gene050463	Transcript	mercator4v5.0: bZIP class-C transcription factor & prot-scriber: bzip domain containing protein & swissprot: Light-inducible protein CPRF2 & original description: none	2.90932	2.73333
15.5.6.3	RNA biosynthesis.transcriptional regulation.bZIP transcription factor superfamily.bZIP class-C transcription factor	ms.gene059104	Transcript	mercator4v5.0: bZIP class-C transcription factor & prot-scriber: bzip domain containing protein & swissprot: bZIP transcription factor RISBZ4 & original description: none	2.54151	2.89513
15.5.6.4.1	RNA biosynthesis.transcriptional regulation.bZIP transcription factor superfamily.bZIP class-D transcription factor activity.TGA-type transcription factor	ms.gene02592	Transcript	mercator4v5.0: TGA-type transcription factor & prot-scriber: bzip transcription factor tga & swissprot: Transcription factor TGA1 & original description: none	1.91401	1.35832
15.5.6.4.1	RNA biosynthesis.transcriptional regulation.bZIP transcription factor superfamily.bZIP class-D transcription factor activity.TGA-type transcription factor	ms.gene21375	Transcript	mercator4v5.0: TGA-type transcription factor & prot-scriber: bzip transcription factor tga & swissprot: Transcription factor TGA4 & original description: none	-1.32936	1.67624
15.5.6.4.1	RNA biosynthesis.transcriptional regulation.bZIP transcription factor superfamily.bZIP class-D transcription factor activity.TGA-type transcription factor	ms.gene35407	Transcript	mercator4v5.0: TGA-type transcription factor & prot-scriber: bzip transcription factor tga & swissprot: Transcription factor TGA9 & original description: none	-1.16558	-0.569485
15.5.6.5	RNA biosynthesis.transcriptional regulation.bZIP transcription factor superfamily.bZIP class-E transcription factor	ms.gene062584	Transcript	mercator4v5.0: bZIP class-E transcription factor & prot-scriber: bzip domain containing protein & swissprot: Basic leucine zipper 61 & original description: none	-3.03998	-1.22167
15.5.6.9	RNA biosynthesis.transcriptional regulation.bZIP transcription factor superfamily.bZIP class-I transcription factor	ms.gene000218	Transcript	mercator4v5.0: bZIP class-I transcription factor & prot-scriber: bzip domain containing protein & swissprot: Transcription factor VIP1 & original description: none	-1.14824	-1.83942
15.5.6.9	RNA biosynthesis.transcriptional regulation.bZIP transcription factor superfamily.bZIP class-I transcription factor	ms.gene06529	Transcript	mercator4v5.0: bZIP class-I transcription factor & prot-scriber: bzip domain containing protein & swissprot: bZIP transcription factor 18 & original description: none	3.98628	3.31905
15.5.6.13	RNA biosynthesis.transcriptional regulation.bZIP transcription factor superfamily.bZIP class-S/SE transcription factor	ms.gene018226	Transcript	mercator4v5.0: bZIP class-S/SE transcription factor & prot-scriber: bzip domain containing protein & swissprot: Basic leucine zipper 43 & original description: none	1.88627	3.41815
15.5.6.13	RNA biosynthesis.transcriptional regulation.bZIP transcription factor superfamily.bZIP class-S/SE transcription factor	ms.gene07054	Transcript	mercator4v5.0: bZIP class-S/SE transcription factor & prot-scriber: bzip domain containing protein & swissprot: no annotation & original description: none	2.14173	5.48714
15.5.6.13	RNA biosynthesis.transcriptional regulation.bZIP transcription factor superfamily.bZIP class-S/SE transcription factor	ms.gene28809	Transcript	mercator4v5.0: bZIP class-S/SE transcription factor & prot-scriber: bzip domain containing protein & swissprot: no annotation & original description: none	2.0849	3.90457
15.5.7.1	RNA biosynthesis.transcriptional regulation.B3 transcription factor superfamily.ARF-type transcription factor	ms.gene002694	Transcript	mercator4v5.0: ARF-type transcription factor & prot-scriber: auxin response factor & swissprot: Auxin response factor 6 & original description: none	-2.11673	-1.74047
15.5.7.1	RNA biosynthesis.transcriptional regulation.B3 transcription factor superfamily.ARF-type transcription factor	ms.gene64198	Transcript	mercator4v5.0: ARF-type transcription factor & prot-scriber: auxin response factor & swissprot: Auxin response factor 5 & original description: none	-2.1656	-4.43025
15.5.7.3	RNA biosynthesis.transcriptional regulation.B3 transcription factor superfamily.RAV/NGATHA-type transcription factor	ms.gene60865	Transcript	mercator4v5.0: RAV/NGATHA-type transcription factor & prot-scriber: ap erf and b3 domain containing transcription factor & swissprot: AP2/ERF and B3 domain-containing transcription repressor TEM1 & original description: none	1.39585	1.75166
15.5.8.2	RNA biosynthesis.transcriptional regulation.NIN-like transcription factor superfamily.NLP-type transcription factor	ms.gene039361	Transcript	mercator4v5.0: NLP-type transcription factor & prot-scriber: protein nlp & swissprot: Protein NLP7 & original description: none	-2.08788	-2.4729
15.5.8.2	RNA biosynthesis.transcriptional regulation.NIN-like transcription factor superfamily.NLP-type transcription factor	ms.gene34150	Transcript	mercator4v5.0: NLP-type transcription factor & prot-scriber: protein nlp & swissprot: Protein NLP7 & original description: none	2.04852	2.11615
15.5.9.1.1	RNA biosynthesis.transcriptional regulation.AP2/ERF transcription factor superfamily.transcription factor (ERF) activities.subgroup ERF-I transcription factor	ms.gene043401	Transcript	mercator4v5.0: subgroup ERF-I transcription factor & prot-scriber: ethylene responsive transcription factor erf protein & swissprot: Ethylene-responsive transcription factor ERF053 & original description: none	3.6811	1.36921
15.5.9.1.1	RNA biosynthesis.transcriptional regulation.AP2/ERF transcription factor superfamily.transcription factor (ERF) activities.subgroup ERF-I transcription factor	ms.gene055836	Transcript	mercator4v5.0: subgroup ERF-I transcription factor & prot-scriber: ethylene responsive transcription factor erf protein & swissprot: Ethylene-responsive transcription factor ERF053 & original description: none	2.80635	1.70221
15.5.9.1.1	RNA biosynthesis.transcriptional regulation.AP2/ERF transcription factor superfamily.transcription factor (ERF) activities.subgroup ERF-I transcription factor	ms.gene31493	Transcript	mercator4v5.0: subgroup ERF-I transcription factor & prot-scriber: ethylene responsive transcription factor erf protein & swissprot: Ethylene-responsive transcription factor ERF053 & original description: none	5.29552	4.17044
15.5.9.1.1	RNA biosynthesis.transcriptional regulation.AP2/ERF transcription factor superfamily.transcription factor (ERF) activities.subgroup ERF-I transcription factor	novel.8123	Transcript	mercator4v5.0: subgroup ERF-I transcription factor & prot-scriber: ethylene responsive transcription factor erf & swissprot: Ethylene-responsive transcription factor RAP2-4 & original description: none	-1.69829	-1.62556
15.5.9.1.2	RNA biosynthesis.transcriptional regulation.AP2/ERF transcription factor superfamily.transcription factor (ERF) activities.subgroup ERF-II-DEAR transcription factor	ms.gene044066	Transcript	mercator4v5.0: subgroup ERF-II-DEAR transcription factor & prot-scriber: ethylene responsive transcription factor erf & swissprot: Ethylene-responsive transcription factor ERF010 & original description: none	2.16314	2.64069
15.5.9.1.2	RNA biosynthesis.transcriptional regulation.AP2/ERF transcription factor superfamily.transcription factor (ERF) activities.subgroup ERF-II-DEAR transcription factor	ms.gene24429	Transcript	mercator4v5.0: subgroup ERF-II-DEAR transcription factor & prot-scriber: ethylene responsive transcription factor erf & swissprot: Ethylene-responsive transcription factor ERF010 & original description: none	-1.716	-0.539141
15.5.9.1.2	RNA biosynthesis.transcriptional regulation.AP2/ERF transcription factor superfamily.transcription factor (ERF) activities.subgroup ERF-II-DEAR transcription factor	ms.gene32931	Transcript	mercator4v5.0: subgroup ERF-II-DEAR transcription factor & prot-scriber: ethylene responsive transcription factor erf & swissprot: Ethylene-responsive transcription factor RAP2-1 & original description: none	3.29968	2.73942
15.5.9.1.2	RNA biosynthesis.transcriptional regulation.AP2/ERF transcription factor superfamily.transcription factor (ERF) activities.subgroup ERF-II-DEAR transcription factor	ms.gene38367	Transcript	mercator4v5.0: subgroup ERF-II-DEAR transcription factor & prot-scriber: ethylene responsive transcription factor erf & swissprot: Ethylene-responsive transcription factor RAP2-1 & original description: none	2.23588	3.14917
15.5.9.1.3	RNA biosynthesis.transcriptional regulation.AP2/ERF transcription factor superfamily.transcription factor (ERF) activities.subgroup ERF-II transcription factor *(ERF16/17/18)	ms.gene025278	Transcript	mercator4v5.0: subgroup ERF-II transcription factor *(ERF16/17/18) & prot-scriber: ethylene responsive transcription factor erf protein & swissprot: Ethylene-responsive transcription factor ERF017 & original description: none	3.07817	1.88006
15.5.9.1.3	RNA biosynthesis.transcriptional regulation.AP2/ERF transcription factor superfamily.transcription factor (ERF) activities.subgroup ERF-II transcription factor *(ERF16/17/18)	ms.gene025280	Transcript	mercator4v5.0: subgroup ERF-II transcription factor *(ERF16/17/18) & prot-scriber: ethylene responsive transcription factor erf protein & swissprot: Ethylene-responsive transcription factor ERF017 & original description: none	6.24659	4.69045
15.5.9.1.3	RNA biosynthesis.transcriptional regulation.AP2/ERF transcription factor superfamily.transcription factor (ERF) activities.subgroup ERF-II transcription factor *(ERF16/17/18)	ms.gene025283	Transcript	mercator4v5.0: subgroup ERF-II transcription factor *(ERF16/17/18) & prot-scriber: ethylene responsive transcription factor erf & swissprot: Ethylene-responsive transcription factor ERF018 & original description: none	4.48893	3.20473
15.5.9.1.3	RNA biosynthesis.transcriptional regulation.AP2/ERF transcription factor superfamily.transcription factor (ERF) activities.subgroup ERF-II transcription factor *(ERF16/17/18)	ms.gene037131	Transcript	mercator4v5.0: subgroup ERF-II transcription factor *(ERF16/17/18) & prot-scriber: ethylene responsive transcription factor erf & swissprot: Ethylene-responsive transcription factor ERF018 & original description: none	4.31967	2.36926
15.5.9.1.3	RNA biosynthesis.transcriptional regulation.AP2/ERF transcription factor superfamily.transcription factor (ERF) activities.subgroup ERF-II transcription factor *(ERF16/17/18)	ms.gene057432	Transcript	mercator4v5.0: subgroup ERF-II transcription factor *(ERF16/17/18) & prot-scriber: ethylene responsive transcription factor erf & swissprot: Ethylene-responsive transcription factor ERF018 & original description: none	5.06569	3.58846
15.5.9.1.3	RNA biosynthesis.transcriptional regulation.AP2/ERF transcription factor superfamily.transcription factor (ERF) activities.subgroup ERF-II transcription factor *(ERF16/17/18)	ms.gene64499	Transcript	mercator4v5.0: subgroup ERF-II transcription factor *(ERF16/17/18) & prot-scriber: ethylene responsive transcription factor erf & swissprot: Ethylene-responsive transcription factor ERF017 & original description: none	4.93618	4.39901
15.5.9.1.5	RNA biosynthesis.transcriptional regulation.AP2/ERF transcription factor superfamily.transcription factor (ERF) activities.subgroup ERF-III transcription factor	ms.gene072262	Transcript	mercator4v5.0: subgroup ERF-III transcription factor & prot-scriber: ethylene responsive transcription factor erf & swissprot: Ethylene-responsive transcription factor TINY & original description: none	-2.18407	-1.17093
15.5.9.1.5	RNA biosynthesis.transcriptional regulation.AP2/ERF transcription factor superfamily.transcription factor (ERF) activities.subgroup ERF-III transcription factor	ms.gene41386	Transcript	mercator4v5.0: subgroup ERF-III transcription factor & prot-scriber: dehydration responsive element binding protein & swissprot: Dehydration-responsive element-binding protein 1D & original description: none	6.32302	5.53826
15.5.9.1.5	RNA biosynthesis.transcriptional regulation.AP2/ERF transcription factor superfamily.transcription factor (ERF) activities.subgroup ERF-III transcription factor	ms.gene47337	Transcript	mercator4v5.0: subgroup ERF-III transcription factor & prot-scriber: dehydration responsive element binding transcription factor & swissprot: Dehydration-responsive element-binding protein 1B & original description: none	1.12675	2.30846
15.5.9.1.6	RNA biosynthesis.transcriptional regulation.AP2/ERF transcription factor superfamily.transcription factor (ERF) activities.subgroup ERF-IV/DREB2 transcription factor	ms.gene024347	Transcript	mercator4v5.0: subgroup ERF-IV/DREB2 transcription factor & prot-scriber: dehydration responsive element binding protein & swissprot: Dehydration-responsive element-binding protein 2E & original description: none	2.30008	4.96123
15.5.9.1.6	RNA biosynthesis.transcriptional regulation.AP2/ERF transcription factor superfamily.transcription factor (ERF) activities.subgroup ERF-IV/DREB2 transcription factor	ms.gene42883	Transcript	mercator4v5.0: subgroup ERF-IV/DREB2 transcription factor & prot-scriber: dehydration responsive element binding protein & swissprot: Dehydration-responsive element-binding protein 2A & original description: none	2.2218	5.83333
15.5.9.1.6	RNA biosynthesis.transcriptional regulation.AP2/ERF transcription factor superfamily.transcription factor (ERF) activities.subgroup ERF-IV/DREB2 transcription factor	ms.gene51085	Transcript	mercator4v5.0: subgroup ERF-IV/DREB2 transcription factor & prot-scriber: dehydration responsive element binding protein & swissprot: Dehydration-responsive element-binding protein 2C & original description: none	4.10858	5.04433
15.5.9.1.6	RNA biosynthesis.transcriptional regulation.AP2/ERF transcription factor superfamily.transcription factor (ERF) activities.subgroup ERF-IV/DREB2 transcription factor	ms.gene94206	Transcript	mercator4v5.0: subgroup ERF-IV/DREB2 transcription factor & prot-scriber: dehydration responsive element binding protein & swissprot: Dehydration-responsive element-binding protein 2C & original description: none	2.55268	3.88768
15.5.9.1.6	RNA biosynthesis.transcriptional regulation.AP2/ERF transcription factor superfamily.transcription factor (ERF) activities.subgroup ERF-IV/DREB2 transcription factor	ms.gene98679	Transcript	mercator4v5.0: subgroup ERF-IV/DREB2 transcription factor & prot-scriber: dehydration responsive element binding protein & swissprot: Dehydration-responsive element-binding protein 2A & original description: none	2.23866	6.24624
15.5.9.1.7	RNA biosynthesis.transcriptional regulation.AP2/ERF transcription factor superfamily.transcription factor (ERF) activities.subgroup ERF-V transcription factor *(SHN)	ms.gene014883	Transcript	mercator4v5.0: subgroup ERF-V transcription factor & prot-scriber: quality protein ethylene responsive transcription factor erf & swissprot: Ethylene-responsive transcription factor ERF003 & original description: none	1.92805	3.50548
15.5.9.1.8	RNA biosynthesis.transcriptional regulation.AP2/ERF transcription factor superfamily.transcription factor (ERF) activities.subgroup ERF-VI transcription factor	ms.gene22325	Transcript	mercator4v5.0: subgroup ERF-VI transcription factor & prot-scriber: ethylene responsive transcription factor erf & swissprot: Ethylene-responsive transcription factor CRF2 & original description: none	-2.11766	-4.04422
15.5.9.1.9	RNA biosynthesis.transcriptional regulation.AP2/ERF transcription factor superfamily.transcription factor (ERF) activities.subgroup ERF-VII transcription factor	ms.gene005560	Transcript	mercator4v5.0: subgroup ERF-VII transcription factor & prot-scriber: ethylene responsive transcription factor erf & swissprot: Ethylene-responsive transcription factor RAP2-3 & original description: none	4.22999	6.20283
15.5.9.1.9	RNA biosynthesis.transcriptional regulation.AP2/ERF transcription factor superfamily.transcription factor (ERF) activities.subgroup ERF-VII transcription factor	ms.gene051043	Transcript	mercator4v5.0: subgroup ERF-VII transcription factor & prot-scriber: ethylene responsive transcription factor erf & swissprot: Ethylene-responsive transcription factor RAP2-2 & original description: none	2.86327	3.75055
15.5.9.1.9	RNA biosynthesis.transcriptional regulation.AP2/ERF transcription factor superfamily.transcription factor (ERF) activities.subgroup ERF-VII transcription factor	ms.gene07243	Transcript	mercator4v5.0: subgroup ERF-VII transcription factor & prot-scriber: ethylene responsive transcription factor erf & swissprot: Ethylene-responsive transcription factor RAP2-3 & original description: none	5.32998	6.23522
15.5.9.1.9	RNA biosynthesis.transcriptional regulation.AP2/ERF transcription factor superfamily.transcription factor (ERF) activities.subgroup ERF-VII transcription factor	ms.gene20765	Transcript	mercator4v5.0: subgroup ERF-VII transcription factor & prot-scriber: ethylene responsive transcription factor erf & swissprot: Ethylene-responsive transcription factor RAP2-3 & original description: none	4.64004	5.23414
15.5.9.1.10	RNA biosynthesis.transcriptional regulation.AP2/ERF transcription factor superfamily.transcription factor (ERF) activities.subgroup ERF-VIII transcription factor	ms.gene031689	Transcript	mercator4v5.0: subgroup ERF-VIII transcription factor & prot-scriber: ethylene responsive transcription factor erf & swissprot: Ethylene-responsive transcription factor 9 & original description: none	3.07635	1.87831
15.5.9.1.10	RNA biosynthesis.transcriptional regulation.AP2/ERF transcription factor superfamily.transcription factor (ERF) activities.subgroup ERF-VIII transcription factor	ms.gene047344	Transcript	mercator4v5.0: subgroup ERF-VIII transcription factor & prot-scriber: ethylene responsive transcription factor erf & swissprot: Ethylene-responsive transcription factor 4 & original description: none	1.58704	1.47381
15.5.9.1.11	RNA biosynthesis.transcriptional regulation.AP2/ERF transcription factor superfamily.transcription factor (ERF) activities.subgroup ERF-IX transcription factor	ms.gene018713	Transcript	mercator4v5.0: subgroup ERF-IX transcription factor & prot-scriber: ethylene responsive transcription factor erf & swissprot: Ethylene-responsive transcription factor ERF094 & original description: none	2.56302	3.33289
15.5.9.1.11	RNA biosynthesis.transcriptional regulation.AP2/ERF transcription factor superfamily.transcription factor (ERF) activities.subgroup ERF-IX transcription factor	ms.gene036090	Transcript	mercator4v5.0: subgroup ERF-IX transcription factor & prot-scriber: ethylene responsive transcription factor erf & swissprot: Ethylene-responsive transcription factor 1B & original description: none	3.01006	7.99826
15.5.9.1.11	RNA biosynthesis.transcriptional regulation.AP2/ERF transcription factor superfamily.transcription factor (ERF) activities.subgroup ERF-IX transcription factor	ms.gene036096	Transcript	mercator4v5.0: subgroup ERF-IX transcription factor & prot-scriber: ethylene responsive transcription factor erf & swissprot: Ethylene-responsive transcription factor 1B & original description: none	5.74692	5.51103
15.5.9.1.11	RNA biosynthesis.transcriptional regulation.AP2/ERF transcription factor superfamily.transcription factor (ERF) activities.subgroup ERF-IX transcription factor	ms.gene058814	Transcript	mercator4v5.0: subgroup ERF-IX transcription factor & prot-scriber: ethylene responsive transcription factor erf & swissprot: Ethylene-responsive transcription factor 14 & original description: none	3.08182	4.88327
15.5.9.1.11	RNA biosynthesis.transcriptional regulation.AP2/ERF transcription factor superfamily.transcription factor (ERF) activities.subgroup ERF-IX transcription factor	ms.gene50626	Transcript	mercator4v5.0: subgroup ERF-IX transcription factor & prot-scriber: ethylene responsive transcription factor erf & swissprot: Ethylene-responsive transcription factor 1B & original description: none	2.57689	2.64238
15.5.9.1.11	RNA biosynthesis.transcriptional regulation.AP2/ERF transcription factor superfamily.transcription factor (ERF) activities.subgroup ERF-IX transcription factor	ms.gene50627	Transcript	mercator4v5.0: subgroup ERF-IX transcription factor & prot-scriber: ethylene responsive transcription factor erf & swissprot: Ethylene-responsive transcription factor 1B & original description: none	3.62227	5.23081
15.5.9.1.11	RNA biosynthesis.transcriptional regulation.AP2/ERF transcription factor superfamily.transcription factor (ERF) activities.subgroup ERF-IX transcription factor	ms.gene50632	Transcript	mercator4v5.0: subgroup ERF-IX transcription factor & prot-scriber: ethylene responsive transcription factor erf & swissprot: Ethylene-responsive transcription factor 1B & original description: none	3.34421	6.34902
15.5.9.1.11	RNA biosynthesis.transcriptional regulation.AP2/ERF transcription factor superfamily.transcription factor (ERF) activities.subgroup ERF-IX transcription factor	ms.gene79275	Transcript	mercator4v5.0: subgroup ERF-IX transcription factor & prot-scriber: ethylene responsive transcription factor erf & swissprot: Ethylene-responsive transcription factor 15 & original description: none	3.15728	8.56343
15.5.9.1.11	RNA biosynthesis.transcriptional regulation.AP2/ERF transcription factor superfamily.transcription factor (ERF) activities.subgroup ERF-IX transcription factor	ms.gene79276	Transcript	mercator4v5.0: subgroup ERF-IX transcription factor & prot-scriber: ethylene responsive transcription factor erf & swissprot: Ethylene-responsive transcription factor 15 & original description: none	4.1619	5.78591
15.5.9.1.11	RNA biosynthesis.transcriptional regulation.AP2/ERF transcription factor superfamily.transcription factor (ERF) activities.subgroup ERF-IX transcription factor	ms.gene96391	Transcript	mercator4v5.0: subgroup ERF-IX transcription factor & prot-scriber: ethylene responsive transcription factor erf & swissprot: Ethylene-responsive transcription factor 5 & original description: none	2.92589	1.14853
15.5.9.1.11	RNA biosynthesis.transcriptional regulation.AP2/ERF transcription factor superfamily.transcription factor (ERF) activities.subgroup ERF-IX transcription factor	ms.gene99339	Transcript	mercator4v5.0: subgroup ERF-IX transcription factor & prot-scriber: ethylene responsive transcription factor erf & swissprot: Ethylene-responsive transcription factor ERF107 & original description: none	1.90572	1.28998
15.5.9.1.12	RNA biosynthesis.transcriptional regulation.AP2/ERF transcription factor superfamily.transcription factor (ERF) activities.subgroup ERF-X transcription factor	ms.gene006150	Transcript	mercator4v5.0: subgroup ERF-X transcription factor & prot-scriber: ethylene responsive transcription factor erf & swissprot: Ethylene-responsive transcription factor ABR1 & original description: none	3.3047	3.59494
15.5.9.1.12	RNA biosynthesis.transcriptional regulation.AP2/ERF transcription factor superfamily.transcription factor (ERF) activities.subgroup ERF-X transcription factor	ms.gene03238	Transcript	mercator4v5.0: subgroup ERF-X transcription factor & prot-scriber: ethylene responsive transcription factor erf & swissprot: no annotation & original description: none	2.07469	4.06649
15.5.9.1.12	RNA biosynthesis.transcriptional regulation.AP2/ERF transcription factor superfamily.transcription factor (ERF) activities.subgroup ERF-X transcription factor	ms.gene047825	Transcript	mercator4v5.0: subgroup ERF-X transcription factor & prot-scriber: ethylene responsive transcription factor erf & swissprot: Ethylene-responsive transcription factor ERF109 & original description: none	5.95606	6.06938
15.5.9.1.12	RNA biosynthesis.transcriptional regulation.AP2/ERF transcription factor superfamily.transcription factor (ERF) activities.subgroup ERF-X transcription factor	ms.gene049345	Transcript	mercator4v5.0: subgroup ERF-X transcription factor & prot-scriber: ethylene responsive transcription factor erf & swissprot: Ethylene-responsive transcription factor ABR1 & original description: none	7.08695	7.61437
15.5.9.1.12	RNA biosynthesis.transcriptional regulation.AP2/ERF transcription factor superfamily.transcription factor (ERF) activities.subgroup ERF-X transcription factor	ms.gene053501	Transcript	mercator4v5.0: subgroup ERF-X transcription factor & prot-scriber: ethylene responsive transcription factor erf & swissprot: Ethylene-responsive transcription factor ERF109 & original description: none	5.79138	6.5379
15.5.9.1.12	RNA biosynthesis.transcriptional regulation.AP2/ERF transcription factor superfamily.transcription factor (ERF) activities.subgroup ERF-X transcription factor	ms.gene06464	Transcript	mercator4v5.0: subgroup ERF-X transcription factor & prot-scriber: ethylene responsive transcription factor erf & swissprot: Ethylene-responsive transcription factor ABR1 & original description: none	6.14473	6.6211
15.5.9.1.12	RNA biosynthesis.transcriptional regulation.AP2/ERF transcription factor superfamily.transcription factor (ERF) activities.subgroup ERF-X transcription factor	ms.gene07914	Transcript	mercator4v5.0: subgroup ERF-X transcription factor & prot-scriber: ethylene responsive transcription factor erf & swissprot: no annotation & original description: none	1.91365	3.5778
15.5.9.1.12	RNA biosynthesis.transcriptional regulation.AP2/ERF transcription factor superfamily.transcription factor (ERF) activities.subgroup ERF-X transcription factor	ms.gene60696	Transcript	mercator4v5.0: subgroup ERF-X transcription factor & prot-scriber: ethylene responsive transcription factor erf & swissprot: Ethylene-responsive transcription factor ABR1 & original description: none	3.6997	5.53713
15.5.9.1.12	RNA biosynthesis.transcriptional regulation.AP2/ERF transcription factor superfamily.transcription factor (ERF) activities.subgroup ERF-X transcription factor	ms.gene76325	Transcript	mercator4v5.0: subgroup ERF-X transcription factor & prot-scriber: ethylene responsive transcription factor erf & swissprot: no annotation & original description: none	2.70915	4.36575
15.5.9.1.12	RNA biosynthesis.transcriptional regulation.AP2/ERF transcription factor superfamily.transcription factor (ERF) activities.subgroup ERF-X transcription factor	ms.gene85709	Transcript	mercator4v5.0: subgroup ERF-X transcription factor & prot-scriber: ethylene responsive transcription factor erf & swissprot: no annotation & original description: none	2.77551	2.89297
15.5.9.1.12	RNA biosynthesis.transcriptional regulation.AP2/ERF transcription factor superfamily.transcription factor (ERF) activities.subgroup ERF-X transcription factor	ms.gene88914	Transcript	mercator4v5.0: subgroup ERF-X transcription factor & prot-scriber: ethylene responsive transcription factor erf & swissprot: Ethylene-responsive transcription factor ABR1 & original description: none	1.71966	1.31972
15.5.9.2	RNA biosynthesis.transcriptional regulation.AP2/ERF transcription factor superfamily.AP2-type transcription factor *(WRI/AIL)	ms.gene003945	Transcript	mercator4v5.0: AP2-type transcription factor *(WRI/AIL) & prot-scriber: ap ethylene responsive transcription factor & swissprot: AP2-like ethylene-responsive transcription factor PLT2 & original description: none	-1.94495	-2.25722
15.5.9.2	RNA biosynthesis.transcriptional regulation.AP2/ERF transcription factor superfamily.AP2-type transcription factor *(WRI/AIL)	ms.gene54819	Transcript	mercator4v5.0: AP2-type transcription factor *(WRI/AIL) & prot-scriber: ap ethylene responsive transcription factor & swissprot: Ethylene-responsive transcription factor RAP2-7 & original description: none	3.66546	1.96675
15.5.9.2	RNA biosynthesis.transcriptional regulation.AP2/ERF transcription factor superfamily.AP2-type transcription factor *(WRI/AIL)	ms.gene99769	Transcript	mercator4v5.0: AP2-type transcription factor *(WRI/AIL) & prot-scriber: ap ethylene responsive transcription factor & swissprot: Floral homeotic protein APETALA 2 & original description: none	5.79489	4.28044
15.5.9.3	RNA biosynthesis.transcriptional regulation.AP2/ERF transcription factor superfamily.AP2-type transcription factor *(APD1)	ms.gene020017	Transcript	mercator4v5.0: AP2-type transcription factor *(APD1) & prot-scriber: ap erf domain containing protein & swissprot: Ethylene-responsive transcription factor-like protein At4g13040 & original description: none	-1.87317	-0.9053
15.5.9.4	RNA biosynthesis.transcriptional regulation.AP2/ERF transcription factor superfamily.AP2-RAV-type transcription factor *(EDF)	ms.gene60865	Transcript	mercator4v5.0: AP2-RAV-type transcription factor *(EDF) & prot-scriber: ap erf and b3 domain containing transcription factor & swissprot: AP2/ERF and B3 domain-containing transcription repressor TEM1 & original description: none	1.39585	1.75166
15.5.10.3	RNA biosynthesis.transcriptional regulation.C2H2 transcription factor superfamily.subclass Di19 transcription factor	novel.16683	Transcript	mercator4v5.0: C2H2 subclass Di19 transcription factor & prot-scriber: protein dehydration induced homolog & swissprot: no annotation & original description: none	1.97259	-2.61451
15.5.10.5	RNA biosynthesis.transcriptional regulation.C2H2 transcription factor superfamily.subclass ZAT transcription factor	ms.gene060274	Transcript	mercator4v5.0: C2H2-type subclass ZAT transcription factor & prot-scriber: zinc finger protein zat & swissprot: Zinc finger protein ZAT10 & original description: none	1.45581	3.47782
15.5.10.5	RNA biosynthesis.transcriptional regulation.C2H2 transcription factor superfamily.subclass ZAT transcription factor	ms.gene32887	Transcript	mercator4v5.0: C2H2-type subclass ZAT transcription factor & prot-scriber: zinc finger protein zat & swissprot: Zinc finger protein ZAT10 & original description: none	1.91613	2.13279
15.5.10.5	RNA biosynthesis.transcriptional regulation.C2H2 transcription factor superfamily.subclass ZAT transcription factor	ms.gene55392	Transcript	mercator4v5.0: C2H2-type subclass ZAT transcription factor & prot-scriber: zinc finger protein zat & swissprot: no annotation & original description: none	7.13303	3.84316
15.5.10.5	RNA biosynthesis.transcriptional regulation.C2H2 transcription factor superfamily.subclass ZAT transcription factor	ms.gene71622	Transcript	mercator4v5.0: C2H2-type subclass ZAT transcription factor & prot-scriber: zinc finger protein zat & swissprot: Zinc finger protein ZAT10 & original description: none	2.12932	3.33391
15.5.10.5	RNA biosynthesis.transcriptional regulation.C2H2 transcription factor superfamily.subclass ZAT transcription factor	ms.gene76814	Transcript	mercator4v5.0: C2H2-type subclass ZAT transcription factor & prot-scriber: zinc finger protein zat & swissprot: Zinc finger protein ZAT10 & original description: none	3.27611	4.65731
15.5.10.5	RNA biosynthesis.transcriptional regulation.C2H2 transcription factor superfamily.subclass ZAT transcription factor	ms.gene86911	Transcript	mercator4v5.0: C2H2-type subclass ZAT transcription factor & prot-scriber: zinc finger protein zat & swissprot: no annotation & original description: none	1.78056	2.31688
15.5.10.5	RNA biosynthesis.transcriptional regulation.C2H2 transcription factor superfamily.subclass ZAT transcription factor	ms.gene91301	Transcript	mercator4v5.0: C2H2-type subclass ZAT transcription factor & prot-scriber: zinc finger protein zat & swissprot: Zinc finger protein ZAT10 & original description: none	2.20641	4.66861
15.5.10.5	RNA biosynthesis.transcriptional regulation.C2H2 transcription factor superfamily.subclass ZAT transcription factor	novel.15342	Transcript	mercator4v5.0: C2H2-type subclass ZAT transcription factor & prot-scriber: zinc finger protein zat & swissprot: Zinc finger protein ZAT11 & original description: none	1.35437	5.88437
15.5.10.5	RNA biosynthesis.transcriptional regulation.C2H2 transcription factor superfamily.subclass ZAT transcription factor	novel.2558	Transcript	mercator4v5.0: C2H2-type subclass ZAT transcription factor & prot-scriber: zinc finger protein zat & swissprot: Zinc finger protein ZAT11 & original description: none	1.81276	6.68408
15.5.10.5	RNA biosynthesis.transcriptional regulation.C2H2 transcription factor superfamily.subclass ZAT transcription factor	novel.2816	Transcript	mercator4v5.0: C2H2-type subclass ZAT transcription factor & prot-scriber: zinc finger protein zat & swissprot: Zinc finger protein ZAT11 & original description: none	2.83652	7.03682
15.5.10.6	RNA biosynthesis.transcriptional regulation.C2H2 transcription factor superfamily.subclass ZFP transcription factor	novel.11092	Transcript	mercator4v5.0: C2H2 subclass ZFP transcription factor & prot-scriber: c2h2 zinc finger protein & swissprot: Zinc finger protein 5 & original description: none	1.77384	3.34738
15.5.11.1	RNA biosynthesis.transcriptional regulation.AHL transcription factor superfamily.clade-A AHL-type transcription factor	ms.gene051158	Transcript	mercator4v5.0: AHL clade-A transcription factor & prot-scriber: arath at hook motif nuclear localized protein & swissprot: AT-hook motif nuclear-localized protein 22 & original description: none	1.00652	-2.65578
15.5.11.1	RNA biosynthesis.transcriptional regulation.AHL transcription factor superfamily.clade-A AHL-type transcription factor	ms.gene052166	Transcript	mercator4v5.0: AHL clade-A transcription factor & prot-scriber: arath at hook motif nuclear localized protein & swissprot: AT-hook motif nuclear-localized protein 17 & original description: none	2.41006	1.24539
15.5.11.1	RNA biosynthesis.transcriptional regulation.AHL transcription factor superfamily.clade-A AHL-type transcription factor	ms.gene07612	Transcript	mercator4v5.0: AHL clade-A transcription factor & prot-scriber: arath at hook motif nuclear localized protein & swissprot: AT-hook motif nuclear-localized protein 19 & original description: none	-1.87513	-2.2693
15.5.11.1	RNA biosynthesis.transcriptional regulation.AHL transcription factor superfamily.clade-A AHL-type transcription factor	ms.gene48426	Transcript	mercator4v5.0: AHL clade-A transcription factor & prot-scriber: arath at hook motif nuclear localized protein & swissprot: AT-hook motif nuclear-localized protein 17 & original description: none	2.23089	2.36213
15.5.11.1	RNA biosynthesis.transcriptional regulation.AHL transcription factor superfamily.clade-A AHL-type transcription factor	ms.gene65515	Transcript	mercator4v5.0: AHL clade-A transcription factor & prot-scriber: arath at hook motif nuclear localized protein & swissprot: AT-hook motif nuclear-localized protein 20 & original description: none	-1.96377	-2.37419
15.5.11.2	RNA biosynthesis.transcriptional regulation.AHL transcription factor superfamily.clade-B AHL-type transcription factor	ms.gene27560	Transcript	mercator4v5.0: AHL clade-B transcription factor & prot-scriber: at hook motif nuclear localized protein & swissprot: AT-hook motif nuclear-localized protein 7 & original description: none	2.11718	-0.791381
15.5.17	RNA biosynthesis.transcriptional regulation.GRAS-type transcription factor	ms.gene00167	Transcript	mercator4v5.0: GRAS-type transcription factor & prot-scriber: della protein rgl & swissprot: DELLA protein RGL2 & original description: none	1.24517	2.78049
15.5.17	RNA biosynthesis.transcriptional regulation.GRAS-type transcription factor	ms.gene00168	Transcript	mercator4v5.0: GRAS-type transcription factor & prot-scriber: della protein rgl & swissprot: DELLA protein RGL2 & original description: none	1.30347	2.38215
15.5.17	RNA biosynthesis.transcriptional regulation.GRAS-type transcription factor	ms.gene003101	Transcript	mercator4v5.0: GRAS-type transcription factor & prot-scriber: scarecrow transcription factor & swissprot: Scarecrow-like protein 13 & original description: none	3.88727	2.98241
15.5.17	RNA biosynthesis.transcriptional regulation.GRAS-type transcription factor	ms.gene021136	Transcript	mercator4v5.0: GRAS-type transcription factor & prot-scriber: scarecrow transcription factor & swissprot: Scarecrow-like protein 14 & original description: none	2.62761	2.56869
15.5.17	RNA biosynthesis.transcriptional regulation.GRAS-type transcription factor	ms.gene026676	Transcript	mercator4v5.0: GRAS-type transcription factor & prot-scriber: scarecrow transcription factor & swissprot: Scarecrow-like protein 1 & original description: none	1.59928	2.48617
15.5.17	RNA biosynthesis.transcriptional regulation.GRAS-type transcription factor	ms.gene02935	Transcript	mercator4v5.0: GRAS-type transcription factor & prot-scriber: scarecrow transcription factor & swissprot: Scarecrow-like protein 13 & original description: none	3.94124	2.82295
15.5.17	RNA biosynthesis.transcriptional regulation.GRAS-type transcription factor	ms.gene031301	Transcript	mercator4v5.0: GRAS-type transcription factor & prot-scriber: scarecrow transcription factor & swissprot: Chitin-inducible gibberellin-responsive protein 1 & original description: none	2.89987	5.2707
15.5.17	RNA biosynthesis.transcriptional regulation.GRAS-type transcription factor	ms.gene032055	Transcript	mercator4v5.0: GRAS-type transcription factor & prot-scriber: scarecrow transcription factor & swissprot: Chitin-inducible gibberellin-responsive protein 1 & original description: none	4.50307	4.91185
15.5.17	RNA biosynthesis.transcriptional regulation.GRAS-type transcription factor	ms.gene042116	Transcript	mercator4v5.0: GRAS-type transcription factor & prot-scriber: scarecrow transcription factor & swissprot: Scarecrow-like protein 13 & original description: none	2.08351	1.32745
15.5.17	RNA biosynthesis.transcriptional regulation.GRAS-type transcription factor	ms.gene047292	Transcript	mercator4v5.0: GRAS-type transcription factor & prot-scriber: scarecrow transcription factor & swissprot: Scarecrow-like protein 13 & original description: none	4.97386	5.57759
15.5.17	RNA biosynthesis.transcriptional regulation.GRAS-type transcription factor	ms.gene048211	Transcript	mercator4v5.0: GRAS-type transcription factor & prot-scriber: scarecrow transcription factor & swissprot: Scarecrow-like protein 13 & original description: none	6.2337	5.1367
15.5.17	RNA biosynthesis.transcriptional regulation.GRAS-type transcription factor	ms.gene052089	Transcript	mercator4v5.0: GRAS-type transcription factor & prot-scriber: scarecrow transcription factor & swissprot: Scarecrow-like protein 9 & original description: none	4.45923	1.55231
15.5.17	RNA biosynthesis.transcriptional regulation.GRAS-type transcription factor	ms.gene070233	Transcript	mercator4v5.0: GRAS-type transcription factor & prot-scriber: della protein rgl & swissprot: DELLA protein RGL2 & original description: none	2.67492	3.25604
15.5.17	RNA biosynthesis.transcriptional regulation.GRAS-type transcription factor	ms.gene31854	Transcript	mercator4v5.0: GRAS-type transcription factor & prot-scriber: scarecrow transcription factor & swissprot: Scarecrow-like protein 1 & original description: none	1.641	2.35387
15.5.17	RNA biosynthesis.transcriptional regulation.GRAS-type transcription factor	ms.gene41150	Transcript	mercator4v5.0: GRAS-type transcription factor & prot-scriber: scarecrow transcription factor & swissprot: Scarecrow-like protein 34 & original description: none	-1.09399	1.86863
15.5.17	RNA biosynthesis.transcriptional regulation.GRAS-type transcription factor	ms.gene41151	Transcript	mercator4v5.0: GRAS-type transcription factor & prot-scriber: arath scarecrow protein & swissprot: Scarecrow-like protein 14 & original description: none	2.0322	2.96521
15.5.17	RNA biosynthesis.transcriptional regulation.GRAS-type transcription factor	ms.gene55999	Transcript	mercator4v5.0: GRAS-type transcription factor & prot-scriber: della protein rgl & swissprot: DELLA protein 2 & original description: none	2.4556	4.13505
15.5.17	RNA biosynthesis.transcriptional regulation.GRAS-type transcription factor	ms.gene81397	Transcript	mercator4v5.0: GRAS-type transcription factor & prot-scriber: scarecrow transcription factor & swissprot: Scarecrow-like protein 5 & original description: none	2.83648	3.55339
15.5.17	RNA biosynthesis.transcriptional regulation.GRAS-type transcription factor	ms.gene87409	Transcript	mercator4v5.0: GRAS-type transcription factor & prot-scriber: scarecrow protein & swissprot: Scarecrow-like protein 15 & original description: none	-2.29041	1.00697
15.5.17	RNA biosynthesis.transcriptional regulation.GRAS-type transcription factor	ms.gene93154	Transcript	mercator4v5.0: GRAS-type transcription factor & prot-scriber: scarecrow transcription factor & swissprot: Scarecrow-like protein 1 & original description: none	2.17536	2.66115
15.5.17	RNA biosynthesis.transcriptional regulation.GRAS-type transcription factor	novel.47	Transcript	mercator4v5.0: GRAS-type transcription factor & prot-scriber: scarecrow transcription factor & swissprot: Chitin-inducible gibberellin-responsive protein 1 & original description: none	2.79103	3.14531
15.5.18	RNA biosynthesis.transcriptional regulation.HSF-type transcription factor	ms.gene015008	Transcript	mercator4v5.0: HSF-type transcription factor & prot-scriber: heat stress transcription factor a 1 & swissprot: Heat shock factor protein HSF30 & original description: none	4.78123	5.18112
15.5.18	RNA biosynthesis.transcriptional regulation.HSF-type transcription factor	ms.gene018149	Transcript	mercator4v5.0: HSF-type transcription factor & prot-scriber: heat stress transcription factor a 1 & swissprot: Heat stress transcription factor A-6b & original description: none	1.98853	3.0672
15.5.18	RNA biosynthesis.transcriptional regulation.HSF-type transcription factor	ms.gene020288	Transcript	mercator4v5.0: HSF-type transcription factor & prot-scriber: heat stress transcription factor a 1 & swissprot: Heat stress transcription factor A-6b & original description: none	2.70757	2.46773
15.5.18	RNA biosynthesis.transcriptional regulation.HSF-type transcription factor	ms.gene047640	Transcript	mercator4v5.0: HSF-type transcription factor & prot-scriber: heat stress transcription factor b 1 & swissprot: Heat shock factor protein HSF24 & original description: none	4.40459	4.00036
15.5.18	RNA biosynthesis.transcriptional regulation.HSF-type transcription factor	ms.gene32806	Transcript	mercator4v5.0: HSF-type transcription factor & prot-scriber: heat stress transcription factor a 1 & swissprot: Heat shock factor protein HSF30 & original description: none	4.98261	5.94216
15.5.18	RNA biosynthesis.transcriptional regulation.HSF-type transcription factor	ms.gene34469	Transcript	mercator4v5.0: HSF-type transcription factor & prot-scriber: heat stress transcription factor b 1 & swissprot: Heat stress transcription factor B-2b & original description: none	3.97931	3.77348
15.5.18	RNA biosynthesis.transcriptional regulation.HSF-type transcription factor	ms.gene37417	Transcript	mercator4v5.0: HSF-type transcription factor & prot-scriber: heat stress transcription factor a 1 & swissprot: Heat shock factor protein HSF30 & original description: none	3.41043	3.48325
15.5.18	RNA biosynthesis.transcriptional regulation.HSF-type transcription factor	ms.gene43382	Transcript	mercator4v5.0: HSF-type transcription factor & prot-scriber: heat stress transcription factor a 1 & swissprot: Transmembrane emp24 domain-containing protein p24beta3 & original description: none	3.80965	1.44746
15.5.18	RNA biosynthesis.transcriptional regulation.HSF-type transcription factor	ms.gene47348	Transcript	mercator4v5.0: HSF-type transcription factor & prot-scriber: heat stress transcription factor a 1 & swissprot: Heat stress transcription factor A-3 & original description: none	2.41139	2.8556
15.5.18	RNA biosynthesis.transcriptional regulation.HSF-type transcription factor	ms.gene49062	Transcript	mercator4v5.0: HSF-type transcription factor & prot-scriber: heat stress transcription factor b 1 & swissprot: Heat stress transcription factor B-2b & original description: none	6.07179	4.81394
15.5.18	RNA biosynthesis.transcriptional regulation.HSF-type transcription factor	ms.gene90989	Transcript	mercator4v5.0: HSF-type transcription factor & prot-scriber: heat stress transcription factor b 1 & swissprot: Heat stress transcription factor B-2b & original description: none	1.90711	2.00448
15.5.18	RNA biosynthesis.transcriptional regulation.HSF-type transcription factor	ms.gene98248	Transcript	mercator4v5.0: HSF-type transcription factor & prot-scriber: heat stress transcription factor b 1 & swissprot: Heat stress transcription factor B-2b & original description: none	2.23869	2.40247
15.5.18	RNA biosynthesis.transcriptional regulation.HSF-type transcription factor	ms.gene99195	Transcript	mercator4v5.0: HSF-type transcription factor & prot-scriber: hsf domain domain containing protein & swissprot: Heat shock factor protein HSF24 & original description: none	-1.64622	1.75786
15.5.19	RNA biosynthesis.transcriptional regulation.MADS/AGL-type transcription factor	ms.gene85017	Transcript	mercator4v5.0: MADS/AGL-type transcription factor & prot-scriber: mads box transcription factor & swissprot: Agamous-like MADS-box protein AGL12 & original description: none	4.07513	1.8472
15.5.20	RNA biosynthesis.transcriptional regulation.NAC-type transcription factor	ms.gene002508	Transcript	mercator4v5.0: NAC-type transcription factor & prot-scriber: nac domain containing protein & swissprot: NAC domain-containing protein 73 & original description: none	2.16433	3.78617
15.5.20	RNA biosynthesis.transcriptional regulation.NAC-type transcription factor	ms.gene013270	Transcript	mercator4v5.0: NAC-type transcription factor & prot-scriber: nac domain containing protein & swissprot: NAC domain-containing protein 2 & original description: none	2.29655	3.62897
15.5.20	RNA biosynthesis.transcriptional regulation.NAC-type transcription factor	ms.gene013480	Transcript	mercator4v5.0: NAC-type transcription factor & prot-scriber: nac domain containing protein & swissprot: Protein NTM1-like 9 & original description: none	1.41287	1.05311
15.5.20	RNA biosynthesis.transcriptional regulation.NAC-type transcription factor	ms.gene02590	Transcript	mercator4v5.0: NAC-type transcription factor & prot-scriber: nac domain containing protein & swissprot: NAC domain-containing protein 2 & original description: none	4.58312	3.69137
15.5.20	RNA biosynthesis.transcriptional regulation.NAC-type transcription factor	ms.gene028412	Transcript	mercator4v5.0: NAC-type transcription factor & prot-scriber: nac domain containing protein & swissprot: NAC domain-containing protein 104 & original description: none	2.42963	1.30841
15.5.20	RNA biosynthesis.transcriptional regulation.NAC-type transcription factor	ms.gene030578	Transcript	mercator4v5.0: NAC-type transcription factor & prot-scriber: nac domain containing protein & swissprot: NAC domain-containing protein 2 & original description: none	2.00279	2.42992
15.5.20	RNA biosynthesis.transcriptional regulation.NAC-type transcription factor	ms.gene031385	Transcript	mercator4v5.0: NAC-type transcription factor & prot-scriber: nac domain containing protein & swissprot: NAC domain-containing protein JA2 & original description: none	3.80894	4.16594
15.5.20	RNA biosynthesis.transcriptional regulation.NAC-type transcription factor	ms.gene032315	Transcript	mercator4v5.0: NAC-type transcription factor & prot-scriber: nac domain containing protein & swissprot: NAC domain-containing protein JA2L & original description: none	3.53921	4.42464
15.5.20	RNA biosynthesis.transcriptional regulation.NAC-type transcription factor	ms.gene044393	Transcript	mercator4v5.0: NAC-type transcription factor & prot-scriber: nac domain containing protein 21 22 & swissprot: NAC domain-containing protein 100 & original description: none	1.88918	2.46507
15.5.20	RNA biosynthesis.transcriptional regulation.NAC-type transcription factor	ms.gene045066	Transcript	mercator4v5.0: NAC-type transcription factor & prot-scriber: nac domain containing protein & swissprot: NAC domain-containing protein 2 & original description: none	2.88444	3.34141
15.5.20	RNA biosynthesis.transcriptional regulation.NAC-type transcription factor	ms.gene049240	Transcript	mercator4v5.0: NAC-type transcription factor & prot-scriber: nac domain containing protein & swissprot: NAC domain-containing protein 2 & original description: none	2.45308	3.82296
15.5.20	RNA biosynthesis.transcriptional regulation.NAC-type transcription factor	ms.gene051332	Transcript	mercator4v5.0: NAC-type transcription factor & prot-scriber: nac domain containing protein & swissprot: NAC domain-containing protein 104 & original description: none	-1.29181	-0.336168
15.5.20	RNA biosynthesis.transcriptional regulation.NAC-type transcription factor	ms.gene057269	Transcript	mercator4v5.0: NAC-type transcription factor & prot-scriber: nac domain containing protein & swissprot: Protein NTM1-like 9 & original description: none	2.16507	1.39781
15.5.20	RNA biosynthesis.transcriptional regulation.NAC-type transcription factor	ms.gene059867	Transcript	mercator4v5.0: NAC-type transcription factor & prot-scriber: nac domain containing protein & swissprot: NAC domain-containing protein JA2 & original description: none	3.67346	4.17432
15.5.20	RNA biosynthesis.transcriptional regulation.NAC-type transcription factor	ms.gene06361	Transcript	mercator4v5.0: NAC-type transcription factor & prot-scriber: nac domain containing protein & swissprot: NAC domain-containing protein 2 & original description: none	2.70134	3.80343
15.5.20	RNA biosynthesis.transcriptional regulation.NAC-type transcription factor	ms.gene065170	Transcript	mercator4v5.0: NAC-type transcription factor & prot-scriber: nac domain containing protein & swissprot: NAC domain-containing protein JA2 & original description: none	2.19489	2.25351
15.5.20	RNA biosynthesis.transcriptional regulation.NAC-type transcription factor	ms.gene067783	Transcript	mercator4v5.0: NAC-type transcription factor & prot-scriber: nac domain containing protein & swissprot: NAC transcription factor 47 & original description: none	2.44463	1.88196
15.5.20	RNA biosynthesis.transcriptional regulation.NAC-type transcription factor	ms.gene067785	Transcript	mercator4v5.0: NAC-type transcription factor & prot-scriber: nac domain containing protein 21 22 & swissprot: NAC domain-containing protein 100 & original description: none	2.55062	2.67119
15.5.20	RNA biosynthesis.transcriptional regulation.NAC-type transcription factor	ms.gene069381	Transcript	mercator4v5.0: NAC-type transcription factor & prot-scriber: nac domain containing protein & swissprot: NAC domain-containing protein JA2 & original description: none	3.22423	4.19039
15.5.20	RNA biosynthesis.transcriptional regulation.NAC-type transcription factor	ms.gene32575	Transcript	mercator4v5.0: NAC-type transcription factor & prot-scriber: nac domain containing protein & swissprot: NAC domain-containing protein JA2L & original description: none	3.60861	3.88456
15.5.20	RNA biosynthesis.transcriptional regulation.NAC-type transcription factor	ms.gene32576	Transcript	mercator4v5.0: NAC-type transcription factor & prot-scriber: nac domain containing protein & swissprot: NAC domain-containing protein JA2L & original description: none	4.01505	4.04859
15.5.20	RNA biosynthesis.transcriptional regulation.NAC-type transcription factor	ms.gene34196	Transcript	mercator4v5.0: NAC-type transcription factor & prot-scriber: nac domain containing protein & swissprot: NAC domain-containing protein JA2L & original description: none	4.22709	5.18634
15.5.20	RNA biosynthesis.transcriptional regulation.NAC-type transcription factor	ms.gene34672	Transcript	mercator4v5.0: NAC-type transcription factor & prot-scriber: nac domain containing protein & swissprot: Protein FEZ & original description: none	-3.93392	-2.54631
15.5.20	RNA biosynthesis.transcriptional regulation.NAC-type transcription factor	ms.gene39413	Transcript	mercator4v5.0: NAC-type transcription factor & prot-scriber: nac domain containing protein & swissprot: NAC transcription factor 25 & original description: none	2.92036	2.83294
15.5.20	RNA biosynthesis.transcriptional regulation.NAC-type transcription factor	ms.gene40935	Transcript	mercator4v5.0: NAC-type transcription factor & prot-scriber: nac domain containing protein & swissprot: NAC domain-containing protein 2 & original description: none	2.7193	3.54696
15.5.20	RNA biosynthesis.transcriptional regulation.NAC-type transcription factor	ms.gene41702	Transcript	mercator4v5.0: NAC-type transcription factor & prot-scriber: nac domain containing protein & swissprot: NAC transcription factor 47 & original description: none	2.48443	5.72462
15.5.20	RNA biosynthesis.transcriptional regulation.NAC-type transcription factor	ms.gene49710	Transcript	mercator4v5.0: NAC-type transcription factor & prot-scriber: nac domain containing protein & swissprot: NAC domain-containing protein 2 & original description: none	2.14441	2.69691
15.5.20	RNA biosynthesis.transcriptional regulation.NAC-type transcription factor	ms.gene50991	Transcript	mercator4v5.0: NAC-type transcription factor & prot-scriber: nac domain containing protein & swissprot: NAC domain-containing protein 78 & original description: none	-1.83592	-3.14372
15.5.20	RNA biosynthesis.transcriptional regulation.NAC-type transcription factor	ms.gene56527	Transcript	mercator4v5.0: NAC-type transcription factor & prot-scriber: nac domain containing protein & swissprot: NAC domain-containing protein 1 & original description: none	2.44441	3.95616
15.5.20	RNA biosynthesis.transcriptional regulation.NAC-type transcription factor	ms.gene70178	Transcript	mercator4v5.0: NAC-type transcription factor & prot-scriber: nac domain containing protein & swissprot: NAC domain-containing protein 2 & original description: none	2.95251	3.73748
15.5.21	RNA biosynthesis.transcriptional regulation.SBP-type transcription factor	ms.gene072388	Transcript	mercator4v5.0: SBP-type transcription factor & prot-scriber: squamosa promoter binding protein & swissprot: Squamosa promoter-binding-like protein 9 & original description: none	-5.97641	-5.8934
15.5.22	RNA biosynthesis.transcriptional regulation.TCP-type transcription factor	ms.gene007917	Transcript	mercator4v5.0: TCP-type transcription factor & prot-scriber: transcription factor tcp & swissprot: Transcription factor TCP4 & original description: none	-3.27538	-3.53646
15.5.22	RNA biosynthesis.transcriptional regulation.TCP-type transcription factor	ms.gene032839	Transcript	mercator4v5.0: TCP-type transcription factor & prot-scriber: arath transcription factor tcp & swissprot: Transcription factor TCP14 & original description: none	-1.98622	-3.86169
15.5.22	RNA biosynthesis.transcriptional regulation.TCP-type transcription factor	ms.gene033131	Transcript	mercator4v5.0: TCP-type transcription factor & prot-scriber: arath transcription factor tcp & swissprot: Transcription factor TCP15 & original description: none	-1.95003	-2.90414
15.5.22	RNA biosynthesis.transcriptional regulation.TCP-type transcription factor	ms.gene047202	Transcript	mercator4v5.0: TCP-type transcription factor & prot-scriber: tcp transcription factor protein & swissprot: Transcription factor TCP8 & original description: none	-1.99051	-3.06682
15.5.22	RNA biosynthesis.transcriptional regulation.TCP-type transcription factor	ms.gene059738	Transcript	mercator4v5.0: TCP-type transcription factor & prot-scriber: transcription factor tcp & swissprot: Transcription factor TCP4 & original description: none	-2.54195	-3.08771
15.5.22	RNA biosynthesis.transcriptional regulation.TCP-type transcription factor	novel.13164	Transcript	mercator4v5.0: TCP-type transcription factor & prot-scriber: tcp transcription factor & swissprot: Transcription factor TCP13 & original description: none	2.38069	3.36333
15.5.23	RNA biosynthesis.transcriptional regulation.Trihelix-type transcription factor	ms.gene84179	Transcript	mercator4v5.0: Trihelix-type transcription factor & prot-scriber: myb 4 domain containing protein & swissprot: Trihelix transcription factor GT-3b & original description: none	1.79742	5.06419
15.5.24	RNA biosynthesis.transcriptional regulation.TUB-type transcription factor	ms.gene002145	Transcript	mercator4v5.0: TUB-type transcription factor & prot-scriber: orysj tubby f box protein & swissprot: Tubby-like F-box protein 8 & original description: none	3.01819	-3.45087
15.5.24	RNA biosynthesis.transcriptional regulation.TUB-type transcription factor	ms.gene002784	Transcript	mercator4v5.0: TUB-type transcription factor & prot-scriber: orysj tubby f box protein & swissprot: Tubby-like F-box protein 3 & original description: none	3.09664	1.37982
15.5.24	RNA biosynthesis.transcriptional regulation.TUB-type transcription factor	ms.gene004470	Transcript	mercator4v5.0: TUB-type transcription factor & prot-scriber: orysj tubby f box protein & swissprot: Tubby-like F-box protein 3 & original description: none	2.77211	2.03298
15.5.24	RNA biosynthesis.transcriptional regulation.TUB-type transcription factor	ms.gene96195	Transcript	mercator4v5.0: TUB-type transcription factor & prot-scriber: orysj tubby f box protein & swissprot: Tubby-like F-box protein 3 & original description: none	1.49698	1.85765
15.5.25.1	RNA biosynthesis.transcriptional regulation.WRKY transcription factor activity.WRKY-type transcription factor	ms.gene030455	Transcript	mercator4v5.0: WRKY-type transcription factor & prot-scriber: transposon tf polyprotein & swissprot: Probable WRKY transcription factor 75 & original description: none	1.8039	2.22953
15.5.25.1	RNA biosynthesis.transcriptional regulation.WRKY transcription factor activity.WRKY-type transcription factor	ms.gene048916	Transcript	mercator4v5.0: WRKY-type transcription factor & prot-scriber: wrky domain containing protein & swissprot: Probable WRKY transcription factor 53 & original description: none	4.01142	4.01211
15.5.25.1	RNA biosynthesis.transcriptional regulation.WRKY transcription factor activity.WRKY-type transcription factor	ms.gene053215	Transcript	mercator4v5.0: WRKY-type transcription factor & prot-scriber: wrky transcription factor & swissprot: Probable WRKY transcription factor 40 & original description: none	2.31306	2.8763
15.5.25.1	RNA biosynthesis.transcriptional regulation.WRKY transcription factor activity.WRKY-type transcription factor	ms.gene059916	Transcript	mercator4v5.0: WRKY-type transcription factor & prot-scriber: wrky domain containing protein & swissprot: WRKY transcription factor 72A & original description: none	-2.45613	1.77064
15.5.25.1	RNA biosynthesis.transcriptional regulation.WRKY transcription factor activity.WRKY-type transcription factor	ms.gene06061	Transcript	mercator4v5.0: WRKY-type transcription factor & prot-scriber: wrky domain containing protein & swissprot: Probable WRKY transcription factor 53 & original description: none	3.07926	2.58527
15.5.25.1	RNA biosynthesis.transcriptional regulation.WRKY transcription factor activity.WRKY-type transcription factor	ms.gene064364	Transcript	mercator4v5.0: WRKY-type transcription factor & prot-scriber: wrky transcription factor & swissprot: Probable WRKY transcription factor 31 & original description: none	1.36574	3.25689
15.5.25.1	RNA biosynthesis.transcriptional regulation.WRKY transcription factor activity.WRKY-type transcription factor	ms.gene069576	Transcript	mercator4v5.0: WRKY-type transcription factor & prot-scriber: wrky domain containing protein & swissprot: Probable WRKY transcription factor 53 & original description: none	3.97485	2.53916
15.5.25.1	RNA biosynthesis.transcriptional regulation.WRKY transcription factor activity.WRKY-type transcription factor	ms.gene33668	Transcript	mercator4v5.0: WRKY-type transcription factor & prot-scriber: wrky transcription factor protein & swissprot: Probable WRKY transcription factor 33 & original description: none	6.34875	5.15311
15.5.25.1	RNA biosynthesis.transcriptional regulation.WRKY transcription factor activity.WRKY-type transcription factor	ms.gene38536	Transcript	mercator4v5.0: WRKY-type transcription factor & prot-scriber: wrky transcription factor & swissprot: WRKY transcription factor WRKY24 & original description: none	1.18397	3.73157
15.5.25.1	RNA biosynthesis.transcriptional regulation.WRKY transcription factor activity.WRKY-type transcription factor	ms.gene50585	Transcript	mercator4v5.0: WRKY-type transcription factor & prot-scriber: wrky domain containing protein & swissprot: Probable WRKY transcription factor 21 & original description: none	1.93396	-1.27378
15.5.25.1	RNA biosynthesis.transcriptional regulation.WRKY transcription factor activity.WRKY-type transcription factor	ms.gene55786	Transcript	mercator4v5.0: WRKY-type transcription factor & prot-scriber: wrky domain containing protein & swissprot: Probable WRKY transcription factor 53 & original description: none	3.53162	3.90169
15.5.25.1	RNA biosynthesis.transcriptional regulation.WRKY transcription factor activity.WRKY-type transcription factor	ms.gene55979	Transcript	mercator4v5.0: WRKY-type transcription factor & prot-scriber: wrky transcription factor & swissprot: Probable WRKY transcription factor 48 & original description: none	2.9426	4.14029
15.5.25.1	RNA biosynthesis.transcriptional regulation.WRKY transcription factor activity.WRKY-type transcription factor	ms.gene67236	Transcript	mercator4v5.0: WRKY-type transcription factor & prot-scriber: wrky transcription factor protein & swissprot: WRKY transcription factor WRKY24 & original description: none	3.07831	3.51519
15.5.25.1	RNA biosynthesis.transcriptional regulation.WRKY transcription factor activity.WRKY-type transcription factor	ms.gene72198	Transcript	mercator4v5.0: WRKY-type transcription factor & prot-scriber: wrky transcription factor & swissprot: WRKY transcription factor WRKY24 & original description: none	2.23881	3.51008
15.5.25.1	RNA biosynthesis.transcriptional regulation.WRKY transcription factor activity.WRKY-type transcription factor	ms.gene83604	Transcript	mercator4v5.0: WRKY-type transcription factor & prot-scriber: transcription factor wrky & swissprot: Probable WRKY transcription factor 40 & original description: none	2.69214	3.56334
15.5.25.1	RNA biosynthesis.transcriptional regulation.WRKY transcription factor activity.WRKY-type transcription factor	ms.gene95287	Transcript	mercator4v5.0: WRKY-type transcription factor & prot-scriber: wrky domain containing protein & swissprot: Probable WRKY transcription factor 30 & original description: none	2.84217	2.42671
15.5.25.1	RNA biosynthesis.transcriptional regulation.WRKY transcription factor activity.WRKY-type transcription factor	ms.gene99711	Transcript	mercator4v5.0: WRKY-type transcription factor & prot-scriber: wrky transcription factor protein & swissprot: WRKY transcription factor WRKY24 & original description: none	2.55459	4.87015
15.5.25.1	RNA biosynthesis.transcriptional regulation.WRKY transcription factor activity.WRKY-type transcription factor	novel.1650	Transcript	mercator4v5.0: WRKY-type transcription factor & prot-scriber: wrky domain containing protein & swissprot: no annotation & original description: none	1.23118	2.65052
15.5.25.1	RNA biosynthesis.transcriptional regulation.WRKY transcription factor activity.WRKY-type transcription factor	novel.17160	Transcript	mercator4v5.0: WRKY-type transcription factor & prot-scriber: wrky domain containing protein & swissprot: Probable WRKY transcription factor 75 & original description: none	3.06675	4.34469
15.5.26	RNA biosynthesis.transcriptional regulation.AS2/LOB-type transcription factor	ms.gene074251	Transcript	mercator4v5.0: AS2/LOB-type transcription factor & prot-scriber: lob domain containing protein & swissprot: LOB domain-containing protein 41 & original description: none	3.26124	3.65167
15.5.26	RNA biosynthesis.transcriptional regulation.AS2/LOB-type transcription factor	ms.gene49318	Transcript	mercator4v5.0: AS2/LOB-type transcription factor & prot-scriber: lob domain containing protein & swissprot: LOB domain-containing protein 16 & original description: none	3.84729	-1.32133
15.5.26	RNA biosynthesis.transcriptional regulation.AS2/LOB-type transcription factor	ms.gene54461	Transcript	mercator4v5.0: AS2/LOB-type transcription factor & prot-scriber: lob domain containing protein & swissprot: LOB domain-containing protein 41 & original description: none	2.5864	1.95949
15.5.26	RNA biosynthesis.transcriptional regulation.AS2/LOB-type transcription factor	ms.gene76037	Transcript	mercator4v5.0: AS2/LOB-type transcription factor & prot-scriber: lob domain containing protein & swissprot: LOB domain-containing protein 41 & original description: none	3.63003	4.4511
15.5.26	RNA biosynthesis.transcriptional regulation.AS2/LOB-type transcription factor	ms.gene76902	Transcript	mercator4v5.0: AS2/LOB-type transcription factor & prot-scriber: lob domain containing protein & swissprot: LOB domain-containing protein 41 & original description: none	3.35225	2.05845
15.5.26	RNA biosynthesis.transcriptional regulation.AS2/LOB-type transcription factor	ms.gene80977	Transcript	mercator4v5.0: AS2/LOB-type transcription factor & prot-scriber: lob domain containing protein & swissprot: LOB domain-containing protein 41 & original description: none	1.95905	1.17423
15.5.26	RNA biosynthesis.transcriptional regulation.AS2/LOB-type transcription factor	ms.gene91299	Transcript	mercator4v5.0: AS2/LOB-type transcription factor & prot-scriber: lob domain protein & swissprot: LOB domain-containing protein 38 & original description: none	-1.38439	-4.06307
15.5.26	RNA biosynthesis.transcriptional regulation.AS2/LOB-type transcription factor	ms.gene92212	Transcript	mercator4v5.0: AS2/LOB-type transcription factor & prot-scriber: lob domain containing protein & swissprot: LOB domain-containing protein 41 & original description: none	2.17358	2.00492
15.5.27	RNA biosynthesis.transcriptional regulation.ARID-type transcription factor	ms.gene014298	Transcript	mercator4v5.0: ARID-type transcription factor & prot-scriber: at rich interactive domain containing protein & swissprot: AT-rich interactive domain-containing protein 5 & original description: none	-3.16321	-3.87779
15.5.27	RNA biosynthesis.transcriptional regulation.ARID-type transcription factor	ms.gene055320	Transcript	mercator4v5.0: ARID-type transcription factor & prot-scriber: arid domain containing protein & swissprot: AT-rich interactive domain-containing protein 2 & original description: none	4.2299	3.79133
15.5.28	RNA biosynthesis.transcriptional regulation.CAMTA-type transcription factor	ms.gene047423	Transcript	mercator4v5.0: CAMTA-type transcription factor & prot-scriber: calmodulin binding transcription activator & swissprot: Calmodulin-binding transcription activator 2 & original description: none	6.46872	5.53313
15.5.28	RNA biosynthesis.transcriptional regulation.CAMTA-type transcription factor	ms.gene61521	Transcript	mercator4v5.0: CAMTA-type transcription factor & prot-scriber: calmodulin binding transcription activator & swissprot: Calmodulin-binding transcription activator 5 & original description: none	-3.70577	-3.89062
15.5.30	RNA biosynthesis.transcriptional regulation.GeBP-type transcription factor	ms.gene008086	Transcript	mercator4v5.0: GeBP-type transcription factor & prot-scriber: duf 573 domain containing protein & swissprot: GLABROUS1 enhancer-binding protein-like & original description: none	-1.58791	-0.943671
15.5.32	RNA biosynthesis.transcriptional regulation.bHLH-type transcription factor	ms.gene015304	Transcript	mercator4v5.0: bHLH-type transcription factor & prot-scriber: transcription factor bhlh protein & swissprot: Transcription factor bHLH25 & original description: none	-1.71316	-0.879758
15.5.32	RNA biosynthesis.transcriptional regulation.bHLH-type transcription factor	ms.gene03617	Transcript	mercator4v5.0: bHLH-type transcription factor & prot-scriber: orysj transcription factor ili & swissprot: Transcription factor PRE3 & original description: none	-1.32416	2.28523
15.5.32	RNA biosynthesis.transcriptional regulation.bHLH-type transcription factor	ms.gene043507	Transcript	mercator4v5.0: bHLH-type transcription factor & prot-scriber: bhlh domain containing protein & swissprot: Transcription factor bHLH30 & original description: none	2.16816	-1.88965
15.5.32	RNA biosynthesis.transcriptional regulation.bHLH-type transcription factor	ms.gene056331	Transcript	mercator4v5.0: bHLH-type transcription factor & prot-scriber: bhlh transcription factor & swissprot: Transcription factor bHLH122 & original description: none	-4.28229	-0.416085
15.5.32	RNA biosynthesis.transcriptional regulation.bHLH-type transcription factor	ms.gene09131	Transcript	mercator4v5.0: bHLH-type transcription factor & prot-scriber: transcription factor bhlh & swissprot: Transcription factor FER-LIKE IRON DEFICIENCY-INDUCED TRANSCRIPTION FACTOR & original description: none	1.09451	-0.563372
15.5.32	RNA biosynthesis.transcriptional regulation.bHLH-type transcription factor	ms.gene21460	Transcript	mercator4v5.0: bHLH-type transcription factor & prot-scriber: transcription factor bhlh protein & swissprot: Transcription factor bHLH18 & original description: none	-3.32628	-3.47601
15.5.32	RNA biosynthesis.transcriptional regulation.bHLH-type transcription factor	ms.gene36483	Transcript	mercator4v5.0: bHLH-type transcription factor & prot-scriber: bhlh domain containing protein & swissprot: Transcription factor bHLH144 & original description: none	2.69749	1.11993
15.5.32	RNA biosynthesis.transcriptional regulation.bHLH-type transcription factor	ms.gene37039	Transcript	mercator4v5.0: bHLH-type transcription factor & prot-scriber: bhlh transcription factor & swissprot: Transcription factor bHLH62 & original description: none	2.32383	1.86414
15.5.32	RNA biosynthesis.transcriptional regulation.bHLH-type transcription factor	ms.gene46332	Transcript	mercator4v5.0: bHLH-type transcription factor & prot-scriber: transcription factor bhlh & swissprot: Transcription factor bHLH18 & original description: none	-2.34012	-3.34333
15.5.32	RNA biosynthesis.transcriptional regulation.bHLH-type transcription factor	ms.gene46828	Transcript	mercator4v5.0: bHLH-type transcription factor & prot-scriber: bhlh transcription factor & swissprot: Transcription factor bHLH130 & original description: none	1.47664	2.96287
15.5.32	RNA biosynthesis.transcriptional regulation.bHLH-type transcription factor	ms.gene48613	Transcript	mercator4v5.0: bHLH-type transcription factor & prot-scriber: bhlh transcription factor & swissprot: Transcription factor bHLH80 & original description: none	2.53676	1.68537
15.5.32	RNA biosynthesis.transcriptional regulation.bHLH-type transcription factor	ms.gene54581	Transcript	mercator4v5.0: bHLH-type transcription factor & prot-scriber: transcription factor bhlh & swissprot: Transcription factor bHLH18 & original description: none	-3.40481	-1.56468
15.5.32	RNA biosynthesis.transcriptional regulation.bHLH-type transcription factor	ms.gene56173	Transcript	mercator4v5.0: bHLH-type transcription factor & prot-scriber: transcription factor bhlh & swissprot: Transcription factor bHLH35 & original description: none	2.66842	5.70965
15.5.32	RNA biosynthesis.transcriptional regulation.bHLH-type transcription factor	ms.gene59012	Transcript	mercator4v5.0: bHLH-type transcription factor & prot-scriber: transcription factor bhlh protein & swissprot: Transcription factor bHLH49 & original description: none	-2.63263	-3.37761
15.5.32	RNA biosynthesis.transcriptional regulation.bHLH-type transcription factor	ms.gene60418	Transcript	mercator4v5.0: bHLH-type transcription factor & prot-scriber: bhlh transcription factor & swissprot: Transcription factor bHLH130 & original description: none	2.55947	3.54574
15.5.32	RNA biosynthesis.transcriptional regulation.bHLH-type transcription factor	ms.gene69800	Transcript	mercator4v5.0: bHLH-type transcription factor & prot-scriber: bhlh domain containing protein & swissprot: Transcription factor ILR3 & original description: none	-1.43566	-3.37458
15.5.32	RNA biosynthesis.transcriptional regulation.bHLH-type transcription factor	ms.gene72133	Transcript	mercator4v5.0: bHLH-type transcription factor & prot-scriber: bhlh domain containing protein & swissprot: Transcription factor GLABRA 3 & original description: none	3.23637	5.42266
15.5.32	RNA biosynthesis.transcriptional regulation.bHLH-type transcription factor	ms.gene74305	Transcript	mercator4v5.0: bHLH-type transcription factor & prot-scriber: bhlh transcription factor & swissprot: Transcription factor bHLH130 & original description: none	1.5429	2.25014
15.5.32	RNA biosynthesis.transcriptional regulation.bHLH-type transcription factor	ms.gene85624	Transcript	mercator4v5.0: bHLH-type transcription factor & prot-scriber: bhlh domain containing protein & swissprot: Putative transcription factor bHLH041 & original description: none	3.2044	2.54834
15.5.32	RNA biosynthesis.transcriptional regulation.bHLH-type transcription factor	ms.gene91878	Transcript	mercator4v5.0: bHLH-type transcription factor & prot-scriber: transcription factor bhlh & swissprot: Transcription factor bHLH18 & original description: none	-4.19596	-3.49396
15.5.32	RNA biosynthesis.transcriptional regulation.bHLH-type transcription factor	ms.gene92844	Transcript	mercator4v5.0: bHLH-type transcription factor & prot-scriber: bhlh transcription factor & swissprot: Transcription factor bHLH130 & original description: none	2.61293	5.14948
15.5.32	RNA biosynthesis.transcriptional regulation.bHLH-type transcription factor	ms.gene93921	Transcript	mercator4v5.0: bHLH-type transcription factor & prot-scriber: bhlh transcription factor & swissprot: Transcription factor bHLH80 & original description: none	5.8032	4.23282
15.5.32	RNA biosynthesis.transcriptional regulation.bHLH-type transcription factor	ms.gene96814	Transcript	mercator4v5.0: bHLH-type transcription factor & prot-scriber: bhlh domain containing protein & swissprot: Transcription factor ILR3 & original description: none	1.53841	1.19114
15.5.32	RNA biosynthesis.transcriptional regulation.bHLH-type transcription factor	ms.gene97065	Transcript	mercator4v5.0: bHLH-type transcription factor & prot-scriber: bhlh transcription factor & swissprot: Transcription factor bHLH80 & original description: none	3.07008	3.6167
15.5.33	RNA biosynthesis.transcriptional regulation.S1Fa-type transcription factor	ms.gene007449	Transcript	mercator4v5.0: S1Fa-type transcription factor & prot-scriber: dna binding protein s1fa & swissprot: no annotation & original description: none	-1.82192	-4.18539
15.5.35.1	RNA biosynthesis.transcriptional regulation.BSD-type transcription factor activities.transcription factor	ms.gene005673	Transcript	mercator4v5.0: BSD-type transcription factor & prot-scriber: bsd domain containing protein & swissprot: no annotation & original description: none	-2.31581	-0.433963
15.5.37	RNA biosynthesis.transcriptional regulation.phosphatase-type DBP-type transcription factor	ms.gene00102	Transcript	mercator4v5.0: phosphatase-type DBP-type transcription factor & prot-scriber: protein serine threonine phosphatase & swissprot: Probable protein phosphatase 2C 2 & original description: none	1.81384	1.30732
15.5.37	RNA biosynthesis.transcriptional regulation.phosphatase-type DBP-type transcription factor	ms.gene26808	Transcript	mercator4v5.0: phosphatase-type DBP-type transcription factor & prot-scriber: protein serine threonine phosphatase & swissprot: Probable protein phosphatase 2C 13 & original description: none	3.05364	3.96458
15.5.37	RNA biosynthesis.transcriptional regulation.phosphatase-type DBP-type transcription factor	ms.gene32594	Transcript	mercator4v5.0: phosphatase-type DBP-type transcription factor & prot-scriber: protein serine threonine phosphatase & swissprot: Probable protein phosphatase 2C 22 & original description: none	-1.4038	-1.46656
15.5.37	RNA biosynthesis.transcriptional regulation.phosphatase-type DBP-type transcription factor	ms.gene68605	Transcript	mercator4v5.0: phosphatase-type DBP-type transcription factor & prot-scriber: protein serine threonine phosphatase & swissprot: Probable protein phosphatase 2C 13 & original description: none	3.01213	3.33051
15.5.42	RNA biosynthesis.transcriptional regulation.PLATZ-type transcription factor	ms.gene009009	Transcript	mercator4v5.0: PLATZ-type transcription factor & prot-scriber: platz transcription factor protein & swissprot: Protein RGF1 INDUCIBLE TRANSCRIPTION FACTOR 1 & original description: none	2.96376	-0.468874
15.5.42	RNA biosynthesis.transcriptional regulation.PLATZ-type transcription factor	ms.gene038444	Transcript	mercator4v5.0: PLATZ-type transcription factor & prot-scriber: platz transcription factor protein & swissprot: Protein RGF1 INDUCIBLE TRANSCRIPTION FACTOR 1 & original description: none	2.32913	2.77359
15.5.42	RNA biosynthesis.transcriptional regulation.PLATZ-type transcription factor	ms.gene58786	Transcript	mercator4v5.0: PLATZ-type transcription factor & prot-scriber: b ox type domain containing protein & swissprot: Protein RGF1 INDUCIBLE TRANSCRIPTION FACTOR 1 & original description: none	-5.63121	-1.30435
15.5.44	RNA biosynthesis.transcriptional regulation.TIFY-type transcription factor	ms.gene026548	Transcript	mercator4v5.0: TIFY-type transcription factor & prot-scriber: tify domain containing protein & swissprot: Protein TIFY 6B & original description: none	2.71773	1.28475
15.5.44	RNA biosynthesis.transcriptional regulation.TIFY-type transcription factor	ms.gene047000	Transcript	mercator4v5.0: TIFY-type transcription factor & prot-scriber: tify domain containing protein & swissprot: Protein TIFY 5A & original description: none	1.36092	4.57661
15.5.44	RNA biosynthesis.transcriptional regulation.TIFY-type transcription factor	ms.gene051780	Transcript	mercator4v5.0: TIFY-type transcription factor & prot-scriber: tify domain containing protein & swissprot: Protein TIFY 10A & original description: none	-3.99081	-0.18483
15.5.44	RNA biosynthesis.transcriptional regulation.TIFY-type transcription factor	ms.gene54190	Transcript	mercator4v5.0: TIFY-type transcription factor & prot-scriber: tify domain containing protein & swissprot: Protein TIFY 10a & original description: none	3.27781	6.76409
15.5.44	RNA biosynthesis.transcriptional regulation.TIFY-type transcription factor	ms.gene54192	Transcript	mercator4v5.0: TIFY-type transcription factor & prot-scriber: tify domain containing protein & swissprot: Protein TIFY 10a & original description: none	2.6747	2.06799
15.5.44	RNA biosynthesis.transcriptional regulation.TIFY-type transcription factor	ms.gene94560	Transcript	mercator4v5.0: TIFY-type transcription factor & prot-scriber: tify domain containing protein & swissprot: Protein TIFY 5A & original description: none	-2.31484	1.7965
15.5.44	RNA biosynthesis.transcriptional regulation.TIFY-type transcription factor	novel.5212	Transcript	mercator4v5.0: TIFY-type transcription factor & prot-scriber: tify domain containing protein & swissprot: no annotation & original description: none	2.10076	4.51918
15.5.45	RNA biosynthesis.transcriptional regulation.FRS/FRF-type transcription factor	ms.gene006206	Transcript	mercator4v5.0: FRS/FRF-type transcription factor & prot-scriber: g type lectin s receptor erine threonine protein kinae & swissprot: G-type lectin S-receptor-like serine/threonine-protein kinase At5g24080 & original description: none	2.88762	1.81042
15.5.45	RNA biosynthesis.transcriptional regulation.FRS/FRF-type transcription factor	ms.gene62038	Transcript	mercator4v5.0: FRS/FRF-type transcription factor & prot-scriber: protein far sequence & swissprot: Protein FAR-RED ELONGATED HYPOCOTYL 3 & original description: none	1.45735	2.54621
15.5.45	RNA biosynthesis.transcriptional regulation.FRS/FRF-type transcription factor	ms.gene68687	Transcript	mercator4v5.0: FRS/FRF-type transcription factor & prot-scriber: protein far sequence & swissprot: Protein FAR1-RELATED SEQUENCE 5 & original description: none	4.05558	3.67417
15.5.45	RNA biosynthesis.transcriptional regulation.FRS/FRF-type transcription factor	ms.gene98725	Transcript	mercator4v5.0: FRS/FRF-type transcription factor & prot-scriber: far domain containing protein & swissprot: Protein FAR1-RELATED SEQUENCE 5 & original description: none	-4.51646	-3.33714
15.5.45	RNA biosynthesis.transcriptional regulation.FRS/FRF-type transcription factor	novel.12445	Transcript	mercator4v5.0: FRS/FRF-type transcription factor & prot-scriber: protein far sequence & swissprot: Protein FAR1-RELATED SEQUENCE 5 & original description: none	2.51058	2.6126
15.5.47	RNA biosynthesis.transcriptional regulation.LHW/LHL-type transcription factor	ms.gene89322	Transcript	mercator4v5.0: LHW/LHL-type transcription factor & prot-scriber: bhlh domain containing protein & swissprot: Transcription factor bHLH155 & original description: none	-1.40231	-3.15955
15.5.51.3	RNA biosynthesis.transcriptional regulation.NF-Y transcription factor complex.component *(NF-YC)	ms.gene77621	Transcript	mercator4v5.0: component *(NF-YC) of NF-Y transcription factor complex & prot-scriber: nuclear transcription factor y subunit c 1 & swissprot: Nuclear transcription factor Y subunit C-2 & original description: none	7.66204	9.43313
15.5.51.3	RNA biosynthesis.transcriptional regulation.NF-Y transcription factor complex.component *(NF-YC)	ms.gene92165	Transcript	mercator4v5.0: component *(NF-YC) of NF-Y transcription factor complex & prot-scriber: nuclear transcription factor y subunit c 1 & swissprot: Nuclear transcription factor Y subunit C-2 & original description: none	3.50199	3.98465
15.5.53.1	RNA biosynthesis.transcriptional regulation.transcriptional repression.transcriptional co-repressor *(TPL/TPR)	ms.gene44154	Transcript	mercator4v5.0: transcriptional co-repressor *(TPL/TPR) & prot-scriber: isoform topless protein & swissprot: Topless-related protein 3 & original description: none	-4.19041	-1.2312
15.5.53.1	RNA biosynthesis.transcriptional regulation.transcriptional repression.transcriptional co-repressor *(TPL/TPR)	ms.gene86431	Transcript	mercator4v5.0: transcriptional co-repressor *(TPL/TPR) & prot-scriber: topless protein isoform x1 & swissprot: Topless-related protein 1 & original description: none	2.00322	1.02815
15.5.53.3	RNA biosynthesis.transcriptional regulation.transcriptional repression.transcriptional co-repressor *(AFP/NINJA)	ms.gene022850	Transcript	mercator4v5.0: transcriptional co-repressor *(AFP/NINJA) & prot-scriber: ninja family protein & swissprot: Ninja-family protein AFP3 & original description: none	3.44449	3.61095
15.5.53.3	RNA biosynthesis.transcriptional regulation.transcriptional repression.transcriptional co-repressor *(AFP/NINJA)	ms.gene054717	Transcript	mercator4v5.0: transcriptional co-repressor *(AFP/NINJA) & prot-scriber: ninja family protein afp & swissprot: Ninja-family protein AFP1 & original description: none	3.35348	2.36787
15.5.53.3	RNA biosynthesis.transcriptional regulation.transcriptional repression.transcriptional co-repressor *(AFP/NINJA)	ms.gene98068	Transcript	mercator4v5.0: transcriptional co-repressor *(AFP/NINJA) & prot-scriber: ninja family protein afp & swissprot: Ninja-family protein AFP2 & original description: none	2.71957	1.01242
15.5.53.5	RNA biosynthesis.transcriptional regulation.transcriptional repression.transcriptional repressor *(NF-X1)	ms.gene042907	Transcript	mercator4v5.0: transcriptional repressor *(NF-X1) & prot-scriber: nf x1 type zinc finger protein xl & swissprot: NF-X1-type zinc finger protein NFXL1 & original description: none	1.83786	1.06721
15.5.53.5	RNA biosynthesis.transcriptional regulation.transcriptional repression.transcriptional repressor *(NF-X1)	ms.gene059261	Transcript	mercator4v5.0: transcriptional repressor *(NF-X1) & prot-scriber: nf x1 type zinc finger protein xl & swissprot: NF-X1-type zinc finger protein NFXL1 & original description: none	2.48984	3.12571
15.5.53.5	RNA biosynthesis.transcriptional regulation.transcriptional repression.transcriptional repressor *(NF-X1)	ms.gene48878	Transcript	mercator4v5.0: transcriptional repressor *(NF-X1) & prot-scriber: nf x1 type zinc finger protein xl & swissprot: NF-X1-type zinc finger protein NFXL1 & original description: none	3.37389	3.24862
15.5.53.5	RNA biosynthesis.transcriptional regulation.transcriptional repression.transcriptional repressor *(NF-X1)	ms.gene48879	Transcript	mercator4v5.0: transcriptional repressor *(NF-X1) & prot-scriber: nf x1 type zinc finger protein xl & swissprot: NF-X1-type zinc finger protein NFXL1 & original description: none	2.50716	3.0555
15.5.53.5	RNA biosynthesis.transcriptional regulation.transcriptional repression.transcriptional repressor *(NF-X1)	ms.gene82180	Transcript	mercator4v5.0: transcriptional repressor *(NF-X1) & prot-scriber: nf x1 type zinc finger protein xl & swissprot: NF-X1-type zinc finger protein NFXL1 & original description: none	3.10582	3.8815
15.5.54	RNA biosynthesis.transcriptional regulation.transcriptional co-activator *(BET/GTE)	ms.gene022438	Transcript	mercator4v5.0: transcriptional co-activator *(BET/GTE) & prot-scriber: transcription factor gte isoform x1 & swissprot: Transcription factor GTE10 & original description: none	4.92326	3.59829
15.5.54	RNA biosynthesis.transcriptional regulation.transcriptional co-activator *(BET/GTE)	ms.gene070786	Transcript	mercator4v5.0: transcriptional co-activator *(BET/GTE) & prot-scriber: transcription factor gte isoform x1 & swissprot: Transcription factor GTE10 & original description: none	3.01405	2.75896
15.5.55	RNA biosynthesis.transcriptional regulation.transcriptional co-regulator *(OFP)	ms.gene006450	Transcript	mercator4v5.0: transcriptional co-regulator *(OFP) & prot-scriber: quality protein transcription repressor & swissprot: Transcription repressor OFP12 & original description: none	-2.96202	-1.23971
15.5.57	RNA biosynthesis.transcriptional regulation.transcriptional co-regulator *(Oberon)	ms.gene73992	Transcript	mercator4v5.0: transcriptional co-regulator *(Oberon) & prot-scriber: phd oberon domain containing protein & swissprot: Protein OBERON 4 & original description: none	1.54424	2.58343
15.6.2.2	RNA biosynthesis.organelle machinery.transcriptional regulation.mTERF-type transcription factor	ms.gene58658	Transcript	mercator4v5.0: mTERF-type transcription factor & prot-scriber: mterf protein & swissprot: no annotation & original description: none	-2.94897	-2.12067
15.6.2.3.2	RNA biosynthesis.organelle machinery.transcriptional regulation.mitochondrial nucleoid organization.regulatory protein *(SBA)	ms.gene82880	Transcript	mercator4v5.0: regulatory protein *(SBA) of mitochondrial nucleoid organization & prot-scriber: atpase family aaa domain containing protein 3 & swissprot: Cell division control protein 48 homolog D & original description: none	-1.64506	-1.49671
