# Supplementary material for: Transcriptomic analysis reveals that methyl jasmonate confers salt tolerance in alfalfa by regulating antioxidant activity and ion homeostasis
Source: Front Plant Sci. 2023 Sep 14;14:1258498. doi: 10.3389/fpls.2023.1258498 (PMC10536279; doi:10.3389/fpls.2023.1258498)
Supplement: Supplementary file 6 [file Table_4.xlsx]

## Sheet: Sheet1
Supplemental table S4. Modules of differentially expressed genes identified by weighted gene co-expression network analysis (WGCNA).
GID	Module
MS.gene001879	black
MS.gene004523	black
MS.gene005137	black
MS.gene009662	black
MS.gene010449	black
MS.gene010749	black
MS.gene014524	black
MS.gene017616	black
MS.gene019729	black
MS.gene024822	black
MS.gene028037	black
MS.gene032218	black
MS.gene04232	black
MS.gene045502	black
MS.gene048127	black
MS.gene050591	black
MS.gene05149	black
MS.gene052007	black
MS.gene052712	black
MS.gene055154	black
MS.gene055631	black
MS.gene060120	black
MS.gene061353	black
MS.gene062890	black
MS.gene064685	black
MS.gene065523	black
MS.gene066995	black
MS.gene072250	black
MS.gene074244	black
MS.gene22397	black
MS.gene25018	black
MS.gene29108	black
MS.gene33555	black
MS.gene33557	black
MS.gene35346	black
MS.gene37282	black
MS.gene38238	black
MS.gene41170	black
MS.gene43654	black
MS.gene44839	black
MS.gene47930	black
MS.gene48572	black
MS.gene48634	black
MS.gene50494	black
MS.gene50734	black
MS.gene53787	black
MS.gene56554	black
MS.gene61112	black
MS.gene66593	black
MS.gene67352	black
MS.gene71944	black
MS.gene74367	black
MS.gene78575	black
MS.gene83803	black
MS.gene87962	black
MS.gene89670	black
MS.gene97703	black
MS.gene98151	black
MS.gene99384	black
novel.10144	black
novel.10525	black
novel.10689	black
novel.11916	black
novel.18645	black
novel.2941	black
novel.5505	black
novel.6534	black
novel.6831	black
novel.7125	black
novel.7624	black
novel.7665	black
novel.7981	black
MS.gene000139	blue
MS.gene000140	blue
MS.gene000238	blue
MS.gene000473	blue
MS.gene000896	blue
MS.gene000929	blue
MS.gene000930	blue
MS.gene000931	blue
MS.gene00102	blue
MS.gene001172	blue
MS.gene00178	blue
MS.gene002011	blue
MS.gene002065	blue
MS.gene002243	blue
MS.gene002382	blue
MS.gene002414	blue
MS.gene002499	blue
MS.gene002567	blue
MS.gene002661	blue
MS.gene002784	blue
MS.gene003028	blue
MS.gene00336	blue
MS.gene003573	blue
MS.gene003711	blue
MS.gene003758	blue
MS.gene003831	blue
MS.gene003838	blue
MS.gene003903	blue
MS.gene00403	blue
MS.gene004054	blue
MS.gene004548	blue
MS.gene004598	blue
MS.gene004707	blue
MS.gene004713	blue
MS.gene004753	blue
MS.gene00476	blue
MS.gene004787	blue
MS.gene004812	blue
MS.gene004835	blue
MS.gene004978	blue
MS.gene005152	blue
MS.gene005331	blue
MS.gene005437	blue
MS.gene005673	blue
MS.gene006150	blue
MS.gene006196	blue
MS.gene006239	blue
MS.gene006310	blue
MS.gene006356	blue
MS.gene006529	blue
MS.gene006581	blue
MS.gene006620	blue
MS.gene006633	blue
MS.gene006747	blue
MS.gene006799	blue
MS.gene007146	blue
MS.gene007749	blue
MS.gene007847	blue
MS.gene007960	blue
MS.gene007981	blue
MS.gene008041	blue
MS.gene008046	blue
MS.gene008086	blue
MS.gene008172	blue
MS.gene008206	blue
MS.gene008230	blue
MS.gene008353	blue
MS.gene008425	blue
MS.gene00876	blue
MS.gene009009	blue
MS.gene009050	blue
MS.gene00925	blue
MS.gene009520	blue
MS.gene009658	blue
MS.gene009843	blue
MS.gene010081	blue
MS.gene010404	blue
MS.gene010578	blue
MS.gene011134	blue
MS.gene01115	blue
MS.gene011159	blue
MS.gene011186	blue
MS.gene01121	blue
MS.gene011279	blue
MS.gene011370	blue
MS.gene012174	blue
MS.gene012488	blue
MS.gene012578	blue
MS.gene012677	blue
MS.gene01272	blue
MS.gene012932	blue
MS.gene013062	blue
MS.gene013187	blue
MS.gene013260	blue
MS.gene013366	blue
MS.gene013412	blue
MS.gene013450	blue
MS.gene013451	blue
MS.gene013452	blue
MS.gene013505	blue
MS.gene013508	blue
MS.gene013546	blue
MS.gene013569	blue
MS.gene013671	blue
MS.gene013720	blue
MS.gene013924	blue
MS.gene013973	blue
MS.gene013985	blue
MS.gene014187	blue
MS.gene014274	blue
MS.gene014301	blue
MS.gene014579	blue
MS.gene014589	blue
MS.gene01466	blue
MS.gene014840	blue
MS.gene015041	blue
MS.gene015082	blue
MS.gene015250	blue
MS.gene015284	blue
MS.gene015304	blue
MS.gene01534	blue
MS.gene01552	blue
MS.gene015572	blue
MS.gene015771	blue
MS.gene01598	blue
MS.gene016126	blue
MS.gene016186	blue
MS.gene016302	blue
MS.gene016307	blue
MS.gene016653	blue
MS.gene016656	blue
MS.gene01685	blue
MS.gene017040	blue
MS.gene017049	blue
MS.gene017072	blue
MS.gene017077	blue
MS.gene017086	blue
MS.gene017310	blue
MS.gene017540	blue
MS.gene017642	blue
MS.gene017782	blue
MS.gene018061	blue
MS.gene018660	blue
MS.gene018970	blue
MS.gene01899	blue
MS.gene019292	blue
MS.gene019644	blue
MS.gene020017	blue
MS.gene020084	blue
MS.gene020088	blue
MS.gene020094	blue
MS.gene020200	blue
MS.gene020407	blue
MS.gene020496	blue
MS.gene020793	blue
MS.gene02080	blue
MS.gene020850	blue
MS.gene021061	blue
MS.gene021101	blue
MS.gene021330	blue
MS.gene021558	blue
MS.gene021602	blue
MS.gene021604	blue
MS.gene021652	blue
MS.gene021788	blue
MS.gene021851	blue
MS.gene021902	blue
MS.gene022058	blue
MS.gene022183	blue
MS.gene022548	blue
MS.gene022656	blue
MS.gene022846	blue
MS.gene022862	blue
MS.gene023025	blue
MS.gene023091	blue
MS.gene02315	blue
MS.gene023347	blue
MS.gene023421	blue
MS.gene023471	blue
MS.gene023719	blue
MS.gene023822	blue
MS.gene023881	blue
MS.gene023900	blue
MS.gene024570	blue
MS.gene024794	blue
MS.gene024892	blue
MS.gene025037	blue
MS.gene025278	blue
MS.gene025280	blue
MS.gene025283	blue
MS.gene025342	blue
MS.gene025462	blue
MS.gene02576	blue
MS.gene02592	blue
MS.gene026070	blue
MS.gene026409	blue
MS.gene026520	blue
MS.gene026535	blue
MS.gene026541	blue
MS.gene026653	blue
MS.gene026707	blue
MS.gene026846	blue
MS.gene026852	blue
MS.gene027623	blue
MS.gene027710	blue
MS.gene027865	blue
MS.gene028151	blue
MS.gene028163	blue
MS.gene028321	blue
MS.gene028412	blue
MS.gene028666	blue
MS.gene028821	blue
MS.gene028867	blue
MS.gene028986	blue
MS.gene029242	blue
MS.gene029270	blue
MS.gene029382	blue
MS.gene029521	blue
MS.gene029672	blue
MS.gene029728	blue
MS.gene030228	blue
MS.gene030263	blue
MS.gene030363	blue
MS.gene03055	blue
MS.gene03071	blue
MS.gene030862	blue
MS.gene030932	blue
MS.gene030998	blue
MS.gene03107	blue
MS.gene03108	blue
MS.gene031116	blue
MS.gene031332	blue
MS.gene031529	blue
MS.gene031593	blue
MS.gene031689	blue
MS.gene031880	blue
MS.gene031976	blue
MS.gene032263	blue
MS.gene032280	blue
MS.gene032542	blue
MS.gene032596	blue
MS.gene032623	blue
MS.gene032799	blue
MS.gene033044	blue
MS.gene033195	blue
MS.gene033227	blue
MS.gene033325	blue
MS.gene03341	blue
MS.gene033537	blue
MS.gene033561	blue
MS.gene033759	blue
MS.gene033778	blue
MS.gene034176	blue
MS.gene034469	blue
MS.gene034878	blue
MS.gene034944	blue
MS.gene034973	blue
MS.gene034987	blue
MS.gene035392	blue
MS.gene035412	blue
MS.gene035654	blue
MS.gene035699	blue
MS.gene036096	blue
MS.gene036425	blue
MS.gene03647	blue
MS.gene036617	blue
MS.gene036635	blue
MS.gene037131	blue
MS.gene037192	blue
MS.gene037253	blue
MS.gene037286	blue
MS.gene037294	blue
MS.gene037433	blue
MS.gene037580	blue
MS.gene037605	blue
MS.gene037762	blue
MS.gene038208	blue
MS.gene038431	blue
MS.gene038444	blue
MS.gene038501	blue
MS.gene038600	blue
MS.gene039132	blue
MS.gene039293	blue
MS.gene039332	blue
MS.gene039663	blue
MS.gene039767	blue
MS.gene039816	blue
MS.gene039954	blue
MS.gene040156	blue
MS.gene040740	blue
MS.gene041128	blue
MS.gene041177	blue
MS.gene041368	blue
MS.gene041422	blue
MS.gene041537	blue
MS.gene041618	blue
MS.gene041899	blue
MS.gene041965	blue
MS.gene042064	blue
MS.gene042116	blue
MS.gene042138	blue
MS.gene042358	blue
MS.gene042382	blue
MS.gene042550	blue
MS.gene042708	blue
MS.gene042907	blue
MS.gene04318	blue
MS.gene043259	blue
MS.gene043331	blue
MS.gene043359	blue
MS.gene043401	blue
MS.gene043402	blue
MS.gene043476	blue
MS.gene044087	blue
MS.gene044128	blue
MS.gene044331	blue
MS.gene044333	blue
MS.gene044393	blue
MS.gene045063	blue
MS.gene045066	blue
MS.gene045327	blue
MS.gene045622	blue
MS.gene045669	blue
MS.gene045797	blue
MS.gene045824	blue
MS.gene045927	blue
MS.gene046173	blue
MS.gene046212	blue
MS.gene046427	blue
MS.gene046858	blue
MS.gene046926	blue
MS.gene047072	blue
MS.gene047090	blue
MS.gene047344	blue
MS.gene047397	blue
MS.gene047423	blue
MS.gene047609	blue
MS.gene047678	blue
MS.gene04770	blue
MS.gene04776	blue
MS.gene047825	blue
MS.gene048066	blue
MS.gene048276	blue
MS.gene04833	blue
MS.gene048392	blue
MS.gene048692	blue
MS.gene048752	blue
MS.gene048755	blue
MS.gene049174	blue
MS.gene049277	blue
MS.gene049283	blue
MS.gene049312	blue
MS.gene049387	blue
MS.gene049533	blue
MS.gene049605	blue
MS.gene049618	blue
MS.gene04963	blue
MS.gene04994	blue
MS.gene050359	blue
MS.gene050363	blue
MS.gene050623	blue
MS.gene050698	blue
MS.gene050799	blue
MS.gene051044	blue
MS.gene051057	blue
MS.gene051093	blue
MS.gene051156	blue
MS.gene051202	blue
MS.gene051345	blue
MS.gene051578	blue
MS.gene051833	blue
MS.gene052031	blue
MS.gene05224	blue
MS.gene05227	blue
MS.gene052295	blue
MS.gene053108	blue
MS.gene053401	blue
MS.gene053633	blue
MS.gene053739	blue
MS.gene053765	blue
MS.gene053908	blue
MS.gene054115	blue
MS.gene054414	blue
MS.gene054417	blue
MS.gene054425	blue
MS.gene054565	blue
MS.gene054628	blue
MS.gene054717	blue
MS.gene05482	blue
MS.gene054854	blue
MS.gene055158	blue
MS.gene055373	blue
MS.gene055706	blue
MS.gene055840	blue
MS.gene055880	blue
MS.gene056070	blue
MS.gene05610	blue
MS.gene056178	blue
MS.gene056275	blue
MS.gene056428	blue
MS.gene056479	blue
MS.gene056800	blue
MS.gene057099	blue
MS.gene057240	blue
MS.gene057246	blue
MS.gene057348	blue
MS.gene057392	blue
MS.gene057432	blue
MS.gene057548	blue
MS.gene057730	blue
MS.gene057775	blue
MS.gene058115	blue
MS.gene058176	blue
MS.gene058218	blue
MS.gene058219	blue
MS.gene058274	blue
MS.gene05831	blue
MS.gene05833	blue
MS.gene05835	blue
MS.gene05942	blue
MS.gene05943	blue
MS.gene059526	blue
MS.gene059852	blue
MS.gene059889	blue
MS.gene060183	blue
MS.gene06067	blue
MS.gene06088	blue
MS.gene061224	blue
MS.gene061528	blue
MS.gene061557	blue
MS.gene06160	blue
MS.gene061606	blue
MS.gene062094	blue
MS.gene062120	blue
MS.gene062196	blue
MS.gene062253	blue
MS.gene062292	blue
MS.gene06243	blue
MS.gene062584	blue
MS.gene06282	blue
MS.gene062845	blue
MS.gene063501	blue
MS.gene063665	blue
MS.gene063742	blue
MS.gene063904	blue
MS.gene064000	blue
MS.gene06406	blue
MS.gene064457	blue
MS.gene064536	blue
MS.gene06464	blue
MS.gene06479	blue
MS.gene064828	blue
MS.gene064838	blue
MS.gene065012	blue
MS.gene065136	blue
MS.gene06516	blue
MS.gene06528	blue
MS.gene06529	blue
MS.gene065390	blue
MS.gene065509	blue
MS.gene065606	blue
MS.gene065641	blue
MS.gene065806	blue
MS.gene066033	blue
MS.gene066036	blue
MS.gene066164	blue
MS.gene066940	blue
MS.gene066993	blue
MS.gene067335	blue
MS.gene067489	blue
MS.gene067787	blue
MS.gene068578	blue
MS.gene068867	blue
MS.gene069024	blue
MS.gene069036	blue
MS.gene069221	blue
MS.gene069583	blue
MS.gene06971	blue
MS.gene069896	blue
MS.gene069917	blue
MS.gene070042	blue
MS.gene070293	blue
MS.gene070523	blue
MS.gene070651	blue
MS.gene070786	blue
MS.gene070981	blue
MS.gene071032	blue
MS.gene07213	blue
MS.gene072152	blue
MS.gene07220	blue
MS.gene072262	blue
MS.gene072267	blue
MS.gene072294	blue
MS.gene07244	blue
MS.gene072450	blue
MS.gene072490	blue
MS.gene07270	blue
MS.gene072889	blue
MS.gene072893	blue
MS.gene072976	blue
MS.gene073210	blue
MS.gene073323	blue
MS.gene073451	blue
MS.gene073628	blue
MS.gene073760	blue
MS.gene073804	blue
MS.gene074174	blue
MS.gene074207	blue
MS.gene074423	blue
MS.gene074449	blue
MS.gene07507	blue
MS.gene07719	blue
MS.gene07722	blue
MS.gene07736	blue
MS.gene08002	blue
MS.gene08096	blue
MS.gene08190	blue
MS.gene08517	blue
MS.gene09208	blue
MS.gene09369	blue
MS.gene09656	blue
MS.gene09854	blue
MS.gene20008	blue
MS.gene20087	blue
MS.gene20145	blue
MS.gene20199	blue
MS.gene20217	blue
MS.gene20245	blue
MS.gene20250	blue
MS.gene20294	blue
MS.gene20889	blue
MS.gene21216	blue
MS.gene21444	blue
MS.gene21464	blue
MS.gene21669	blue
MS.gene21772	blue
MS.gene22422	blue
MS.gene22649	blue
MS.gene22809	blue
MS.gene23071	blue
MS.gene23124	blue
MS.gene23127	blue
MS.gene23260	blue
MS.gene23920	blue
MS.gene24124	blue
MS.gene24160	blue
MS.gene24165	blue
MS.gene24471	blue
MS.gene25038	blue
MS.gene25970	blue
MS.gene26287	blue
MS.gene26674	blue
MS.gene26898	blue
MS.gene26968	blue
MS.gene27048	blue
MS.gene27308	blue
MS.gene27315	blue
MS.gene27560	blue
MS.gene27942	blue
MS.gene28392	blue
MS.gene28549	blue
MS.gene28580	blue
MS.gene28628	blue
MS.gene28905	blue
MS.gene29310	blue
MS.gene29340	blue
MS.gene29686	blue
MS.gene29809	blue
MS.gene30367	blue
MS.gene30385	blue
MS.gene30916	blue
MS.gene31165	blue
MS.gene31199	blue
MS.gene31480	blue
MS.gene31493	blue
MS.gene31527	blue
MS.gene31801	blue
MS.gene31935	blue
MS.gene32011	blue
MS.gene32073	blue
MS.gene32140	blue
MS.gene32397	blue
MS.gene32575	blue
MS.gene32665	blue
MS.gene32737	blue
MS.gene32821	blue
MS.gene32824	blue
MS.gene32828	blue
MS.gene32842	blue
MS.gene32941	blue
MS.gene33139	blue
MS.gene33355	blue
MS.gene33378	blue
MS.gene33386	blue
MS.gene33454	blue
MS.gene33489	blue
MS.gene33494	blue
MS.gene33707	blue
MS.gene33726	blue
MS.gene33924	blue
MS.gene34357	blue
MS.gene34399	blue
MS.gene34414	blue
MS.gene34469	blue
MS.gene34838	blue
MS.gene35262	blue
MS.gene35379	blue
MS.gene35556	blue
MS.gene35888	blue
MS.gene35996	blue
MS.gene36344	blue
MS.gene36358	blue
MS.gene36470	blue
MS.gene36483	blue
MS.gene36516	blue
MS.gene36548	blue
MS.gene37041	blue
MS.gene37046	blue
MS.gene37164	blue
MS.gene37610	blue
MS.gene37741	blue
MS.gene37792	blue
MS.gene37837	blue
MS.gene38003	blue
MS.gene38005	blue
MS.gene38109	blue
MS.gene38242	blue
MS.gene38294	blue
MS.gene38461	blue
MS.gene38481	blue
MS.gene38496	blue
MS.gene38594	blue
MS.gene39177	blue
MS.gene39194	blue
MS.gene39667	blue
MS.gene39920	blue
MS.gene40223	blue
MS.gene40688	blue
MS.gene40759	blue
MS.gene41103	blue
MS.gene41120	blue
MS.gene41173	blue
MS.gene41386	blue
MS.gene41838	blue
MS.gene41898	blue
MS.gene42228	blue
MS.gene42256	blue
MS.gene43152	blue
MS.gene43290	blue
MS.gene43462	blue
MS.gene43506	blue
MS.gene43519	blue
MS.gene44033	blue
MS.gene44136	blue
MS.gene44222	blue
MS.gene44627	blue
MS.gene44834	blue
MS.gene45047	blue
MS.gene45133	blue
MS.gene45134	blue
MS.gene45329	blue
MS.gene45349	blue
MS.gene45388	blue
MS.gene45392	blue
MS.gene45444	blue
MS.gene45767	blue
MS.gene46032	blue
MS.gene46178	blue
MS.gene46392	blue
MS.gene46613	blue
MS.gene46766	blue
MS.gene46792	blue
MS.gene46806	blue
MS.gene47176	blue
MS.gene47415	blue
MS.gene48364	blue
MS.gene48393	blue
MS.gene49062	blue
MS.gene49145	blue
MS.gene49318	blue
MS.gene49320	blue
MS.gene49649	blue
MS.gene49650	blue
MS.gene49852	blue
MS.gene49928	blue
MS.gene50309	blue
MS.gene50585	blue
MS.gene50758	blue
MS.gene51099	blue
MS.gene51116	blue
MS.gene51167	blue
MS.gene51452	blue
MS.gene51941	blue
MS.gene52182	blue
MS.gene52249	blue
MS.gene52355	blue
MS.gene52420	blue
MS.gene52972	blue
MS.gene53113	blue
MS.gene53344	blue
MS.gene53495	blue
MS.gene54064	blue
MS.gene54097	blue
MS.gene54551	blue
MS.gene54552	blue
MS.gene54667	blue
MS.gene54678	blue
MS.gene54727	blue
MS.gene54811	blue
MS.gene54819	blue
MS.gene54823	blue
MS.gene54986	blue
MS.gene55114	blue
MS.gene56009	blue
MS.gene56033	blue
MS.gene56087	blue
MS.gene56130	blue
MS.gene56437	blue
MS.gene56683	blue
MS.gene56778	blue
MS.gene57011	blue
MS.gene57350	blue
MS.gene57365	blue
MS.gene57738	blue
MS.gene57792	blue
MS.gene57812	blue
MS.gene57814	blue
MS.gene57818	blue
MS.gene57819	blue
MS.gene57906	blue
MS.gene58366	blue
MS.gene58443	blue
MS.gene58462	blue
MS.gene58592	blue
MS.gene58839	blue
MS.gene59153	blue
MS.gene59229	blue
MS.gene59273	blue
MS.gene59395	blue
MS.gene59577	blue
MS.gene59663	blue
MS.gene59999	blue
MS.gene60180	blue
MS.gene60181	blue
MS.gene60289	blue
MS.gene60464	blue
MS.gene60716	blue
MS.gene61740	blue
MS.gene62286	blue
MS.gene62405	blue
MS.gene62420	blue
MS.gene62719	blue
MS.gene62816	blue
MS.gene62886	blue
MS.gene63234	blue
MS.gene63261	blue
MS.gene63648	blue
MS.gene63879	blue
MS.gene64167	blue
MS.gene64234	blue
MS.gene64499	blue
MS.gene64799	blue
MS.gene64828	blue
MS.gene64919	blue
MS.gene65109	blue
MS.gene65144	blue
MS.gene65233	blue
MS.gene65374	blue
MS.gene66420	blue
MS.gene66527	blue
MS.gene66635	blue
MS.gene66786	blue
MS.gene66799	blue
MS.gene66887	blue
MS.gene66939	blue
MS.gene67031	blue
MS.gene67329	blue
MS.gene67362	blue
MS.gene67525	blue
MS.gene67526	blue
MS.gene67531	blue
MS.gene67689	blue
MS.gene67743	blue
MS.gene68181	blue
MS.gene68226	blue
MS.gene68601	blue
MS.gene68785	blue
MS.gene68895	blue
MS.gene69811	blue
MS.gene69918	blue
MS.gene69977	blue
MS.gene70101	blue
MS.gene70452	blue
MS.gene70860	blue
MS.gene71044	blue
MS.gene71230	blue
MS.gene71631	blue
MS.gene71673	blue
MS.gene71681	blue
MS.gene71897	blue
MS.gene71906	blue
MS.gene72000	blue
MS.gene72035	blue
MS.gene72156	blue
MS.gene72186	blue
MS.gene72359	blue
MS.gene72417	blue
MS.gene72639	blue
MS.gene72653	blue
MS.gene72851	blue
MS.gene73122	blue
MS.gene73382	blue
MS.gene74057	blue
MS.gene74277	blue
MS.gene74449	blue
MS.gene74689	blue
MS.gene74981	blue
MS.gene75345	blue
MS.gene75919	blue
MS.gene76165	blue
MS.gene76513	blue
MS.gene76903	blue
MS.gene77424	blue
MS.gene77433	blue
MS.gene77515	blue
MS.gene78072	blue
MS.gene78084	blue
MS.gene78214	blue
MS.gene78252	blue
MS.gene78397	blue
MS.gene78467	blue
MS.gene78580	blue
MS.gene78698	blue
MS.gene78733	blue
MS.gene78743	blue
MS.gene78818	blue
MS.gene79025	blue
MS.gene79802	blue
MS.gene79876	blue
MS.gene80069	blue
MS.gene80282	blue
MS.gene80977	blue
MS.gene81137	blue
MS.gene81477	blue
MS.gene81614	blue
MS.gene81786	blue
MS.gene81884	blue
MS.gene81964	blue
MS.gene82062	blue
MS.gene82071	blue
MS.gene82549	blue
MS.gene82594	blue
MS.gene82768	blue
MS.gene82779	blue
MS.gene82911	blue
MS.gene83352	blue
MS.gene83362	blue
MS.gene83520	blue
MS.gene83717	blue
MS.gene83754	blue
MS.gene83782	blue
MS.gene84184	blue
MS.gene84196	blue
MS.gene84609	blue
MS.gene84655	blue
MS.gene85272	blue
MS.gene85613	blue
MS.gene85979	blue
MS.gene86220	blue
MS.gene86245	blue
MS.gene86304	blue
MS.gene87279	blue
MS.gene87409	blue
MS.gene87813	blue
MS.gene87911	blue
MS.gene88550	blue
MS.gene88622	blue
MS.gene88663	blue
MS.gene88665	blue
MS.gene88914	blue
MS.gene89070	blue
MS.gene89091	blue
MS.gene89101	blue
MS.gene89423	blue
MS.gene89608	blue
MS.gene89848	blue
MS.gene90537	blue
MS.gene90643	blue
MS.gene91320	blue
MS.gene91334	blue
MS.gene91489	blue
MS.gene92061	blue
MS.gene92101	blue
MS.gene92237	blue
MS.gene92334	blue
MS.gene92777	blue
MS.gene93021	blue
MS.gene93454	blue
MS.gene93921	blue
MS.gene93973	blue
MS.gene93975	blue
MS.gene93985	blue
MS.gene94085	blue
MS.gene94179	blue
MS.gene94264	blue
MS.gene94703	blue
MS.gene94787	blue
MS.gene94826	blue
MS.gene94950	blue
MS.gene95615	blue
MS.gene96007	blue
MS.gene96029	blue
MS.gene96031	blue
MS.gene96064	blue
MS.gene96195	blue
MS.gene96759	blue
MS.gene96814	blue
MS.gene96832	blue
MS.gene96845	blue
MS.gene96881	blue
MS.gene97065	blue
MS.gene97340	blue
MS.gene97608	blue
MS.gene97659	blue
MS.gene97839	blue
MS.gene98068	blue
MS.gene99323	blue
MS.gene99339	blue
MS.gene99935	blue
MS.gene99943	blue
novel.10136	blue
novel.10211	blue
novel.1024	blue
novel.1038	blue
novel.1042	blue
novel.1056	blue
novel.10758	blue
novel.10770	blue
novel.10831	blue
novel.10968	blue
novel.1102	blue
novel.11043	blue
novel.11140	blue
novel.1119	blue
novel.1148	blue
novel.11699	blue
novel.11775	blue
novel.1182	blue
novel.1184	blue
novel.12097	blue
novel.12108	blue
novel.12150	blue
novel.12185	blue
novel.12406	blue
novel.1287	blue
novel.1310	blue
novel.13276	blue
novel.13280	blue
novel.13331	blue
novel.13958	blue
novel.13993	blue
novel.14126	blue
novel.14127	blue
novel.14148	blue
novel.14420	blue
novel.14429	blue
novel.14484	blue
novel.14510	blue
novel.14633	blue
novel.14737	blue
novel.1481	blue
novel.15127	blue
novel.15537	blue
novel.15572	blue
novel.15707	blue
novel.15766	blue
novel.15909	blue
novel.15962	blue
novel.16160	blue
novel.16188	blue
novel.16206	blue
novel.16347	blue
novel.16654	blue
novel.17054	blue
novel.17277	blue
novel.17349	blue
novel.17608	blue
novel.17971	blue
novel.1800	blue
novel.1809	blue
novel.18184	blue
novel.18236	blue
novel.1834	blue
novel.19225	blue
novel.19413	blue
novel.19463	blue
novel.19467	blue
novel.19509	blue
novel.19610	blue
novel.200	blue
novel.2239	blue
novel.2246	blue
novel.2276	blue
novel.2286	blue
novel.2541	blue
novel.2851	blue
novel.2871	blue
novel.2898	blue
novel.2935	blue
novel.2937	blue
novel.2978	blue
novel.3394	blue
novel.3453	blue
novel.3483	blue
novel.3486	blue
novel.3528	blue
novel.3531	blue
novel.3558	blue
novel.3664	blue
novel.368	blue
novel.3686	blue
novel.3726	blue
novel.3991	blue
novel.408	blue
novel.4086	blue
novel.4136	blue
novel.4208	blue
novel.4250	blue
novel.4272	blue
novel.4293	blue
novel.432	blue
novel.434	blue
novel.436	blue
novel.4403	blue
novel.4550	blue
novel.4771	blue
novel.4794	blue
novel.507	blue
novel.508	blue
novel.515	blue
novel.523	blue
novel.5285	blue
novel.552	blue
novel.564	blue
novel.5861	blue
novel.6019	blue
novel.6048	blue
novel.6049	blue
novel.6052	blue
novel.6248	blue
novel.6350	blue
novel.6418	blue
novel.6603	blue
novel.6620	blue
novel.6691	blue
novel.6693	blue
novel.672	blue
novel.6745	blue
novel.675	blue
novel.685	blue
novel.687	blue
novel.6995	blue
novel.7112	blue
novel.7152	blue
novel.7175	blue
novel.7181	blue
novel.7247	blue
novel.7409	blue
novel.7558	blue
novel.7728	blue
novel.7740	blue
novel.7755	blue
novel.810	blue
novel.8367	blue
novel.8478	blue
novel.8508	blue
novel.8737	blue
novel.8810	blue
novel.9049	blue
novel.9080	blue
novel.9110	blue
novel.9147	blue
novel.9202	blue
novel.9413	blue
novel.9421	blue
novel.959	blue
novel.9602	blue
novel.9607	blue
novel.9830	blue
novel.9867	blue
novel.9982	blue
MS.gene000074	brown
MS.gene000078	brown
MS.gene000645	brown
MS.gene000741	brown
MS.gene000838	brown
MS.gene001051	brown
MS.gene00108	brown
MS.gene001323	brown
MS.gene001381	brown
MS.gene00167	brown
MS.gene001744	brown
MS.gene001799	brown
MS.gene002180	brown
MS.gene002218	brown
MS.gene002219	brown
MS.gene002226	brown
MS.gene002228	brown
MS.gene00289	brown
MS.gene002992	brown
MS.gene003319	brown
MS.gene003387	brown
MS.gene003565	brown
MS.gene003768	brown
MS.gene003775	brown
MS.gene003781	brown
MS.gene003815	brown
MS.gene003955	brown
MS.gene003986	brown
MS.gene004240	brown
MS.gene004507	brown
MS.gene004562	brown
MS.gene004712	brown
MS.gene004888	brown
MS.gene004904	brown
MS.gene004927	brown
MS.gene005411	brown
MS.gene005430	brown
MS.gene005602	brown
MS.gene005619	brown
MS.gene005690	brown
MS.gene005857	brown
MS.gene005901	brown
MS.gene005931	brown
MS.gene006154	brown
MS.gene006450	brown
MS.gene006675	brown
MS.gene006739	brown
MS.gene006832	brown
MS.gene006851	brown
MS.gene006970	brown
MS.gene007509	brown
MS.gene007576	brown
MS.gene007659	brown
MS.gene007753	brown
MS.gene007767	brown
MS.gene007810	brown
MS.gene008006	brown
MS.gene008454	brown
MS.gene00901	brown
MS.gene009341	brown
MS.gene009605	brown
MS.gene009616	brown
MS.gene010192	brown
MS.gene010548	brown
MS.gene010678	brown
MS.gene010877	brown
MS.gene010989	brown
MS.gene011077	brown
MS.gene011244	brown
MS.gene011301	brown
MS.gene011303	brown
MS.gene011325	brown
MS.gene01156	brown
MS.gene011636	brown
MS.gene011756	brown
MS.gene011803	brown
MS.gene011814	brown
MS.gene011864	brown
MS.gene011869	brown
MS.gene011875	brown
MS.gene012012	brown
MS.gene012063	brown
MS.gene012584	brown
MS.gene01301	brown
MS.gene013046	brown
MS.gene013270	brown
MS.gene013462	brown
MS.gene013591	brown
MS.gene013594	brown
MS.gene013617	brown
MS.gene013875	brown
MS.gene014475	brown
MS.gene014493	brown
MS.gene014808	brown
MS.gene014955	brown
MS.gene015210	brown
MS.gene015446	brown
MS.gene015447	brown
MS.gene015472	brown
MS.gene015473	brown
MS.gene015565	brown
MS.gene01623	brown
MS.gene016327	brown
MS.gene016425	brown
MS.gene016641	brown
MS.gene017274	brown
MS.gene017559	brown
MS.gene017560	brown
MS.gene017561	brown
MS.gene017680	brown
MS.gene017801	brown
MS.gene017929	brown
MS.gene017955	brown
MS.gene017961	brown
MS.gene017992	brown
MS.gene018029	brown
MS.gene018234	brown
MS.gene01853	brown
MS.gene018629	brown
MS.gene018714	brown
MS.gene018854	brown
MS.gene019054	brown
MS.gene019451	brown
MS.gene019818	brown
MS.gene01992	brown
MS.gene020077	brown
MS.gene020341	brown
MS.gene020523	brown
MS.gene020831	brown
MS.gene020834	brown
MS.gene020906	brown
MS.gene021047	brown
MS.gene021127	brown
MS.gene021866	brown
MS.gene02188	brown
MS.gene021907	brown
MS.gene022265	brown
MS.gene022463	brown
MS.gene022489	brown
MS.gene022596	brown
MS.gene022829	brown
MS.gene023316	brown
MS.gene02382	brown
MS.gene023978	brown
MS.gene024202	brown
MS.gene024240	brown
MS.gene024574	brown
MS.gene024776	brown
MS.gene024838	brown
MS.gene024840	brown
MS.gene025019	brown
MS.gene02512	brown
MS.gene025436	brown
MS.gene02567	brown
MS.gene025801	brown
MS.gene026605	brown
MS.gene026868	brown
MS.gene026903	brown
MS.gene026969	brown
MS.gene026970	brown
MS.gene027053	brown
MS.gene027433	brown
MS.gene027503	brown
MS.gene027547	brown
MS.gene027549	brown
MS.gene027556	brown
MS.gene027639	brown
MS.gene027818	brown
MS.gene027821	brown
MS.gene028007	brown
MS.gene028102	brown
MS.gene028232	brown
MS.gene028333	brown
MS.gene02866	brown
MS.gene028847	brown
MS.gene028900	brown
MS.gene028911	brown
MS.gene028994	brown
MS.gene029037	brown
MS.gene029284	brown
MS.gene029980	brown
MS.gene030404	brown
MS.gene030553	brown
MS.gene030578	brown
MS.gene030673	brown
MS.gene030732	brown
MS.gene030931	brown
MS.gene031117	brown
MS.gene031355	brown
MS.gene031385	brown
MS.gene031767	brown
MS.gene031787	brown
MS.gene031881	brown
MS.gene03196	brown
MS.gene032315	brown
MS.gene032352	brown
MS.gene032518	brown
MS.gene032537	brown
MS.gene032563	brown
MS.gene032566	brown
MS.gene032624	brown
MS.gene032634	brown
MS.gene032674	brown
MS.gene033138	brown
MS.gene033209	brown
MS.gene033327	brown
MS.gene033365	brown
MS.gene033964	brown
MS.gene034053	brown
MS.gene034184	brown
MS.gene034330	brown
MS.gene034334	brown
MS.gene034481	brown
MS.gene034862	brown
MS.gene034921	brown
MS.gene035706	brown
MS.gene03612	brown
MS.gene036232	brown
MS.gene036531	brown
MS.gene036587	brown
MS.gene036656	brown
MS.gene03716	brown
MS.gene037279	brown
MS.gene037390	brown
MS.gene037805	brown
MS.gene038112	brown
MS.gene038215	brown
MS.gene038279	brown
MS.gene038525	brown
MS.gene038532	brown
MS.gene039179	brown
MS.gene039275	brown
MS.gene039283	brown
MS.gene039914	brown
MS.gene040127	brown
MS.gene04024	brown
MS.gene040383	brown
MS.gene040443	brown
MS.gene040447	brown
MS.gene040578	brown
MS.gene040973	brown
MS.gene041079	brown
MS.gene041186	brown
MS.gene041364	brown
MS.gene041400	brown
MS.gene041795	brown
MS.gene042148	brown
MS.gene042757	brown
MS.gene042759	brown
MS.gene042764	brown
MS.gene042767	brown
MS.gene043025	brown
MS.gene043142	brown
MS.gene043156	brown
MS.gene043344	brown
MS.gene043470	brown
MS.gene044012	brown
MS.gene044089	brown
MS.gene044274	brown
MS.gene044650	brown
MS.gene044745	brown
MS.gene045096	brown
MS.gene045161	brown
MS.gene045356	brown
MS.gene045407	brown
MS.gene045652	brown
MS.gene045762	brown
MS.gene045808	brown
MS.gene046369	brown
MS.gene046483	brown
MS.gene04660	brown
MS.gene04663	brown
MS.gene047030	brown
MS.gene047089	brown
MS.gene047199	brown
MS.gene047202	brown
MS.gene047236	brown
MS.gene04727	brown
MS.gene047283	brown
MS.gene04748	brown
MS.gene047640	brown
MS.gene04832	brown
MS.gene048332	brown
MS.gene048814	brown
MS.gene048897	brown
MS.gene048970	brown
MS.gene04929	brown
MS.gene049438	brown
MS.gene049573	brown
MS.gene049591	brown
MS.gene049745	brown
MS.gene049765	brown
MS.gene050015	brown
MS.gene050252	brown
MS.gene050516	brown
MS.gene050748	brown
MS.gene05092	brown
MS.gene051043	brown
MS.gene05112	brown
MS.gene051206	brown
MS.gene05141	brown
MS.gene05142	brown
MS.gene051439	brown
MS.gene051534	brown
MS.gene051542	brown
MS.gene051630	brown
MS.gene052292	brown
MS.gene052313	brown
MS.gene05240	brown
MS.gene052439	brown
MS.gene052553	brown
MS.gene052666	brown
MS.gene052709	brown
MS.gene052728	brown
MS.gene052795	brown
MS.gene053027	brown
MS.gene053093	brown
MS.gene053162	brown
MS.gene053218	brown
MS.gene053225	brown
MS.gene053428	brown
MS.gene053568	brown
MS.gene053578	brown
MS.gene053623	brown
MS.gene053825	brown
MS.gene054182	brown
MS.gene054407	brown
MS.gene054486	brown
MS.gene054489	brown
MS.gene054714	brown
MS.gene055127	brown
MS.gene055139	brown
MS.gene05573	brown
MS.gene055769	brown
MS.gene055847	brown
MS.gene055959	brown
MS.gene055963	brown
MS.gene056100	brown
MS.gene056164	brown
MS.gene056298	brown
MS.gene056299	brown
MS.gene056649	brown
MS.gene056682	brown
MS.gene057369	brown
MS.gene057474	brown
MS.gene057643	brown
MS.gene057705	brown
MS.gene057956	brown
MS.gene058015	brown
MS.gene058381	brown
MS.gene058560	brown
MS.gene058674	brown
MS.gene059131	brown
MS.gene059300	brown
MS.gene059423	brown
MS.gene059874	brown
MS.gene060098	brown
MS.gene060283	brown
MS.gene060510	brown
MS.gene060563	brown
MS.gene061227	brown
MS.gene061261	brown
MS.gene06131	brown
MS.gene061366	brown
MS.gene061881	brown
MS.gene061885	brown
MS.gene061941	brown
MS.gene062490	brown
MS.gene062559	brown
MS.gene062769	brown
MS.gene062782	brown
MS.gene062846	brown
MS.gene062847	brown
MS.gene06291	brown
MS.gene062938	brown
MS.gene063024	brown
MS.gene063031	brown
MS.gene063094	brown
MS.gene063415	brown
MS.gene063422	brown
MS.gene063433	brown
MS.gene063434	brown
MS.gene063446	brown
MS.gene063579	brown
MS.gene06361	brown
MS.gene063881	brown
MS.gene063903	brown
MS.gene064236	brown
MS.gene064364	brown
MS.gene064493	brown
MS.gene064859	brown
MS.gene064888	brown
MS.gene065017	brown
MS.gene06532	brown
MS.gene065588	brown
MS.gene065615	brown
MS.gene06567	brown
MS.gene065674	brown
MS.gene065972	brown
MS.gene066047	brown
MS.gene066166	brown
MS.gene066204	brown
MS.gene066239	brown
MS.gene066332	brown
MS.gene066417	brown
MS.gene066555	brown
MS.gene067308	brown
MS.gene067823	brown
MS.gene067825	brown
MS.gene067916	brown
MS.gene06807	brown
MS.gene068108	brown
MS.gene068611	brown
MS.gene068613	brown
MS.gene068617	brown
MS.gene068707	brown
MS.gene068824	brown
MS.gene068919	brown
MS.gene068924	brown
MS.gene069003	brown
MS.gene069108	brown
MS.gene069144	brown
MS.gene069146	brown
MS.gene069151	brown
MS.gene069289	brown
MS.gene069527	brown
MS.gene069573	brown
MS.gene069737	brown
MS.gene069903	brown
MS.gene070233	brown
MS.gene07038	brown
MS.gene070450	brown
MS.gene070493	brown
MS.gene070533	brown
MS.gene07054	brown
MS.gene070872	brown
MS.gene070881	brown
MS.gene070980	brown
MS.gene071108	brown
MS.gene071171	brown
MS.gene071182	brown
MS.gene071265	brown
MS.gene071703	brown
MS.gene07174	brown
MS.gene071898	brown
MS.gene07195	brown
MS.gene07211	brown
MS.gene072418	brown
MS.gene072476	brown
MS.gene072602	brown
MS.gene072634	brown
MS.gene072641	brown
MS.gene072666	brown
MS.gene072677	brown
MS.gene072700	brown
MS.gene072702	brown
MS.gene073288	brown
MS.gene073349	brown
MS.gene073466	brown
MS.gene073524	brown
MS.gene073704	brown
MS.gene07377	brown
MS.gene073803	brown
MS.gene073884	brown
MS.gene07397	brown
MS.gene074091	brown
MS.gene074100	brown
MS.gene07415	brown
MS.gene074175	brown
MS.gene074178	brown
MS.gene07514	brown
MS.gene07516	brown
MS.gene07842	brown
MS.gene07843	brown
MS.gene07845	brown
MS.gene08168	brown
MS.gene08191	brown
MS.gene08579	brown
MS.gene08634	brown
MS.gene08668	brown
MS.gene08733	brown
MS.gene09020	brown
MS.gene09550	brown
MS.gene09927	brown
MS.gene09964	brown
MS.gene20192	brown
MS.gene20249	brown
MS.gene20611	brown
MS.gene20637	brown
MS.gene20905	brown
MS.gene20996	brown
MS.gene21045	brown
MS.gene21237	brown
MS.gene21352	brown
MS.gene21375	brown
MS.gene21491	brown
MS.gene21813	brown
MS.gene21868	brown
MS.gene22219	brown
MS.gene22327	brown
MS.gene22330	brown
MS.gene22336	brown
MS.gene22555	brown
MS.gene22556	brown
MS.gene22638	brown
MS.gene23068	brown
MS.gene23090	brown
MS.gene23374	brown
MS.gene23598	brown
MS.gene23769	brown
MS.gene24453	brown
MS.gene24454	brown
MS.gene24581	brown
MS.gene25019	brown
MS.gene25103	brown
MS.gene25138	brown
MS.gene25211	brown
MS.gene25443	brown
MS.gene25624	brown
MS.gene25740	brown
MS.gene25761	brown
MS.gene25920	brown
MS.gene26084	brown
MS.gene26577	brown
MS.gene26868	brown
MS.gene27084	brown
MS.gene27274	brown
MS.gene27840	brown
MS.gene27879	brown
MS.gene27943	brown
MS.gene28046	brown
MS.gene28087	brown
MS.gene28210	brown
MS.gene28242	brown
MS.gene28244	brown
MS.gene28263	brown
MS.gene28555	brown
MS.gene28724	brown
MS.gene28809	brown
MS.gene29051	brown
MS.gene29174	brown
MS.gene29268	brown
MS.gene29793	brown
MS.gene29826	brown
MS.gene29827	brown
MS.gene30100	brown
MS.gene30384	brown
MS.gene30532	brown
MS.gene30551	brown
MS.gene30753	brown
MS.gene30765	brown
MS.gene30801	brown
MS.gene30864	brown
MS.gene30885	brown
MS.gene30917	brown
MS.gene31261	brown
MS.gene31332	brown
MS.gene31483	brown
MS.gene31548	brown
MS.gene32005	brown
MS.gene32137	brown
MS.gene32201	brown
MS.gene32299	brown
MS.gene32413	brown
MS.gene32576	brown
MS.gene32940	brown
MS.gene33365	brown
MS.gene33577	brown
MS.gene33677	brown
MS.gene33765	brown
MS.gene34165	brown
MS.gene34166	brown
MS.gene34196	brown
MS.gene34339	brown
MS.gene34342	brown
MS.gene34410	brown
MS.gene34968	brown
MS.gene35104	brown
MS.gene35105	brown
MS.gene35149	brown
MS.gene35387	brown
MS.gene35501	brown
MS.gene35563	brown
MS.gene35598	brown
MS.gene35748	brown
MS.gene35782	brown
MS.gene35815	brown
MS.gene36037	brown
MS.gene36173	brown
MS.gene36266	brown
MS.gene36267	brown
MS.gene36392	brown
MS.gene36549	brown
MS.gene36621	brown
MS.gene36883	brown
MS.gene37033	brown
MS.gene37039	brown
MS.gene37117	brown
MS.gene37678	brown
MS.gene37721	brown
MS.gene37747	brown
MS.gene37749	brown
MS.gene38185	brown
MS.gene38365	brown
MS.gene38536	brown
MS.gene38699	brown
MS.gene38784	brown
MS.gene38785	brown
MS.gene39313	brown
MS.gene39515	brown
MS.gene39847	brown
MS.gene39997	brown
MS.gene40173	brown
MS.gene40254	brown
MS.gene40474	brown
MS.gene40704	brown
MS.gene41122	brown
MS.gene41702	brown
MS.gene41744	brown
MS.gene42113	brown
MS.gene42272	brown
MS.gene42883	brown
MS.gene43060	brown
MS.gene43080	brown
MS.gene43135	brown
MS.gene43265	brown
MS.gene43278	brown
MS.gene43585	brown
MS.gene43791	brown
MS.gene43930	brown
MS.gene43932	brown
MS.gene43935	brown
MS.gene44171	brown
MS.gene44618	brown
MS.gene44630	brown
MS.gene44638	brown
MS.gene44643	brown
MS.gene44662	brown
MS.gene44958	brown
MS.gene44977	brown
MS.gene45150	brown
MS.gene45155	brown
MS.gene45348	brown
MS.gene45510	brown
MS.gene45737	brown
MS.gene46044	brown
MS.gene46045	brown
MS.gene46049	brown
MS.gene46292	brown
MS.gene46441	brown
MS.gene47056	brown
MS.gene47337	brown
MS.gene47348	brown
MS.gene47484	brown
MS.gene47496	brown
MS.gene47502	brown
MS.gene47927	brown
MS.gene48046	brown
MS.gene48582	brown
MS.gene48586	brown
MS.gene48909	brown
MS.gene49013	brown
MS.gene49268	brown
MS.gene49270	brown
MS.gene49575	brown
MS.gene49818	brown
MS.gene50489	brown
MS.gene50613	brown
MS.gene50626	brown
MS.gene50627	brown
MS.gene50632	brown
MS.gene50681	brown
MS.gene50710	brown
MS.gene50732	brown
MS.gene50908	brown
MS.gene51432	brown
MS.gene51468	brown
MS.gene51768	brown
MS.gene51856	brown
MS.gene52655	brown
MS.gene52700	brown
MS.gene52740	brown
MS.gene52741	brown
MS.gene52994	brown
MS.gene52999	brown
MS.gene53865	brown
MS.gene53866	brown
MS.gene53867	brown
MS.gene53914	brown
MS.gene54173	brown
MS.gene54190	brown
MS.gene54669	brown
MS.gene54979	brown
MS.gene55015	brown
MS.gene55016	brown
MS.gene55419	brown
MS.gene55421	brown
MS.gene55844	brown
MS.gene55999	brown
MS.gene56210	brown
MS.gene56439	brown
MS.gene56527	brown
MS.gene56871	brown
MS.gene57122	brown
MS.gene58342	brown
MS.gene58597	brown
MS.gene58671	brown
MS.gene58774	brown
MS.gene59189	brown
MS.gene59205	brown
MS.gene59555	brown
MS.gene59757	brown
MS.gene59765	brown
MS.gene60467	brown
MS.gene60528	brown
MS.gene60672	brown
MS.gene60693	brown
MS.gene60804	brown
MS.gene60890	brown
MS.gene60991	brown
MS.gene61422	brown
MS.gene61511	brown
MS.gene61660	brown
MS.gene62038	brown
MS.gene62276	brown
MS.gene62283	brown
MS.gene62307	brown
MS.gene63451	brown
MS.gene63468	brown
MS.gene63498	brown
MS.gene63881	brown
MS.gene63905	brown
MS.gene63928	brown
MS.gene63969	brown
MS.gene64198	brown
MS.gene64442	brown
MS.gene64775	brown
MS.gene65114	brown
MS.gene65119	brown
MS.gene65344	brown
MS.gene65515	brown
MS.gene65521	brown
MS.gene65651	brown
MS.gene65828	brown
MS.gene65833	brown
MS.gene65836	brown
MS.gene65891	brown
MS.gene66149	brown
MS.gene66256	brown
MS.gene66422	brown
MS.gene66436	brown
MS.gene66673	brown
MS.gene66971	brown
MS.gene67036	brown
MS.gene67202	brown
MS.gene67236	brown
MS.gene67457	brown
MS.gene68020	brown
MS.gene68171	brown
MS.gene68300	brown
MS.gene68301	brown
MS.gene69125	brown
MS.gene69234	brown
MS.gene69431	brown
MS.gene69933	brown
MS.gene70178	brown
MS.gene70593	brown
MS.gene70817	brown
MS.gene71133	brown
MS.gene71138	brown
MS.gene71282	brown
MS.gene71334	brown
MS.gene71452	brown
MS.gene71614	brown
MS.gene71923	brown
MS.gene72198	brown
MS.gene72227	brown
MS.gene72673	brown
MS.gene73286	brown
MS.gene73288	brown
MS.gene74483	brown
MS.gene74647	brown
MS.gene74931	brown
MS.gene74935	brown
MS.gene75309	brown
MS.gene75656	brown
MS.gene75662	brown
MS.gene75722	brown
MS.gene76011	brown
MS.gene76014	brown
MS.gene76234	brown
MS.gene76570	brown
MS.gene76624	brown
MS.gene77183	brown
MS.gene77215	brown
MS.gene77223	brown
MS.gene77451	brown
MS.gene77471	brown
MS.gene78341	brown
MS.gene78351	brown
MS.gene78411	brown
MS.gene78669	brown
MS.gene78768	brown
MS.gene78901	brown
MS.gene78924	brown
MS.gene78958	brown
MS.gene79128	brown
MS.gene79150	brown
MS.gene79275	brown
MS.gene79276	brown
MS.gene79367	brown
MS.gene79380	brown
MS.gene79392	brown
MS.gene79848	brown
MS.gene79908	brown
MS.gene79942	brown
MS.gene80269	brown
MS.gene80559	brown
MS.gene80655	brown
MS.gene81083	brown
MS.gene81266	brown
MS.gene81503	brown
MS.gene81505	brown
MS.gene81667	brown
MS.gene81725	brown
MS.gene81782	brown
MS.gene81789	brown
MS.gene82009	brown
MS.gene82172	brown
MS.gene82318	brown
MS.gene82418	brown
MS.gene82468	brown
MS.gene82727	brown
MS.gene82784	brown
MS.gene82817	brown
[truncated: 3,646 more rows]
