# Supplementary material for: Transcriptomic analysis reveals that methyl jasmonate confers salt tolerance in alfalfa by regulating antioxidant activity and ion homeostasis
Source: Front Plant Sci. 2023 Sep 14;14:1258498. doi: 10.3389/fpls.2023.1258498 (PMC10536279; doi:10.3389/fpls.2023.1258498)
Supplement: Supplementary file 7 [file Table_5.xlsx]

## Sheet: turquoise module
Supplemental table S5. Top 30 hub genes in the turquoise module
gene_id	CK1	CK2	CK3	MeJA1	MeJA2	MeJA3	NaCl1	NaCl2	NaCl3	MeJA+NaCl1	MeJA+NaCl2	MeJA+NaCl3	KEGG	KEGG pathway	NR	Swissprot	KOG	GO	Pfam	TF-Family	TF-Category	TF-Classification	MM	GS
MS.gene000484	18.96	17.55	36.37	21.65	17.84	27.14	75.64	441.76	220.29	315.54	402.6	450.81	K01568 pyruvate decarboxylase [EC:4.1.1.1] | (RefSeq) pyruvate decarboxylase 2 (A)	ko00010: Glycolysis / Gluconeogenesis; ko01100: Metabolic pathways; ko01110: Biosynthesis of secondary metabolites	PNY15372.1	PDC2_ARATH RecName: Full=Pyruvate decarboxylase 2; Short=AtPDC2; EC=4.1.1.1;	At5g54960	GO:0005829,cytosol; GO:0009536,plastid; GO:0016831,carboxy-lyase activity; GO:0000287,magnesium ion binding; GO:0004737,pyruvate decarboxylase activity; GO:0030976,thiamine pyrophosphate binding; GO:0071456,cellular response to hypoxia; GO:0001666,response to hypoxia; GO:0003674,molecular_function; GO:0003824,catalytic activity; GO:0016829,lyase activity; GO:0016830,carbon-carbon lyase activity; …	PF02776.18:Thiamine pyrophosphate enzyme, N-terminal TPP binding domain	--	--	--	0.960713	0.855069
MS.gene001737	0	0.69	1.04	1.53	0.72	2.39	4.73	21.89	7.72	27.47	19.45	4.91	K00873 pyruvate kinase [EC:2.7.1.40] | (GenBank) pyruvate kinase family protein (A)	ko00010: Glycolysis / Gluconeogenesis; ko00230: Purine metabolism; ko00620: Pyruvate metabolism; ko01100: Metabolic pathways; ko01110: Biosynthesis of secondary metabolites; ko01200: Carbon metabolism; ko01230: Biosynthesis of amino acids; ko01240: Biosynthesis of cofactors	XP_013469353.1	KPYC1_ORYSI RecName: Full=Pyruvate kinase 1, cytosolic {ECO:0000305}; Short=OsPK1 {ECO:0000305}; EC=2.7.1.40 {ECO:0000305};	At3g52990	GO:0005829,cytosol; GO:0005524,ATP binding; GO:0016301,kinase activity; GO:0000287,magnesium ion binding; GO:0030955,potassium ion binding; GO:0004743,pyruvate kinase activity; GO:0000166,nucleotide binding; GO:0003674,molecular_function; GO:0005488,binding; GO:0008144,drug binding; GO:0017076,purine nucleotide binding; GO:0030554,adenyl nucleotide binding; GO:0032553,ribonucleotide binding; GO:0…	PF00224.21:Pyruvate kinase, barrel domain	--	--	--	0.842621	0.84361
MS.gene001700	199.33	668.94	376.14	89.35	359.98	466.7	119.23	210.92	32.14	25.83	27.68	29.33	--	--	XP_013469340.1	LCB3_ROBPS RecName: Full=Putative bark agglutinin LECRPA3; Flags: Precursor; Fragment;	At5g10530	GO:0030246,carbohydrate binding; GO:0046872,metal ion binding; GO:0003674,molecular_function; GO:0005488,binding; GO:0043167,ion binding; GO:0043169,cation binding	PF00139.19:Legume lectin domain	--	--	--	-0.825516	-0.76304
MS.gene000894	80.94	9.08	10.01	3.83	22.05	7.75	19.8	0.97	0	0.52	0	0	K02883 large subunit ribosomal protein L18e | (GenBank) 60S ribosomal protein L18-3 (A)	ko03010: Ribosome	XP_003626232.1	RL18_CICAR RecName: Full=60S ribosomal protein L18; Flags: Fragment;	At5g27850	GO:0005840,ribosome; GO:0003735,structural constituent of ribosome; GO:0006412,translation; GO:0003674,molecular_function; GO:0005198,structural molecule activity; GO:0008152,metabolic process; GO:0006518,peptide metabolic process; GO:0006807,nitrogen compound metabolic process; GO:0008150,biological_process; GO:0009058,biosynthetic process; GO:0009059,macromolecule biosynthetic process; GO:00099…	PF17135.4:Ribosomal protein 60S L18 and 50S L18e	--	--	--	-0.814317	-0.700994
MS.gene001686	2.12	0.64	1.35	5.73	0.56	0.21	9.01	13.72	5.65	7.62	6.16	5.81	K14491 two-component response regulator ARR-B family | (RefSeq) two-component response regulator ARR12 isoform X2 (A)	ko04075: Plant hormone signal transduction	XP_003591795.2	HHO1_ARATH RecName: Full=Transcription factor HHO1 {ECO:0000305}; AltName: Full=MYB-domain transcription factor HHO1 {ECO:0000305}; AltName: Full=Protein HRS1 HOMOLOG 1 {ECO:0000303|PubMed:25723764};	At1g68670	GO:0005634,nucleus; GO:0003677,DNA binding; GO:0003700,DNA-binding transcription factor activity; GO:0016036,cellular response to phosphate starvation; GO:0006355,regulation of transcription, DNA-templated; GO:0090548,response to nitrate starvation; GO:0003674,molecular_function; GO:0003676,nucleic acid binding; GO:0005488,binding; GO:0097159,organic cyclic compound binding; GO:1901363,heterocycl…	PF00249.31:Myb-like DNA-binding domain	GARP-G2-like	TF	GARP->GARP-G2-like	0.758767	0.785718
MS.gene00182	8.56	20.95	27.97	23.44	4.39	5.31	5.71	2.83	1.12	4.94	2.07	0	K03017 DNA-directed RNA polymerase II subunit RPB9 | (GenBank) DNA-directed RNA polymerase subunit (A)	ko03020: RNA polymerase	XP_003594777.1	RPB9A_ARATH RecName: Full=DNA-directed RNA polymerases II, IV and V subunit 9A;	At3g16980	GO:0005730,nucleolus; GO:0005665,RNA polymerase II, core complex; GO:0000419,RNA polymerase V complex; GO:0003899,DNA-directed 5'-3' RNA polymerase activity; GO:0003676,nucleic acid binding; GO:0008270,zinc ion binding; GO:0001193,maintenance of transcriptional fidelity during DNA-templated transcription elongation from RNA polymerase II promoter; GO:0006379,mRNA cleavage; GO:0006367,transcriptio…	PF02150.16:RNA polymerases M/15 Kd subunit	--	--	--	-0.823621	-0.621758
MS.gene001264	15.8	16.11	26.92	6.75	6.43	19.12	4.85	3.16	1.28	7.33	3.44	3.87	K00430 peroxidase [EC:1.11.1.7] | (GenBank) peroxidase family protein (A)	ko00940: Phenylpropanoid biosynthesis; ko01100: Metabolic pathways; ko01110: Biosynthesis of secondary metabolites	XP_013465463.1	PER61_ARATH RecName: Full=Probable peroxidase 61; Short=Atperox P61; EC=1.11.1.7; Flags: Precursor;	At5g24070	GO:0005576,extracellular region; GO:0009505,plant-type cell wall; GO:0009506,plasmodesma; GO:0020037,heme binding; GO:0046872,metal ion binding; GO:0004601,peroxidase activity; GO:0042744,hydrogen peroxide catabolic process; GO:0006979,response to oxidative stress; GO:0003674,molecular_function; GO:0005488,binding; GO:0046906,tetrapyrrole binding; GO:0048037,cofactor binding; GO:0097159,organic c…	PF00141.23:Peroxidase	--	--	--	-0.783503	-0.681664
MS.gene000553	823.6	333.08	487.46	278.87	121.23	182.07	474.01	221.63	535.53	24.05	42.07	11.79	--	--	XP_003627277.1	AB19A_PRUPE RecName: Full=Auxin-binding protein ABP19a; Flags: Precursor;	At1g72610	GO:0048046,apoplast; GO:0005618,cell wall; GO:0030145,manganese ion binding; GO:0009734,auxin-activated signaling pathway; GO:0003674,molecular_function; GO:0005488,binding; GO:0046872,metal ion binding; GO:0043167,ion binding; GO:0043169,cation binding; GO:0046914,transition metal ion binding; GO:0007165,signal transduction; GO:0007154,cell communication; GO:0008150,biological_process; GO:000971…	PF00190.22:Cupin	--	--	--	0.977616	0.911457
MS.gene000405	11.28	6.36	7.27	5.78	8.22	5.32	1.77	9.73	9.47	0.64	0.73	0.09	K08054 calnexin | (GenBank) Calnexin 2 (A)	ko04141: Protein processing in endoplasmic reticulum; ko04145: Phagosome	XP_003630450.1	CALX_SOYBN RecName: Full=Calnexin homolog; Flags: Precursor;	At5g61790	GO:0005789,endoplasmic reticulum membrane; GO:0016021,integral component of membrane; GO:0005509,calcium ion binding; GO:0030246,carbohydrate binding; GO:0051082,unfolded protein binding; GO:0030968,endoplasmic reticulum unfolded protein response; GO:0006457,protein folding; GO:0003674,molecular_function; GO:0005488,binding; GO:0046872,metal ion binding; GO:0043167,ion binding; GO:0043169,cation …	PF00262.18:Calreticulin family	--	--	--	0.977359	0.81294
MS.gene00211	5.43	2.76	1.63	13.19	17.39	3.62	0	0.16	0	0.71	2.08	0	K23260 scopoletin glucosyltransferase [EC:2.4.1.128] | (RefSeq) scopoletin glucosyltransferase-like (A)	ko00940: Phenylpropanoid biosynthesis; ko01110: Biosynthesis of secondary metabolites	XP_003594819.1	SGT1_SOLTU RecName: Full=Solanidine UDP-glucose glucosyltransferase 1 {ECO:0000303|PubMed:9076990}; EC=2.4.1.- {ECO:0000269|PubMed:9076990};	At2g36770	GO:0102202,soladodine glucosyltransferase activity; GO:0035251,UDP-glucosyltransferase activity; GO:0008202,steroid metabolic process; GO:0003674,molecular_function; GO:0003824,catalytic activity; GO:0016740,transferase activity; GO:0016757,transferase activity, transferring glycosyl groups; GO:0016758,transferase activity, transferring hexosyl groups; GO:0008194,UDP-glycosyltransferase activity;…	--	--	--	--	0.976763	0.858989
MS.gene49823	1.06	0.27	0.99	2.74	2.72	1.8	30.07	71.3	80.02	59.51	39.72	134.59	K23953 plant cysteine oxidase [EC:1.13.11.-] | (RefSeq) plant cysteine oxidase 2-like (A)	--	XP_004489672.1	PCO2_ARATH RecName: Full=Plant cysteine oxidase 2 {ECO:0000303|PubMed:24599061}; Short=AtPCO2 {ECO:0000303|PubMed:33207269}; EC=1.13.11.20 {ECO:0000269|PubMed:24599061, ECO:0000269|PubMed:29848548, ECO:0000269|PubMed:33207269}; AltName: Full=Hypoxia-responsive unknown protein 43 {ECO:0000303|PubMed:20097791};	At5g39890	GO:0005829,cytosol; GO:0005634,nucleus; GO:0017172,cysteine dioxygenase activity; GO:0046872,metal ion binding; GO:0071456,cellular response to hypoxia; GO:0070483,detection of hypoxia; GO:0018171,peptidyl-cysteine oxidation; GO:0001666,response to hypoxia; GO:0003674,molecular_function; GO:0003824,catalytic activity; GO:0016491,oxidoreductase activity; GO:0016701,oxidoreductase activity, acting …	PF07847.12:PCO_ADO	--	--	--	0.980585	0.888588
MS.gene030158	0.51	0.92	0.25	3.77	1.63	0.74	10.99	31.81	25.93	22.17	21.78	34.12	--	--	XP_013458352.1	--	--	--	--	--	--	--	0.969201	0.912102
MS.gene064146	1.14	1.03	0.6	4.3	1.37	0.28	21.07	76.43	44.35	47.1	86.63	84.33	--	--	ACD14089.1	--	--	--	--	--	--	--	0.966885	0.913651
MS.gene39593	0.91	0.2	0.19	4.72	5.58	0.83	51.57	353.39	264.54	451.49	282.55	400.59	--	--	AFK38978.1	MEE14_ARATH RecName: Full=CCG-binding protein 1; Short=AtCBP1 {ECO:0000303|PubMed:26462908}; AltName: Full=Protein MATERNAL EFFECT EMBRYO ARREST 14 {ECO:0000305};	At2g15890	GO:0009507,chloroplast; GO:0005829,cytosol; GO:0005634,nucleus; GO:0036033,mediator complex binding; GO:0071456,cellular response to hypoxia; GO:0050832,defense response to fungus; GO:0009793,embryo development ending in seed dormancy; GO:0010183,pollen tube guidance; GO:0003674,molecular_function; GO:0005488,binding; GO:0044877,protein-containing complex binding; GO:0001666,response to hypoxia; …	--	--	--	--	0.97425	0.911457
MS.gene49899	0	0	0.84	6.01	0.48	0	29.17	80.31	165.99	94.02	50.05	122.24	--	--	XP_013447677.1	--	At3g29970	GO:0016021,integral component of membrane; GO:0005575,cellular_component; GO:0016020,membrane; GO:0031224,intrinsic component of membrane; GO:0044425,membrane part	PF06522.11:NADH-ubiquinone reductase complex 1 MLRQ subunit	--	--	--	0.953993	0.880762
MS.gene83562	0.65	0.97	0.35	2.51	1.42	1.17	5.26	39.84	35.02	40.8	29.88	46.75	--	--	XP_003597954.1	--	At5g11090	--	--	--	--	--	0.97663	0.882876
MS.gene89097	36.64	44.56	35.45	90.71	40.6	37.33	140.99	225.83	388.72	402.44	278.61	421.69	--	--	XP_003597790.2	FBK30_ARATH RecName: Full=F-box/kelch-repeat protein At1g80440;	At1g80440	GO:0005829,cytosol; GO:0019005,SCF ubiquitin ligase complex; GO:0080037,negative regulation of cytokinin-activated signaling pathway; GO:2000762,regulation of phenylpropanoid metabolic process; GO:0007165,signal transduction; GO:0007154,cell communication; GO:0008150,biological_process; GO:0009719,response to endogenous stimulus; GO:0009725,response to hormone; GO:0009735,response to cytokinin; G…	PF01344.25:Kelch motif	--	--	--	0.968894	0.90603
novel.4786	0	0	0	1.18	0.62	0.6	5.38	13.45	9.04	20.63	10.44	11.09	--	--	XP_013462472.1	--	--	--	PF12609.8:Wound-induced protein	--	--	--	0.961821	0.933437
MS.gene065228	3.99	3.58	4.11	3.07	3.75	3.89	1.95	0.69	0.55	0.37	0.34	0.1	K18823 soyasaponin III rhamnosyltransferase [EC:2.4.1.273] | (RefSeq) soyasaponin III rhamnosyltransferase (A)	--	XP_013446076.1	U91A1_ARATH RecName: Full=UDP-glycosyltransferase 91A1; EC=2.4.1.-;	At2g22590	GO:0043231,intracellular membrane-bounded organelle; GO:0008194,UDP-glycosyltransferase activity; GO:0003674,molecular_function; GO:0003824,catalytic activity; GO:0016740,transferase activity; GO:0016757,transferase activity, transferring glycosyl groups; GO:0005622,intracellular; GO:0005575,cellular_component; GO:0005623,cell; GO:0043226,organelle; GO:0043227,membrane-bounded organelle; GO:00432…	PF00201.18:UDP-glucoronosyl and UDP-glucosyl transferase	--	--	--	-0.986393	-0.894158
MS.gene44709	1.54	0.46	0	17.11	3.39	0	26.66	95.72	103.93	171.96	76.89	412.42	--	--	XP_013447677.1	--	At3g29970	GO:0016021,integral component of membrane; GO:0005575,cellular_component; GO:0016020,membrane; GO:0031224,intrinsic component of membrane; GO:0044425,membrane part	PF06522.11:NADH-ubiquinone reductase complex 1 MLRQ subunit	--	--	--	0.952094	0.904572
MS.gene52563	3.15	3.53	2.85	5.96	5.5	3.99	15.94	23.78	35.53	47.92	43.46	99.66	K04079 molecular chaperone HtpG | (RefSeq) F-box/kelch-repeat protein At3g06240-like isoform X1 (A)	ko04141: Protein processing in endoplasmic reticulum; ko04626: Plant-pathogen interaction	XP_003614321.1	CPR1_ARATH RecName: Full=F-box protein CPR1; AltName: Full=Protein CONSTITUTIVE EXPRESSER OF PR GENES 1; AltName: Full=Protein CONSTITUTIVE EXPRESSER OF PR GENES 30 {ECO:0000303|PubMed:19682297};	At4g12560	GO:0005737,cytoplasm; GO:0005634,nucleus; GO:0031348,negative regulation of defense response; GO:0042177,negative regulation of protein catabolic process; GO:0009626,plant-type hypersensitive response; GO:0016567,protein ubiquitination; GO:0006952,defense response; GO:0006950,response to stress; GO:0008150,biological_process; GO:0031347,regulation of defense response; GO:0048519,negative regulati…	PF12937.7:F-box-like	--	--	--	0.991735	0.916841
MS.gene70225	0	0	0.06	0.37	0	0.06	3.39	30.31	27.2	49.84	35.05	115.76	--	--	XP_003630258.2	--	CE29003	GO:0031071,cysteine desulfurase activity; GO:0003674,molecular_function; GO:0003824,catalytic activity; GO:0016783,sulfurtransferase activity; GO:0016740,transferase activity; GO:0016782,transferase activity, transferring sulfur-containing groups	PF00266.19:Aminotransferase class-V	--	--	--	0.988624	0.886098
novel.6782	0.53	0	0	1.67	0	0	3.88	42.31	18.26	33.65	14.52	37.98	--	--	XP_003601452.1	--	--	--	--	--	--	--	0.961682	0.880017
MS.gene058814	0.64	0.57	0.52	2.01	1.5	1.45	4.06	3.77	7.65	15.93	9.33	26.35	K09286 EREBP-like factor | (RefSeq) ethylene-responsive transcription factor ERF105-like (A)	--	XP_013468688.1	ERF96_ARATH RecName: Full=Ethylene-responsive transcription factor ERF096;	At5g43410	GO:0005634,nucleus; GO:0003700,DNA-binding transcription factor activity; GO:0043565,sequence-specific DNA binding; GO:0009873,ethylene-activated signaling pathway; GO:0009789,positive regulation of abscisic acid-activated signaling pathway; GO:0010186,positive regulation of cellular defense response; GO:0045893,positive regulation of transcription, DNA-templated; GO:0090332,stomatal closure; GO:…	PF00847.20:AP2 domain	AP2/ERF-ERF	TF	AP2/ERF->AP2/ERF-ERF	0.954279	0.900009
MS.gene061226	0.14	0.63	0.58	1.78	1.06	1.15	1.93	6.92	5.27	12.56	11.36	77.98	K09422 transcription factor MYB, plant | (GenBank) myb transcription factor (A)	--	XP_013458334.1	MY108_ARATH RecName: Full=Transcription factor MYB108; AltName: Full=Myb-related protein 108; Short=AtMYB108; AltName: Full=Protein BOTRYTIS-SUSCEPTIBLE 1;	At3g06490	GO:0005634,nucleus; GO:0003700,DNA-binding transcription factor activity; GO:0043565,sequence-specific DNA binding; GO:0000976,transcription regulatory region sequence-specific DNA binding; GO:0006952,defense response; GO:0120195,NA; GO:0006355,regulation of transcription, DNA-templated; GO:0009620,response to fungus; GO:0140110,transcription regulator activity; GO:0003674,molecular_function; GO:…	PF00249.31:Myb-like DNA-binding domain	MYB	TF	MYB->MYB	0.924272	0.837465
MS.gene003384	15.59	20.16	14.71	41.15	18.23	19.01	52.14	135.57	150.88	335.2	176.24	438.48	K20628 expansin | (RefSeq) expansin-B3-like (A)	--	ACJ84296.1	EXLA2_ARATH RecName: Full=Expansin-like A2; Short=At-EXPL2; Short=AtEXLA2; Short=AtEXPL2; AltName: Full=Ath-ExpBeta-2.2; Flags: Precursor;	At4g38400	GO:0005576,extracellular region; GO:0009505,plant-type cell wall; GO:0009506,plasmodesma; GO:0019953,sexual reproduction; GO:0000003,reproduction; GO:0008150,biological_process; GO:0022414,reproductive process; GO:0044703,multi-organism reproductive process; GO:0051704,multi-organism process; GO:0005575,cellular_component; GO:0005618,cell wall; GO:0005623,cell; GO:0030312,external encapsulating s…	PF01357.21:Pollen allergen	--	--	--	0.975522	0.918522
MS.gene007615	0.43	0.1	1.59	0.39	0.41	1.08	12.82	51.64	29.67	76.37	41.88	118.08	--	--	XP_013450070.1	--	At3g10040	GO:0003677,DNA binding; GO:0003674,molecular_function; GO:0003676,nucleic acid binding; GO:0005488,binding; GO:0097159,organic cyclic compound binding; GO:1901363,heterocyclic compound binding	PF13837.6:Myb/SANT-like DNA-binding domain	Trihelix	TF	Trihelix	0.981148	0.89761
MS.gene008456	4.97	8.03	5.2	12.52	14.03	11.57	31.12	76.37	112.56	148.92	115.59	96.66	K00799 glutathione S-transferase [EC:2.5.1.18] | (GenBank) glutathione S-transferase, amino-terminal domain protein (A)	ko00480: Glutathione metabolism; ko01100: Metabolic pathways	XP_013460468.1	GSTXA_TOBAC RecName: Full=Probable glutathione S-transferase parA; EC=2.5.1.18; AltName: Full=Auxin-regulated protein parA; AltName: Full=STR246C protein;	At1g17180	GO:0005737,cytoplasm; GO:0004364,glutathione transferase activity; GO:0009734,auxin-activated signaling pathway; GO:0006749,glutathione metabolic process; GO:0003674,molecular_function; GO:0003824,catalytic activity; GO:0016740,transferase activity; GO:0016765,transferase activity, transferring alkyl or aryl (other than methyl) groups; GO:0007165,signal transduction; GO:0007154,cell communication…	PF02798.20:Glutathione S-transferase, N-terminal domain	--	--	--	0.962362	0.899399
MS.gene012411	2.35	1.54	1.15	6.19	3.24	0.57	15.3	35.08	64.28	44.35	26.3	52.59	K08235 xyloglucan:xyloglucosyl transferase [EC:2.4.1.207] | (GenBank) xyloglucan endotransglucosylase/hydrolase family protein (A)	--	XP_003610153.1	XTH23_ARATH RecName: Full=Probable xyloglucan endotransglucosylase/hydrolase protein 23; Short=At-XTH23; Short=XTH-23; EC=2.4.1.207; Flags: Precursor;	At4g25810	GO:0048046,apoplast; GO:0005618,cell wall; GO:0005794,Golgi apparatus; GO:0004553,hydrolase activity, hydrolyzing O-glycosyl compounds; GO:0016762,xyloglucan:xyloglucosyl transferase activity; GO:0042546,cell wall biogenesis; GO:0071555,cell wall organization; GO:0010411,xyloglucan metabolic process; GO:0003674,molecular_function; GO:0003824,catalytic activity; GO:0016787,hydrolase activity; GO:0…	PF00722.21:Glycosyl hydrolases family 16	--	--	--	0.951301	0.873098

## Sheet: yellow module
Supplemental table S5. Top 30 hub genes in the yellow module
gene_id	CK1	CK2	CK3	MeJA1	MeJA2	MeJA3	NaCl1	NaCl2	NaCl3	MeJA+NaCl1	MeJA+NaCl2	MeJA+NaCl3	KEGG	KEGG pathway	NR	Swissprot	KOG	GO	Pfam	TF-Family	TF-Category	TF-Classification	MM	GS
MS.gene005674	34.71	24.31	39.95	12.14	19.81	25.31	11.38	9.64	4.8	15.89	17.89	23	K10767 mRNA N6-methyladenine demethylase [EC:1.14.11.53] | (GenBank) 2OG-Fe(II) oxygenase family oxidoreductase (A)	--	XP_013469250.1	AK10B_ARATH RecName: Full=RNA demethylase ALKBH10B {ECO:0000305}; EC=1.14.11.- {ECO:0000269|PubMed:29180595}; AltName: Full=Alkylated DNA repair protein alkB homolog 10B {ECO:0000305}; AltName: Full=Alpha-ketoglutarate-dependent dioxygenase alkB homolog 10B {ECO:0000305};	At4g02940	GO:0032451,demethylase activity; GO:0051213,dioxygenase activity; GO:0046872,metal ion binding; GO:0003729,mRNA binding; GO:1990931,RNA N6-methyladenosine dioxygenase activity; GO:0006402,mRNA catabolic process; GO:0080167,response to karrikin; GO:0010228,vegetative to reproductive phase transition of meristem; GO:0003674,molecular_function; GO:0003824,catalytic activity; GO:0016491,oxidoreductas…	PF03171.20:2OG-Fe(II) oxygenase superfamily	--	--	--	0.951488	0.818014
MS.gene00158	1720.14	1599.32	975.64	862.85	1486.55	1685.45	608.38	620.11	486.92	325.45	539.17	127.98	K01648 ATP citrate (pro-S)-lyase [EC:2.3.3.8] | (GenBank) ATP:citrate lyase (A)	ko00020: Citrate cycle (TCA cycle); ko01100: Metabolic pathways; ko01110: Biosynthesis of secondary metabolites	XP_003594738.1	ACLB1_ARATH RecName: Full=ATP-citrate synthase beta chain protein 1; Short=ATP-citrate synthase B-1; EC=2.3.3.8; AltName: Full=ATP-citrate lyase B-1; AltName: Full=Citrate cleavage enzyme B-1;	At3g06650	GO:0009346,citrate lyase complex; GO:0005829,cytosol; GO:0005524,ATP binding; GO:0003878,ATP citrate synthase activity; GO:0046872,metal ion binding; GO:0006085,acetyl-CoA biosynthetic process; GO:0006633,fatty acid biosynthetic process; GO:0000166,nucleotide binding; GO:0003674,molecular_function; GO:0005488,binding; GO:0008144,drug binding; GO:0017076,purine nucleotide binding; GO:0030554,adeny…	PF00285.21:Citrate synthase, C-terminal domain	--	--	--	0.878936	0.796623
MS.gene012062	0	1.53	0.93	6.62	3.73	6.18	6.09	14.4	24.95	14.4	36.58	86.11	K15115 solute carrier family 25 (mitochondrial folate transporter), member 32 | (GenBank) carrier protein (A)	--	XP_003629381.1	FOLT1_ARATH RecName: Full=Folate transporter 1, chloroplastic; Short=AtFOLT1;	At5g66380	GO:0009507,chloroplast; GO:0009941,chloroplast envelope; GO:0031969,chloroplast membrane; GO:0016021,integral component of membrane; GO:0015230,FAD transmembrane transporter activity; GO:0008517,folic acid transmembrane transporter activity; GO:0003674,molecular_function; GO:0005215,transporter activity; GO:0022857,transmembrane transporter activity; GO:0008509,anion transmembrane transporter act…	PF00153.27:Mitochondrial carrier protein	--	--	--	-0.940338	-0.736548
MS.gene000176	10.36	26.45	4.9	27.47	13.35	18.35	42.69	32.2	44.94	109.89	66.14	365.13	--	--	XP_013464148.1	--	At2g31940	GO:0016021,integral component of membrane; GO:0005575,cellular_component; GO:0016020,membrane; GO:0031224,intrinsic component of membrane; GO:0044425,membrane part	--	--	--	--	-0.881755	-0.710054
MS.gene004558	14.64	11.17	16.53	7.71	24.18	10.25	6.91	7.33	5.57	1.04	2.53	0.27	K05665 ATP-binding cassette, subfamily C (CFTR/MRP), member 1 [EC:7.6.2.3] | (RefSeq) ABC transporter C family member 14-like (A)	ko02010: ABC transporters	XP_013463245.1	AB14C_ARATH RecName: Full=ABC transporter C family member 14; Short=ABC transporter ABCC.14; Short=AtABCC14; EC=7.6.2.2; AltName: Full=ATP-energized glutathione S-conjugate pump 10; AltName: Full=Glutathione S-conjugate-transporting ATPase 10; AltName: Full=Multidrug resistance-associated protein 10;	At3g62700	GO:0005829,cytosol; GO:0005794,Golgi apparatus; GO:0016021,integral component of membrane; GO:0016020,membrane; GO:0000325,plant-type vacuole; GO:0005774,vacuolar membrane; GO:0005773,vacuole; GO:0008559,xenobiotic transmembrane transporting ATPase activity; GO:0005524,ATP binding; GO:0042626,ATPase activity, coupled to transmembrane movement of substances; GO:0055085,transmembrane transport; GO:…	PF00664.23:ABC transporter transmembrane region	--	--	--	0.813131	0.718649
MS.gene000047	0.29	0.65	1.18	0.52	1.22	0.92	3.95	4.98	4.98	2.12	2.55	22.87	--	--	XP_003599116.1	U496D_ORYSJ RecName: Full=UPF0496 protein 4;	At1g01550	GO:0016021,integral component of membrane; GO:0005575,cellular_component; GO:0016020,membrane; GO:0031224,intrinsic component of membrane; GO:0044425,membrane part	PF05633.11:Protein BYPASS1-related	--	--	--	-0.841391	-0.772997
MS.gene007290	304.12	34.23	82.27	33.39	329.76	299.09	23.77	27.84	18.86	13.65	22.05	0	K01623 fructose-bisphosphate aldolase, class I [EC:4.1.2.13] | (RefSeq) fructose-bisphosphate aldolase, cytoplasmic isozyme-like (A)	ko00010: Glycolysis / Gluconeogenesis; ko00030: Pentose phosphate pathway; ko00051: Fructose and mannose metabolism; ko00710: Carbon fixation in photosynthetic organisms; ko01100: Metabolic pathways; ko01110: Biosynthesis of secondary metabolites; ko01200: Carbon metabolism; ko01230: Biosynthesis of amino acids	XP_012569516.1	ALFC6_ARATH RecName: Full=Fructose-bisphosphate aldolase 6, cytosolic {ECO:0000305}; Short=AtFBA6 {ECO:0000303|PubMed:22561114}; EC=4.1.2.13 {ECO:0000269|PubMed:21782461}; AltName: Full=Cytosolic aldolase 2 {ECO:0000303|PubMed:21782461}; Short=cAld2 {ECO:0000303|PubMed:21782461};	At2g36460	GO:0005829,cytosol; GO:0005783,endoplasmic reticulum; GO:0005739,mitochondrion; GO:0005634,nucleus; GO:0005886,plasma membrane; GO:0009506,plasmodesma; GO:0005507,copper ion binding; GO:0004332,fructose-bisphosphate aldolase activity; GO:0003729,mRNA binding; GO:0071456,cellular response to hypoxia; GO:0030388,fructose 1,6-bisphosphate metabolic process; GO:0006094,gluconeogenesis; GO:0006096,gly…	PF00274.19:Fructose-bisphosphate aldolase class-I	--	--	--	0.808837	0.702996
MS.gene008306	1.76	2.04	1.1	2.88	4.67	4.7	7.68	11.07	6.63	7.07	6.03	24.56	K10260 F-box and WD-40 domain protein 7 | (RefSeq) WD40 repeat protein (A)	ko04120: Ubiquitin mediated proteolysis	XP_003600684.1	PUB21_ARATH RecName: Full=U-box domain-containing protein 21; EC=2.3.2.27; AltName: Full=Plant U-box protein 21; AltName: Full=RING-type E3 ubiquitin transferase PUB21 {ECO:0000305};	At5g37490	GO:0004842,ubiquitin-protein transferase activity; GO:0010200,response to chitin; GO:0003674,molecular_function; GO:0003824,catalytic activity; GO:0016740,transferase activity; GO:0019787,ubiquitin-like protein transferase activity; GO:0140096,catalytic activity, acting on a protein; GO:0008150,biological_process; GO:0042493,response to drug; GO:0010033,response to organic substance; GO:0010243,r…	PF04564.15:U-box domain	--	--	--	-0.914834	-0.752446
MS.gene006644	21.45	18.89	8.14	0.88	9.9	7.39	2.47	2.42	1.61	0.69	2.98	0	K16040 trans-resveratrol di-O-methyltransferase [EC:2.1.1.240] | (RefSeq) trans-resveratrol di-O-methyltransferase (A)	ko00945: Stilbenoid, diarylheptanoid and gingerol biosynthesis	XP_003607523.2	OMT3_HUMLU RecName: Full=Probable O-methyltransferase 3 {ECO:0000303|PubMed:18223037}; Short=HlOMT3 {ECO:0000303|PubMed:18223037}; EC=2.1.1.- {ECO:0000305};	At4g35150	GO:0008171,O-methyltransferase activity; GO:0046983,protein dimerization activity; GO:0032259,methylation; GO:0003674,molecular_function; GO:0003824,catalytic activity; GO:0008168,methyltransferase activity; GO:0016740,transferase activity; GO:0016741,transferase activity, transferring one-carbon groups; GO:0005515,protein binding; GO:0005488,binding; GO:0008152,metabolic process; GO:0008150,biol…	PF00891.18:O-methyltransferase domain	--	--	--	0.930753	0.683567
MS.gene013482	0.65	2.74	1.6	6.48	1.64	0.99	10.67	6.74	8.78	8.54	5.6	10.28	--	--	XP_003602409.1	HIP9_ARATH RecName: Full=Heavy metal-associated isoprenylated plant protein 9 {ECO:0000303|PubMed:21072340, ECO:0000303|PubMed:23368984}; Short=AtHIP09 {ECO:0000303|PubMed:21072340, ECO:0000303|PubMed:23368984}; Flags: Precursor;	At5g24580	GO:0046872,metal ion binding; GO:0003674,molecular_function; GO:0005488,binding; GO:0043167,ion binding; GO:0043169,cation binding	PF00403.26:Heavy-metal-associated domain	--	--	--	-0.856038	-0.822817
MS.gene005488	7.77	11.63	1.55	7.77	1.46	2.51	17.23	22.12	8.44	34.96	40.35	137.43	K09422 transcription factor MYB, plant | (GenBank) myb transcription factor (A)	--	XP_003591357.1	MYB2_ORYSJ RecName: Full=Transcription factor MYB2 {ECO:0000305}; AltName: Full=Myb-related protein 2 {ECO:0000305}; Short=OsMYB2 {ECO:0000303|PubMed:22301384};	At1g48000	GO:0005634,nucleus; GO:0003700,DNA-binding transcription factor activity; GO:0043565,sequence-specific DNA binding; GO:1901002,positive regulation of response to salt stress; GO:1902584,positive regulation of response to water deprivation; GO:0045893,positive regulation of transcription, DNA-templated; GO:0006355,regulation of transcription, DNA-templated; GO:0009409,response to cold; GO:0140110,…	PF00249.31:Myb-like DNA-binding domain	MYB	TF	MYB->MYB	-0.73751	-0.747733
MS.gene010627	1.07	6.25	3.06	64.08	4.03	2.92	38.78	6.57	21.81	97.44	60.92	198.22	K23051 NAD(P)H-quinone oxidoreductase subunit T, chloroplastic [EC:7.1.1.-] | (RefSeq) NAD(P)H-quinone oxidoreductase subunit T, chloroplastic (A)	--	XP_003612179.1	DNJ11_ARATH RecName: Full=Chaperone protein dnaJ 11, chloroplastic; Short=AtDjC11; Short=AtJ11; Flags: Precursor;	At4g36040	GO:0009507,chloroplast; GO:0009570,chloroplast stroma; GO:0005634,nucleus; GO:0009536,plastid; GO:0005622,intracellular; GO:0005575,cellular_component; GO:0005623,cell; GO:0005737,cytoplasm; GO:0043231,intracellular membrane-bounded organelle; GO:0043226,organelle; GO:0043227,membrane-bounded organelle; GO:0043229,intracellular organelle; GO:0044424,intracellular part; GO:0044444,cytoplasmic part…	PF00226.31:DnaJ domain	--	--	--	-0.842077	-0.629738
MS.gene042848	9.58	6.69	7.34	3.83	5.58	5.12	2.08	1.66	1.46	1.04	1.75	0	K13415 protein brassinosteroid insensitive 1 [EC:2.7.10.1 2.7.11.1] | (RefSeq) systemin receptor SR160 (A)	ko04075: Plant hormone signal transduction	XP_003619794.1	PXC1_ARATH RecName: Full=Leucine-rich repeat receptor-like protein kinase PXC1 {ECO:0000305}; AltName: Full=Protein PXY/TDR-CORRELATED 1 {ECO:0000303|PubMed:23815750}; Flags: Precursor;	At2g36570	GO:0016021,integral component of membrane; GO:0005886,plasma membrane; GO:0005524,ATP binding; GO:0004672,protein kinase activity; GO:0009834,plant-type secondary cell wall biogenesis; GO:0000166,nucleotide binding; GO:0003674,molecular_function; GO:0005488,binding; GO:0008144,drug binding; GO:0017076,purine nucleotide binding; GO:0030554,adenyl nucleotide binding; GO:0032553,ribonucleotide bindi…	PF07714.17:Protein tyrosine kinase	--	--	--	0.96063	0.848604
MS.gene000944	0.42	1.49	0.34	2.86	4.43	10.2	6.77	5.03	11.28	10.29	8.09	46.13	K07213 copper chaperone | (RefSeq) copper chaperone homolog CCH (A)	--	XP_013446985.1	HIP7_ARATH RecName: Full=Heavy metal-associated isoprenylated plant protein 7 {ECO:0000303|PubMed:21072340, ECO:0000303|PubMed:23368984}; Short=AtHIP07 {ECO:0000303|PubMed:21072340, ECO:0000303|PubMed:23368984}; AltName: Full=Farnesylated protein 3 {ECO:0000303|PubMed:8837031}; Short=AtFP3 {ECO:0000303|PubMed:8837031}; Flags: Precursor;	At5g63530	GO:0005886,plasma membrane; GO:0046914,transition metal ion binding; GO:0046916,cellular transition metal ion homeostasis; GO:0003674,molecular_function; GO:0005488,binding; GO:0046872,metal ion binding; GO:0043167,ion binding; GO:0043169,cation binding; GO:0006873,cellular ion homeostasis; GO:0006875,cellular metal ion homeostasis; GO:0008150,biological_process; GO:0009987,cellular process; GO:0…	PF00403.26:Heavy-metal-associated domain	--	--	--	-0.894647	-0.620027
MS.gene00300	2.29	2.14	8.32	0.78	6.58	2.95	1.07	0.21	0.22	0.16	0.26	0.04	K05665 ATP-binding cassette, subfamily C (CFTR/MRP), member 1 [EC:7.6.2.3] | (RefSeq) ABC transporter C family member 14-like (A)	ko02010: ABC transporters	XP_013463245.1	AB14C_ARATH RecName: Full=ABC transporter C family member 14; Short=ABC transporter ABCC.14; Short=AtABCC14; EC=7.6.2.2; AltName: Full=ATP-energized glutathione S-conjugate pump 10; AltName: Full=Glutathione S-conjugate-transporting ATPase 10; AltName: Full=Multidrug resistance-associated protein 10;	At3g62700	GO:0005829,cytosol; GO:0005794,Golgi apparatus; GO:0016021,integral component of membrane; GO:0016020,membrane; GO:0000325,plant-type vacuole; GO:0005774,vacuolar membrane; GO:0005773,vacuole; GO:0008559,xenobiotic transmembrane transporting ATPase activity; GO:0005524,ATP binding; GO:0042626,ATPase activity, coupled to transmembrane movement of substances; GO:0055085,transmembrane transport; GO:…	PF00664.23:ABC transporter transmembrane region	--	--	--	0.803956	0.796595
MS.gene01137	7.41	28.82	37.1	6.83	79.46	30.66	18.77	3.02	5	4.46	4.37	0.41	K18823 soyasaponin III rhamnosyltransferase [EC:2.4.1.273] | (RefSeq) soyasaponin III rhamnosyltransferase-like (A)	--	XP_003593143.1	SGT3_SOYBN RecName: Full=Soyasaponin III rhamnosyltransferase; EC=2.4.1.273 {ECO:0000269|PubMed:20350545}; AltName: Full=Soyasaponin glycosyltransferase 3; AltName: Full=UDP-rhamnose:soyasaponin III-rhamnosyltransferase;	At2g22590	GO:0043231,intracellular membrane-bounded organelle; GO:0102241,soyasaponin III rhamnosyltransferase activity; GO:0008194,UDP-glycosyltransferase activity; GO:0003674,molecular_function; GO:0003824,catalytic activity; GO:0016740,transferase activity; GO:0016757,transferase activity, transferring glycosyl groups; GO:0016758,transferase activity, transferring hexosyl groups; GO:0005622,intracellula…	PF00201.18:UDP-glucoronosyl and UDP-glucosyl transferase	--	--	--	0.734076	0.701915
MS.gene021916	2.63	2.69	1.07	11.47	5.12	4.69	8.16	37.47	26.23	41.91	47.97	253.28	K13264 isoflavone 7-O-glucoside-6''-O-malonyltransferase [EC:2.3.1.115] | (RefSeq) phenolic glucoside malonyltransferase 1-like (A)	ko00943: Isoflavonoid biosynthesis; ko00944: Flavone and flavonol biosynthesis	XP_003621460.2	PMAT1_ARATH RecName: Full=Phenolic glucoside malonyltransferase 1; EC=2.3.1.-;	At5g39050	GO:0005829,cytosol; GO:0050736,O-malonyltransferase activity; GO:0009636,response to toxic substance; GO:0003674,molecular_function; GO:0003824,catalytic activity; GO:0008374,O-acyltransferase activity; GO:0016420,malonyltransferase activity; GO:0016740,transferase activity; GO:0016746,transferase activity, transferring acyl groups; GO:0016747,transferase activity, transferring acyl groups other …	PF02458.15:Transferase family	--	--	--	-0.933384	-0.769858
MS.gene002989	0	1.1	1	2.53	1.96	1.33	2.63	6.66	7.02	2.15	3.89	14.66	K20716 mitogen-activated protein kinase kinase kinase 17/18 | (GenBank) MAP kinase kinase kinase (A)	ko04016: MAPK signaling pathway - plant	XP_013462867.1	M3K18_ARATH RecName: Full=Mitogen-activated protein kinase kinase kinase 18 {ECO:0000303|PubMed:26443375}; EC=2.7.11.25 {ECO:0000255|PROSITE-ProRule:PRU00159, ECO:0000269|PubMed:25680457, ECO:0000269|PubMed:26443375};	At1g05100	GO:0005634,nucleus; GO:0005524,ATP binding; GO:0004709,MAP kinase kinase kinase activity; GO:0004672,protein kinase activity; GO:0019901,protein kinase binding; GO:0106310,NA; GO:0004674,protein serine/threonine kinase activity; GO:0106311,NA; GO:0009738,abscisic acid-activated signaling pathway; GO:1902457,negative regulation of stomatal opening; GO:0009789,positive regulation of abscisic acid-a…	PF00069.25:Protein kinase domain	--	--	--	-0.918488	-0.71094
MS.gene011637	6.27	3.62	4.83	1.45	7	10.35	1.23	1.22	0.86	0.79	5.16	0.1	K14500 BR-signaling kinase [EC:2.7.11.1] | (GenBank) LRR receptor-like kinase (A)	ko04075: Plant hormone signal transduction	XP_003608643.2	BSK2_ARATH RecName: Full=Serine/threonine-protein kinase BSK2 {ECO:0000305}; EC=2.7.11.1 {ECO:0000305}; AltName: Full=Brassinosteroid-signaling kinase 2 {ECO:0000303|PubMed:18653891};	At5g46570	GO:0005886,plasma membrane; GO:0005524,ATP binding; GO:0106310,NA; GO:0106311,NA; GO:0009742,brassinosteroid mediated signaling pathway; GO:0000166,nucleotide binding; GO:0003674,molecular_function; GO:0005488,binding; GO:0008144,drug binding; GO:0017076,purine nucleotide binding; GO:0030554,adenyl nucleotide binding; GO:0032553,ribonucleotide binding; GO:0032555,purine ribonucleotide binding; GO…	PF07714.17:Protein tyrosine kinase	--	--	--	0.782721	0.713877
MS.gene20583	3.13	5.92	3.16	7.04	5.81	3.97	16.84	23.72	21.94	29.48	28.72	79.05	K14638 solute carrier family 15 (peptide/histidine transporter), member 3/4 | (RefSeq) protein NRT1/ PTR FAMILY 5.8-like (A)	--	XP_003618370.2	PTR31_ARATH RecName: Full=Protein NRT1/ PTR FAMILY 5.9; Short=AtNPF5.9;	At3g01350	GO:0016021,integral component of membrane; GO:0022857,transmembrane transporter activity; GO:0003674,molecular_function; GO:0005215,transporter activity; GO:0005575,cellular_component; GO:0016020,membrane; GO:0031224,intrinsic component of membrane; GO:0044425,membrane part	PF00854.21:POT family	--	--	--	-0.913551	-0.881453
MS.gene006227	20.45	30.98	20.11	21.84	36.39	46.77	78.14	53.1	104.07	75.93	37.32	246.71	K11883 RNA-binding protein NOB1 | (RefSeq) RNA-binding protein NOB1 isoform X1 (A)	ko03008: Ribosome biogenesis in eukaryotes	XP_003592192.1	HIP39_ARATH RecName: Full=Heavy metal-associated isoprenylated plant protein 39 {ECO:0000303|PubMed:21072340, ECO:0000303|PubMed:23368984}; Short=AtHIP39 {ECO:0000303|PubMed:21072340, ECO:0000303|PubMed:23368984}; Flags: Precursor;	At1g01490	GO:0046872,metal ion binding; GO:0003674,molecular_function; GO:0005488,binding; GO:0043167,ion binding; GO:0043169,cation binding	PF00403.26:Heavy-metal-associated domain	--	--	--	-0.834268	-0.722447
MS.gene72386	13.22	20.01	10.01	35.38	17.82	18.18	35.05	64.87	65.61	97.14	58.37	226.06	K01177 beta-amylase [EC:3.2.1.2] | (GenBank) beta-amylase (A)	ko00500: Starch and sucrose metabolism; ko01100: Metabolic pathways; ko01110: Biosynthesis of secondary metabolites	XP_013457558.1	BAM3_ARATH RecName: Full=Beta-amylase 3, chloroplastic; EC=3.2.1.2; AltName: Full=1,4-alpha-D-glucan maltohydrolase; AltName: Full=Beta-amylase 8; AltName: Full=Chloroplast beta-amylase; Short=CT-BMY; Flags: Precursor;	At4g17090	GO:0009570,chloroplast stroma; GO:0005829,cytosol; GO:0102229,amylopectin maltohydrolase activity; GO:0016161,beta-amylase activity; GO:0000024,maltose biosynthetic process; GO:0009409,response to cold; GO:0005983,starch catabolic process; GO:0003674,molecular_function; GO:0003824,catalytic activity; GO:0004553,hydrolase activity, hydrolyzing O-glycosyl compounds; GO:0016787,hydrolase activity; G…	PF01373.17:Glycosyl hydrolase family 14	--	--	--	-0.941812	-0.796822
MS.gene041920	0.88	1.19	0.72	35.47	22.59	14.12	11.39	45.27	37.78	96.55	57.31	204.75	K13260 isoflavone/4'-methoxyisoflavone 2'-hydroxylase [EC:1.14.14.90 1.14.14.89] | (GenBank) cytochrome P450 family protein (A)	ko00943: Isoflavonoid biosynthesis; ko01100: Metabolic pathways; ko01110: Biosynthesis of secondary metabolites	XP_013457479.1	C81E8_MEDTR RecName: Full=Cytochrome P450 81E8 {ECO:0000303|PubMed:14617078}; EC=1.14.13.- {ECO:0000305};	At4g37330	GO:0016021,integral component of membrane; GO:0020037,heme binding; GO:0005506,iron ion binding; GO:0004497,monooxygenase activity; GO:0016705,oxidoreductase activity, acting on paired donors, with incorporation or reduction of molecular oxygen; GO:0003674,molecular_function; GO:0005488,binding; GO:0046906,tetrapyrrole binding; GO:0048037,cofactor binding; GO:0097159,organic cyclic compound bindi…	PF00067.22:Cytochrome P450	--	--	--	-0.930737	-0.633583
MS.gene006242	17.41	25.62	20.15	104.6	27.99	7.91	47.54	123.19	123	139.74	88.8	89.08	--	--	AFK38248.1	--	At4g25670	--	--	--	--	--	-0.756301	-0.746252
MS.gene006857	139.92	119.46	175.28	53.64	19.97	53.71	24.68	21.87	40.65	34.77	18.27	3.68	K12622 U6 snRNA-associated Sm-like protein LSm3 | (RefSeq) sm-like protein LSM3B (A)	ko03018: RNA degradation; ko03040: Spliceosome	ACJ86068.1	LSM3A_ARATH RecName: Full=Sm-like protein LSM3A {ECO:0000305}; Short=AtLSM3A {ECO:0000303|PubMed:23620288}; AltName: Full=U6 snRNA-associated Sm-like protein LSM3A {ECO:0000305};	At1g21190	GO:0071013,catalytic step 2 spliceosome; GO:1990726,Lsm1-7-Pat1 complex; GO:0005634,nucleus; GO:0000932,P-body; GO:0071011,precatalytic spliceosome; GO:0046540,U4/U6 x U5 tri-snRNP complex; GO:0005688,U6 snRNP; GO:0003723,RNA binding; GO:0000398,mRNA splicing, via spliceosome; GO:0000956,nuclear-transcribed mRNA catabolic process; GO:0033962,cytoplasmic mRNA processing body assembly; GO:0003674,m…	--	--	--	--	0.876095	0.619042
MS.gene74337	12.46	16.27	7.17	36.54	22.78	12.74	44.31	67.49	88.28	186.46	155.08	637.62	--	--	XP_013443645.1	U496D_ORYSJ RecName: Full=UPF0496 protein 4;	At2g46080	GO:0016021,integral component of membrane; GO:0005575,cellular_component; GO:0016020,membrane; GO:0031224,intrinsic component of membrane; GO:0044425,membrane part	PF05633.11:Protein BYPASS1-related	--	--	--	-0.913648	-0.794472
MS.gene016173	33.2	75.56	37.87	128.57	57.51	31.45	220.15	231.39	318.29	359.64	306.88	1187.5	--	--	XP_003588951.1	--	At3g43850	--	--	--	--	--	-0.919288	-0.850125
MS.gene47875	6.54	6.93	8.68	3.47	5.35	8.19	2.2	2.05	2.36	1.68	1.99	0.11	--	--	XP_003629936.1	--	At3g13510	--	PF03080.15:Neprosin	--	--	--	0.933351	0.829049
MS.gene01132	2.35	1.25	1.68	0.95	2.97	1.13	0.61	0.91	1.19	0.14	0.08	0			XP_003593137.1	CAP4_ARATH RecName: Full=Putative clathrin assembly protein At1g03050;	At1g03050						0.751829	0.701756
MS.gene23548	2.48	1.67	2.94	9.58	7.35	5.75	16.61	21.72	21.37	25.2	26.76	58.12											-0.957332	-0.847462
